# Supplementary material for: Crystal structure and Hirshfeld surface analysis of tris­(2,2′-bi­pyridine)­nickel(II) bis­(1,1,3,3-tetra­cyano-2-eth­oxy­propenide) dihydrate
Source: Acta Crystallogr E Crystallogr Commun. 2019 May 24;75(Pt 6):867–71. doi: 10.1107/S2056989019006959 (PMC6658966; doi:10.1107/S2056989019006959)
Supplement: Supplementary file 1 [file e-75-00867-sup1.cif]

##############################################################################
#                                                                            #
# This CIF contains the data in a paper accepted for publication in          #
# Acta Crystallographica Section E. It conforms to the requirements of       #
# Notes for Authors for Acta Crystallographica Section E, and has been       #
# peer reviewed under the auspices of the IUCr Commission on Journals.       #
#                                                                            #
# Full details of the Crystallographic Information File format               #
# are given in the paper "The Crystallographic Information File (CIF):       #
# a New Standard Archive File for Crystallography" by S. R. Hall, F. H.      #
# Allen and I. D. Brown [Acta Cryst. (1991), A47, 655-685].                  #
#                                                                            #
# The current version of the core CIF dictionary is obtainable from          #
# ftp://ftp.iucr.org/pub/cif_core.dic.                                       #
#                                                                            #
# Software is freely available for graphical display of the structure(s)     #
# in this CIF. For information consult the CIF software page                 #
# http://www.iucr.org/resources/cif/software.                                #
#                                                                            #
# This file may be used for bona fide research purposes within the           #
# scientific community so long as proper attribution is given to the journal # 
# article from which it was obtained.                                        #
#                                                                            #
##############################################################################
data_I
_audit_creation_method     SHELXL-2014/6
_journal_date_recd_electronic     2019-01-14
_journal_date_accepted     2019-05-14
_journal_name_full     'Acta Crystallographica, Section E'
_journal_year     2019
_journal_volume     75
_journal_issue      6
_journal_page_first     867
_journal_page_last     871
_journal_paper_category     GM
_journal_paper_doi     10.1107/S2056989019006959
_journal_coeditor_code     MW2141
loop_
    _publ_contact_author_name
    _publ_contact_author_address
    _publ_contact_author_email
    'Fatima Setifi'
;
Laboratoire de Chimie, Ing\'enierie Mol\'eculaire et
Nanostructures (LCIMN),
Universit\'e Ferhat Abbas S\'etif 1,
S\'etif 19000,
Algeria
;
 fat_setifi@yahoo.fr
    'Ignacio Chi-Duran'
;
Department of Physics, Universidad de Santiago
de Chile, Av. Ecuador 3493, Santiago,
Chile
;
 ignacio.chi@usach.cl
_publ_contact_author_fax     '+213-3672-4039'
_publ_contact_author_phone     '+213-3662-0124'
_publ_section_title
;
Crystal structure and Hirshfeld surface analysis of
tris(2,2'-bipyridine)nickel(II) bis(1,1,3,3-tetracyano-2-ethoxypropenide)
dihydrate
;
loop_
    _publ_author_name
    _publ_author_footnote
    _publ_author_address
    'Chi-Duran, Ignacio' .
;
Department of Physics, Universidad of Santiago Chile, Av. Ecuador 3493,
Estaci\'on Central,
Santiago 9170124,
Chile
Millennium Institute for Research in Optics, MIRO,
Chile
;
    'Setifi, Zouaoui' .
;
D\'epartement de Technologie
Facult\'e de Technologie
Universit\'e 20 Ao\^ut 1955-Skikda
BP 26, Route d'El-Hadaiek
Skikda 21000
Algeria
Laboratoire de Chimie, Ing\'enierie Mol\'eculaire et Nanostructures (LCIMN),
Universit\'e Ferhat Abbas S\'etif 1,
S\'etif 19000,
Algeria
;
    'Setifi, Fatima' .
;
Laboratoire de Chimie, Ing\'enierie Mol\'eculaire et Nanostructures (LCIMN),
Universit\'e Ferhat Abbas S\'etif 1,
S\'etif 19000,
Algeria
;
    'Jelsch, Christian' .
;
Cristallographie, R\'esonance Magn\'etique et Mod\'elisations (CRM2)
UMR CNRS 7036
Institut Jean Barriol
Universit\'e de Lorraine
BP 70239
Boulevard des Aiguillettes
54506 Vandoeuvre-les-Nancy
France
;
    'Morgenstern, Bernd' .
;
Fachrichtung Chemie
Universit\"at des Saarlandes
Postfach 151150
D-66041 Saarbr\"ucken
Germany
;
    'Vega, Andres' .
;
Departamento de Ciencias Quimicas
Universidad Nacional Andres Bello
Av Republica 275 3er Piso
Santiago
Region Metropolitana
Chile
;
    'Herrera, Felipe' .
;
Department of Physics, Universidad of Santiago Chile, Av. Ecuador 3493,
Estaci\'on Central,
Santiago 9170124,
Chile
Millennium Institute for Research in Optics, MIRO,
Chile
;
    'Pratap Singh, Dinesh' .
;
Department of Physics, Universidad of Santiago Chile, Av. Ecuador 3493,
Estaci\'on Central,
Santiago 9170124,
Chile
Millennium Institute for Research in Optics, MIRO,
Chile
;
    'Hegetschweiler, Kaspar' .
;
Fachrichtung Chemie
Universit\"at des Saarlandes
Postfach 151150
D-66041 Saarbr\"ucken
Germany
;
    'Boyaala, Rabab' .
;
Laboratoire de Chimie Appliqu\'ee et Environnement (LCAE),
Facult\'e des Sciences,
Universit\'e Mohamed Premier,
BP 524, 60000, Oujda,
Morocco
;
_publ_section_synopsis
;
The title compound crystallizes as a racemic mixture in the monoclinic space
group <i>C</i>2/<i>c</i>. The structure displays O---H...N hydrogen bonding in
the range [2.945(5)--2.955(5) \%A], exhibiting a one-dimensional framework
along the [010] direction, which is further stabilized by C---H...\p(cation)
interactions.
;
_database_code_depnum_ccdc_archive     'CCDC 1915961'
_chemical_name_systematic
;
Tris(2,2'-bipyridine)nickel(II)
bis(1,1,3,3-tetracyano-2-ethoxypropenide)
dihydrate
;
_chemical_name_common     ?
_chemical_formula_moiety     'C30 H24 N6 Ni 2+, 2(C9 H5 N4 O -), 2(H2 O)'
_chemical_formula_sum     'C48 H38 N14 Ni O4'
_chemical_formula_iupac     '[Ni (C10 H8 N2)3] (C9 H5 N4 O)2, 2H2 O'
_chemical_formula_weight     933.63
_chemical_melting_point     ?
_space_group_crystal_system     monoclinic
_space_group_name_H-M_alt     'C 2/c'
_space_group_name_Hall     '-C 2yc'
loop_
    _space_group_symop_operation_xyz
    'x, y, z'
    '-x, y, -z+1/2'
    'x+1/2, y+1/2, z'
    '-x+1/2, y+1/2, -z+1/2'
    '-x, -y, -z'
    'x, -y, z-1/2'
    '-x+1/2, -y+1/2, -z'
    'x+1/2, -y+1/2, z-1/2'
_cell_length_a     20.345(3)
_cell_length_b     12.439(3)
_cell_length_c     19.575(4)
_cell_angle_alpha     90
_cell_angle_beta     112.800(9)
_cell_angle_gamma     90
_cell_volume     4566.8(17)
_cell_formula_units_Z     4
_cell_measurement_reflns_used     1400
_cell_measurement_theta_min     2.45
_cell_measurement_theta_max     19.05
_cell_measurement_temperature     162(2)
_exptl_crystal_description     block
_exptl_crystal_colour     'light green'
_exptl_crystal_size_max     0.170
_exptl_crystal_size_mid     0.141
_exptl_crystal_size_min     0.071
_exptl_crystal_density_diffrn     1.358
_exptl_crystal_density_meas     ?
_exptl_crystal_density_method     ?
_exptl_crystal_F_000     1936
_exptl_absorpt_coefficient_mu     0.486
_exptl_absorpt_correction_type     multi-scan
_exptl_absorpt_process_details
;
(SADABS; Bruker, 2012)
;
_exptl_absorpt_correction_T_min     0.6826
_exptl_absorpt_correction_T_max     0.7454
_diffrn_ambient_temperature     162(2)
_diffrn_source     ?
_diffrn_radiation_type     MoK\a
_diffrn_radiation_wavelength     0.71073
_diffrn_measurement_device_type     'Bruker APEXII CCD'
_diffrn_measurement_method     '\f and \w scans'
_diffrn_detector_area_resol_mean     ?
_diffrn_reflns_number     22477
_diffrn_reflns_av_R_equivalents     0.1084
_diffrn_reflns_av_unetI/netI     0.1339
_diffrn_reflns_theta_min     1.965
_diffrn_reflns_theta_max     26.451
_diffrn_reflns_theta_full     25.242
_diffrn_measured_fraction_theta_max     0.991
_diffrn_measured_fraction_theta_full     0.998
_diffrn_reflns_limit_h_min     -25
_diffrn_reflns_limit_h_max     22
_diffrn_reflns_limit_k_min     -12
_diffrn_reflns_limit_k_max     15
_diffrn_reflns_limit_l_min     -24
_diffrn_reflns_limit_l_max     24
_refine_special_details     ?
_reflns_number_total     4670
_reflns_number_gt     2483
_reflns_threshold_expression     'I > 2\s(I)'
_refine_ls_structure_factor_coef     Fsqd
_refine_ls_matrix_type     full
_refine_ls_R_factor_all     0.1506
_refine_ls_R_factor_gt     0.0612
_refine_ls_wR_factor_gt     0.0999
_refine_ls_wR_factor_ref     0.1251
_refine_ls_goodness_of_fit_ref     1.002
_refine_ls_restrained_S_all     1.002
_refine_ls_number_reflns     4670
_refine_ls_number_parameters     310
_refine_ls_number_restraints     2
_refine_ls_hydrogen_treatment     mixed
_refine_ls_weighting_scheme     calc
_refine_ls_weighting_details
              'w=1/[\s^2^(Fo^2^)+(0.0372P)^2^+4.4221P] where P=(Fo^2^+2Fc^2^)/3'
_atom_sites_solution_hydrogens     mixed
_atom_sites_solution_primary     ?
_atom_sites_solution_secondary     ?
_refine_ls_shift/su_max     0.000
_refine_ls_shift/su_mean     0.000
_refine_diff_density_max     0.362
_refine_diff_density_min     -0.395
_refine_ls_extinction_method     none
_refine_ls_extinction_coef     .
loop_
    _atom_type_symbol
    _atom_type_description
    _atom_type_scat_dispersion_real
    _atom_type_scat_dispersion_imag
    _atom_type_scat_source
    'C' 'C' 0.0033 0.0016
                         'International Tables Vol C Tables 4.2.6.8 and 6.1.1.4'
    'H' 'H' 0.0000 0.0000
                         'International Tables Vol C Tables 4.2.6.8 and 6.1.1.4'
    'N' 'N' 0.0061 0.0033
                         'International Tables Vol C Tables 4.2.6.8 and 6.1.1.4'
    'O' 'O' 0.0106 0.0060
                         'International Tables Vol C Tables 4.2.6.8 and 6.1.1.4'
    'Ni' 'Ni' 0.3393 1.1124
                         'International Tables Vol C Tables 4.2.6.8 and 6.1.1.4'
_computing_data_collection
;
APEX2 (Bruker, 2012)
;
_computing_cell_refinement
;
SAINT (Bruker, 2012)
;
_computing_data_reduction
;
SAINT (Bruker, 2012)
;
_computing_structure_solution
;
SHELXS97 (Sheldrick, 2008)
;
_computing_structure_refinement
;
SHELXL2014 (Sheldrick, 2015)
;
_computing_molecular_graphics
;
SHELXTL (Sheldrick, 2008)
;
_computing_publication_material
;
publCIF (Westrip, 2010)
;
loop_
    _atom_site_type_symbol
    _atom_site_label
    _atom_site_fract_x
    _atom_site_fract_y
    _atom_site_fract_z
    _atom_site_U_iso_or_equiv
    _atom_site_adp_type
    _atom_site_calc_flag
    _atom_site_occupancy
    _atom_site_disorder_assembly
    _atom_site_disorder_group
    Ni Ni 0.5000 0.13563(5) 0.2500 0.0258(2) Uani d 1 . .
    N N1 0.44888(16) 0.2530(2) 0.28779(16) 0.0277(7) Uani d 1 . .
    N N2 0.56997(15) 0.1514(2) 0.35984(15) 0.0258(7) Uani d 1 . .
    N N3 0.44732(16) 0.0053(2) 0.27341(15) 0.0251(7) Uani d 1 . .
    C C1 0.3878(2) 0.3033(3) 0.2479(2) 0.0358(10) Uani d 1 . .
    H H1 0.3624 0.2810 0.1981 0.043 Uiso calc 1 . .
    C C2 0.3600(2) 0.3857(3) 0.2755(2) 0.0412(11) Uani d 1 . .
    H H2 0.3160 0.4185 0.2459 0.049 Uiso calc 1 . .
    C C3 0.3976(2) 0.4192(3) 0.3472(2) 0.0424(11) Uani d 1 . .
    H H3 0.3802 0.4766 0.3675 0.051 Uiso calc 1 . .
    C C4 0.4604(2) 0.3688(3) 0.3890(2) 0.0375(10) Uani d 1 . .
    H H4 0.4868 0.3911 0.4386 0.045 Uiso calc 1 . .
    C C5 0.48510(19) 0.2855(3) 0.3585(2) 0.0272(9) Uani d 1 . .
    C C6 0.55264(19) 0.2279(3) 0.3992(2) 0.0250(9) Uani d 1 . .
    C C7 0.5973(2) 0.2508(3) 0.4718(2) 0.0336(10) Uani d 1 . .
    H H7 0.5844 0.3045 0.4989 0.040 Uiso calc 1 . .
    C C8 0.6604(2) 0.1949(3) 0.5044(2) 0.0353(10) Uani d 1 . .
    H H8 0.6916 0.2097 0.5540 0.042 Uiso calc 1 . .
    C C9 0.6777(2) 0.1174(3) 0.4641(2) 0.0344(10) Uani d 1 . .
    H H9 0.7210 0.0784 0.4852 0.041 Uiso calc 1 . .
    C C10 0.6310(2) 0.0976(3) 0.3927(2) 0.0319(10) Uani d 1 . .
    H H10 0.6427 0.0430 0.3653 0.038 Uiso calc 1 . .
    C C11 0.3952(2) 0.0107(3) 0.29930(19) 0.0335(10) Uani d 1 . .
    H H11 0.3776 0.0795 0.3050 0.040 Uiso calc 1 . .
    C C12 0.3661(2) -0.0790(3) 0.3179(2) 0.0380(10) Uani d 1 . .
    H H12 0.3289 -0.0720 0.3355 0.046 Uiso calc 1 . .
    C C13 0.3915(2) -0.1782(3) 0.3106(2) 0.0391(11) Uani d 1 . .
    H H13 0.3732 -0.2411 0.3243 0.047 Uiso calc 1 . .
    C C14 0.4440(2) -0.1851(3) 0.2830(2) 0.0354(10) Uani d 1 . .
    H H14 0.4618 -0.2533 0.2766 0.042 Uiso calc 1 . .
    C C15 0.47114(19) -0.0920(3) 0.26463(18) 0.0273(9) Uani d 1 . .
    N N4 0.2358(2) 0.9371(3) 0.0957(2) 0.0518(10) Uani d 1 . .
    N N5 0.25094(19) 0.6205(3) 0.1895(2) 0.0578(11) Uani d 1 . .
    N N6 0.3282(2) 0.4535(3) 0.10158(19) 0.0561(11) Uani d 1 . .
    N N7 0.5030(2) 0.6277(3) 0.07484(19) 0.0488(9) Uani d 1 . .
    O O1 0.38199(14) 0.8243(2) 0.08018(14) 0.0389(7) Uani d 1 . .
    C C16 0.3536(2) 0.7331(3) 0.0959(2) 0.0341(10) Uani d 1 . .
    C C17 0.2966(2) 0.7526(3) 0.1182(2) 0.0345(10) Uani d 1 . .
    C C18 0.2635(2) 0.8550(4) 0.1055(2) 0.0385(11) Uani d 1 . .
    C C19 0.2720(2) 0.6775(4) 0.1570(2) 0.0435(11) Uani d 1 . .
    C C20 0.3857(2) 0.6355(3) 0.0944(2) 0.0378(10) Uani d 1 . .
    C C21 0.3536(2) 0.5348(4) 0.0987(2) 0.0412(11) Uani d 1 . .
    C C22 0.4508(2) 0.6307(3) 0.0835(2) 0.0379(10) Uani d 1 . .
    C C23 0.3802(2) 0.8371(3) 0.0057(2) 0.0412(11) Uani d 1 . .
    H H23A 0.3362 0.8755 -0.0257 0.049 Uiso calc 1 . .
    H H23B 0.3803 0.7657 -0.0166 0.049 Uiso calc 1 . .
    C C24 0.4438(2) 0.8993(3) 0.0101(2) 0.0489(12) Uani d 1 . .
    H H24A 0.4451 0.9676 0.0355 0.073 Uiso calc 1 . .
    H H24B 0.4414 0.9136 -0.0400 0.073 Uiso calc 1 . .
    H H24C 0.4870 0.8579 0.0377 0.073 Uiso calc 1 . .
    O O2 0.2745(2) 0.6530(3) 0.3463(2) 0.0829(11) Uani d 1 . .
    H H25 0.274(3) 0.634(4) 0.3041(15) 0.099 Uiso d 1 . .
    H H26 0.271(3) 0.592(2) 0.365(3) 0.099 Uiso d 1 . .
loop_
    _atom_site_aniso_label
    _atom_site_aniso_U_11
    _atom_site_aniso_U_22
    _atom_site_aniso_U_33
    _atom_site_aniso_U_12
    _atom_site_aniso_U_13
    _atom_site_aniso_U_23
    Ni 0.0223(4) 0.0255(4) 0.0259(4) 0.000 0.0053(3) 0.000
    N1 0.0243(18) 0.0273(18) 0.0285(19) 0.0033(16) 0.0070(16) 0.0031(15)
    N2 0.0226(17) 0.0255(18) 0.0262(17) 0.0024(16) 0.0059(15) 0.0002(15)
    N3 0.0239(18) 0.0253(18) 0.0218(17) -0.0001(16) 0.0040(15) 0.0005(14)
    C1 0.030(2) 0.036(2) 0.037(2) 0.007(2) 0.008(2) 0.005(2)
    C2 0.034(2) 0.039(3) 0.052(3) 0.013(2) 0.018(2) 0.007(2)
    C3 0.041(3) 0.036(3) 0.053(3) 0.011(2) 0.022(2) -0.005(2)
    C4 0.039(3) 0.038(2) 0.037(2) 0.005(2) 0.015(2) -0.004(2)
    C5 0.024(2) 0.026(2) 0.033(2) 0.0029(19) 0.0130(19) 0.0025(19)
    C6 0.028(2) 0.020(2) 0.027(2) -0.0019(18) 0.0105(19) 0.0012(17)
    C7 0.036(3) 0.035(2) 0.030(2) 0.003(2) 0.013(2) -0.003(2)
    C8 0.032(2) 0.041(3) 0.024(2) -0.004(2) 0.002(2) -0.001(2)
    C9 0.022(2) 0.039(3) 0.032(2) 0.004(2) -0.0004(19) 0.003(2)
    C10 0.025(2) 0.032(2) 0.033(2) 0.003(2) 0.005(2) -0.0005(19)
    C11 0.029(2) 0.039(3) 0.031(2) 0.003(2) 0.008(2) 0.005(2)
    C12 0.027(2) 0.045(3) 0.038(3) -0.001(2) 0.009(2) 0.009(2)
    C13 0.034(3) 0.036(3) 0.038(3) -0.011(2) 0.003(2) 0.008(2)
    C14 0.036(3) 0.031(2) 0.032(2) -0.003(2) 0.005(2) -0.001(2)
    C15 0.023(2) 0.029(2) 0.020(2) -0.0042(19) -0.0026(17) -0.0011(17)
    N4 0.048(3) 0.047(3) 0.067(3) -0.006(2) 0.030(2) -0.003(2)
    N5 0.055(3) 0.067(3) 0.056(3) -0.010(2) 0.027(2) 0.013(2)
    N6 0.065(3) 0.044(2) 0.046(2) -0.021(2) 0.007(2) -0.002(2)
    N7 0.051(2) 0.043(2) 0.053(2) 0.003(2) 0.020(2) -0.0022(19)
    O1 0.0416(17) 0.0363(17) 0.0430(17) -0.0162(14) 0.0211(14) -0.0076(13)
    C16 0.035(3) 0.037(3) 0.022(2) -0.015(2) 0.003(2) -0.0040(19)
    C17 0.031(2) 0.035(3) 0.031(2) -0.015(2) 0.005(2) 0.000(2)
    C18 0.033(3) 0.049(3) 0.035(2) -0.016(3) 0.014(2) -0.002(2)
    C19 0.034(3) 0.054(3) 0.038(3) -0.013(2) 0.008(2) -0.004(2)
    C20 0.043(3) 0.035(2) 0.034(2) -0.009(3) 0.013(2) -0.004(2)
    C21 0.041(3) 0.047(3) 0.027(2) -0.008(3) 0.002(2) -0.003(2)
    C22 0.050(3) 0.031(2) 0.029(2) -0.004(3) 0.011(2) -0.003(2)
    C23 0.043(3) 0.045(3) 0.030(2) -0.006(2) 0.008(2) 0.003(2)
    C24 0.050(3) 0.052(3) 0.048(3) -0.010(2) 0.023(2) 0.002(2)
    O2 0.112(3) 0.070(3) 0.078(3) -0.017(3) 0.049(3) -0.009(2)
_geom_special_details
;
 All esds (except the esd in the dihedral angle between two l.s. planes)
 are estimated using the full covariance matrix.  The cell esds are taken
 into account individually in the estimation of esds in distances, angles
 and torsion angles; correlations between esds in cell parameters are only
 used when they are defined by crystal symmetry.  An approximate (isotropic)
 treatment of cell esds is used for estimating esds involving l.s. planes.
;
loop_
    _geom_bond_atom_site_label_1
    _geom_bond_atom_site_label_2
    _geom_bond_site_symmetry_2
    _geom_bond_distance
    _geom_bond_publ_flag
    Ni N2 . 2.077(3) y
    Ni N2 2_655 2.077(3) ?
    Ni N1 . 2.088(3) y
    Ni N1 2_655 2.088(3) ?
    Ni N3 . 2.090(3) y
    Ni N3 2_655 2.090(3) ?
    N1 C1 . 1.339(4) ?
    N1 C5 . 1.353(4) ?
    N2 C10 . 1.335(4) ?
    N2 C6 . 1.354(4) ?
    N3 C15 . 1.339(4) ?
    N3 C11 . 1.343(4) ?
    C1 C2 . 1.379(5) ?
    C1 H1 . 0.9500 ?
    C2 C3 . 1.376(5) ?
    C2 H2 . 0.9500 ?
    C3 C4 . 1.373(5) ?
    C3 H3 . 0.9500 ?
    C4 C5 . 1.384(5) ?
    C4 H4 . 0.9500 ?
    C5 C6 . 1.479(5) ?
    C6 C7 . 1.388(5) ?
    C7 C8 . 1.381(5) ?
    C7 H7 . 0.9500 ?
    C8 C9 . 1.374(5) ?
    C8 H8 . 0.9500 ?
    C9 C10 . 1.374(5) ?
    C9 H9 . 0.9500 ?
    C10 H10 . 0.9500 ?
    C11 C12 . 1.376(5) ?
    C11 H11 . 0.9500 ?
    C12 C13 . 1.366(5) ?
    C12 H12 . 0.9500 ?
    C13 C14 . 1.373(5) ?
    C13 H13 . 0.9500 ?
    C14 C15 . 1.389(5) ?
    C14 H14 . 0.9500 ?
    C15 C15 2_655 1.493(7) ?
    N4 C18 . 1.146(5) ?
    N5 C19 . 1.141(5) ?
    N6 C21 . 1.146(5) ?
    N7 C22 . 1.139(5) ?
    O1 C16 . 1.361(4) ?
    O1 C23 . 1.453(4) ?
    C16 C20 . 1.384(5) ?
    C16 C17 . 1.409(5) ?
    C17 C19 . 1.413(5) ?
    C17 C18 . 1.417(6) ?
    C20 C22 . 1.422(6) ?
    C20 C21 . 1.431(6) ?
    C23 C24 . 1.482(5) ?
    C23 H23A . 0.9900 ?
    C23 H23B . 0.9900 ?
    C24 H24A . 0.9800 ?
    C24 H24B . 0.9800 ?
    C24 H24C . 0.9800 ?
    O2 H25 . 0.856(10) ?
    O2 H26 . 0.860(10) ?
loop_
    _geom_angle_atom_site_label_1
    _geom_angle_atom_site_label_2
    _geom_angle_atom_site_label_3
    _geom_angle_site_symmetry_1
    _geom_angle_site_symmetry_3
    _geom_angle
    _geom_angle_publ_flag
    N1 Ni N2 . . 78.64(12) y
    N1 Ni N2 2_655 . 93.73(11) ?
    N1 Ni N2 2_655 . 93.73(11) y
    N2 Ni N1 2_655 2_655 78.64(12) ?
    N1 Ni N1 . 2_655 91.20(16) y
    N1 Ni N3 2_655 . 171.36(11) ?
    N1 Ni N3 . 2_655 171.36(11) y
    N2 Ni N2 . 2_655 169.18(16) y
    N2 Ni N3 . . 92.87(11) y
    N2 Ni N3 2_655 . 95.51(11) ?
    N1 Ni N3 . . 95.55(11) y
    N2 Ni N3 . 2_655 95.52(11) y
    N2 Ni N3 2_655 2_655 92.87(11) ?
    N1 Ni N3 2_655 2_655 95.55(11) ?
    N3 Ni N3 . 2_655 78.26(16) y
    C1 N1 C5 . . 118.2(3) ?
    C1 N1 Ni . . 126.6(3) ?
    C5 N1 Ni . . 115.0(2) ?
    C10 N2 C6 . . 118.5(3) ?
    C10 N2 Ni . . 126.0(2) ?
    C6 N2 Ni . . 115.5(2) ?
    C15 N3 C11 . . 118.2(3) ?
    C15 N3 Ni . . 115.5(2) ?
    C11 N3 Ni . . 126.2(3) ?
    N1 C1 C2 . . 123.2(4) ?
    N1 C1 H1 . . 118.4 ?
    C2 C1 H1 . . 118.4 ?
    C3 C2 C1 . . 118.3(4) ?
    C3 C2 H2 . . 120.8 ?
    C1 C2 H2 . . 120.8 ?
    C4 C3 C2 . . 119.4(4) ?
    C4 C3 H3 . . 120.3 ?
    C2 C3 H3 . . 120.3 ?
    C3 C4 C5 . . 119.5(4) ?
    C3 C4 H4 . . 120.2 ?
    C5 C4 H4 . . 120.2 ?
    N1 C5 C4 . . 121.4(3) ?
    N1 C5 C6 . . 115.5(3) ?
    C4 C5 C6 . . 123.1(3) ?
    N2 C6 C7 . . 121.0(3) ?
    N2 C6 C5 . . 115.2(3) ?
    C7 C6 C5 . . 123.7(3) ?
    C8 C7 C6 . . 119.5(3) ?
    C8 C7 H7 . . 120.3 ?
    C6 C7 H7 . . 120.3 ?
    C9 C8 C7 . . 119.1(4) ?
    C9 C8 H8 . . 120.4 ?
    C7 C8 H8 . . 120.4 ?
    C8 C9 C10 . . 118.7(4) ?
    C8 C9 H9 . . 120.7 ?
    C10 C9 H9 . . 120.7 ?
    N2 C10 C9 . . 123.2(3) ?
    N2 C10 H10 . . 118.4 ?
    C9 C10 H10 . . 118.4 ?
    N3 C11 C12 . . 122.8(4) ?
    N3 C11 H11 . . 118.6 ?
    C12 C11 H11 . . 118.6 ?
    C13 C12 C11 . . 119.1(4) ?
    C13 C12 H12 . . 120.5 ?
    C11 C12 H12 . . 120.5 ?
    C12 C13 C14 . . 118.8(4) ?
    C12 C13 H13 . . 120.6 ?
    C14 C13 H13 . . 120.6 ?
    C13 C14 C15 . . 119.8(4) ?
    C13 C14 H14 . . 120.1 ?
    C15 C14 H14 . . 120.1 ?
    N3 C15 C14 . . 121.3(3) ?
    N3 C15 C15 . 2_655 115.3(2) ?
    C14 C15 C15 . 2_655 123.4(2) ?
    C16 O1 C23 . . 118.1(3) ?
    O1 C16 C20 . . 118.7(3) ?
    O1 C16 C17 . . 113.5(4) ?
    C20 C16 C17 . . 127.6(4) ?
    C16 C17 C19 . . 124.0(4) ?
    C16 C17 C18 . . 119.5(3) ?
    C19 C17 C18 . . 116.4(4) ?
    N4 C18 C17 . . 178.8(4) ?
    N5 C19 C17 . . 177.1(5) ?
    C16 C20 C22 . . 121.0(4) ?
    C16 C20 C21 . . 122.4(4) ?
    C22 C20 C21 . . 116.5(4) ?
    N6 C21 C20 . . 179.0(5) ?
    N7 C22 C20 . . 179.4(5) ?
    O1 C23 C24 . . 108.5(3) ?
    O1 C23 H23A . . 110.0 ?
    C24 C23 H23A . . 110.0 ?
    O1 C23 H23B . . 110.0 ?
    C24 C23 H23B . . 110.0 ?
    H23A C23 H23B . . 108.4 ?
    C23 C24 H24A . . 109.5 ?
    C23 C24 H24B . . 109.5 ?
    H24A C24 H24B . . 109.5 ?
    C23 C24 H24C . . 109.5 ?
    H24A C24 H24C . . 109.5 ?
    H24B C24 H24C . . 109.5 ?
    H25 O2 H26 . . 102(5) ?
loop_
    _geom_torsion_atom_site_label_1
    _geom_torsion_atom_site_label_2
    _geom_torsion_atom_site_label_3
    _geom_torsion_atom_site_label_4
    _geom_torsion_site_symmetry_1
    _geom_torsion_site_symmetry_2
    _geom_torsion_site_symmetry_3
    _geom_torsion_site_symmetry_4
    _geom_torsion
    _geom_torsion_publ_flag
    C5 N1 C1 C2 . . . . -0.4(5) ?
    Ni N1 C1 C2 . . . . -175.1(3) ?
    N1 C1 C2 C3 . . . . 1.2(6) ?
    C1 C2 C3 C4 . . . . -1.1(6) ?
    C2 C3 C4 C5 . . . . 0.2(6) ?
    C1 N1 C5 C4 . . . . -0.5(5) ?
    Ni N1 C5 C4 . . . . 174.8(3) ?
    C1 N1 C5 C6 . . . . -179.2(3) ?
    Ni N1 C5 C6 . . . . -3.8(4) ?
    C3 C4 C5 N1 . . . . 0.6(5) ?
    C3 C4 C5 C6 . . . . 179.2(3) ?
    C10 N2 C6 C7 . . . . 0.4(5) ?
    Ni N2 C6 C7 . . . . -176.1(3) ?
    C10 N2 C6 C5 . . . . 178.7(3) ?
    Ni N2 C6 C5 . . . . 2.2(4) ?
    N1 C5 C6 N2 . . . . 1.1(4) ?
    C4 C5 C6 N2 . . . . -177.5(3) ?
    N1 C5 C6 C7 . . . . 179.4(3) ?
    C4 C5 C6 C7 . . . . 0.8(5) ?
    N2 C6 C7 C8 . . . . 0.3(5) ?
loop_
    _geom_hbond_atom_site_label_D
    _geom_hbond_atom_site_label_H
    _geom_hbond_atom_site_label_A
    _geom_hbond_site_symmetry_A
    _geom_hbond_distance_DH
    _geom_hbond_distance_HA
    _geom_hbond_distance_DA
    _geom_hbond_angle_DHA
    O2 H25 N5 . 0.856 2.112 2.945(5) 164
    O2 H26 N4 4_545 0.860 2.096 2.955(5) 175
    C24 H24A Cg1 7_565 0.980 3.006 3.921 156
_shelx_space_group_comment
;
The symmetry employed for this shelxl refinement is uniquely defined
by the following loop, which should always be used as a source of
symmetry information in preference to the above space-group names.
They are only intended as comments.
;
_shelx_estimated_absorpt_T_min     0.922
_shelx_estimated_absorpt_T_max     0.966
_shelx_hkl_file
;
   2   0   0 2677.08 119.208   1
   2   0   0 2736.52 119.281   1
   2   0   0 2692.82 119.212   2
  -2   0   0 2670.27 119.170   2
  -2   0   0 2703.49 119.247   1
   4   0   0 436.760 21.5236   1
  -4   0   0 442.212 21.3850   2
  -4   0   0 438.222 21.5858   1
   4   0   0 427.476 21.5137   2
  -4   0   0 442.784 21.6532   1
   4   0   0 452.193 21.7962   1
  -6   0   0 726.737 34.8004   1
   6   0   0 716.933 34.6099   1
   6   0   0 743.676 35.0485   1
  -6   0   0 736.600 34.4108   2
   6   0   0 705.917 34.6820   2
  -6   0   0 719.527 34.6469   1
   8   0   0 8.58069 6.36239   2
   8   0   0 -0.2313 6.44093   1
  -8   0   0 12.0052 6.54424   1
   8   0   0 5.72911 5.61189   1
  -8   0   0 7.17827 5.33870   1
  10   0   0 535.441 29.4753   1
  10   0   0 518.148 28.5976   1
 -10   0   0 563.139 29.3644   1
  10   0   0 523.791 28.5873   2
  12   0   0 73.7667 10.0895   1
  12   0   0 66.0020 10.5823   2
  12   0   0 106.752 12.6851   1
 -12   0   0 77.1881 11.1077   1
  14   0   0 24.3443 9.91040   2
 -14   0   0 12.2579 9.18060   1
  14   0   0 24.5608 10.6010   1
  16   0   0 49.7427 14.3338   1
  16   0   0 62.5572 13.3324   2
 -16   0   0 72.9261 12.9892   1
  18   0   0 20.1990 12.7321   2
  18   0   0 3.16493 13.3315   1
  20   0   0 4.97070 14.9639   1
  20   0   0 24.6700 15.0135   2
  -1  -1   0 53.4819 3.62091   1
  -1  -1   0 45.3215 3.77041   1
  -1  -1   0 44.2292 3.71050   2
  -1  -1   0 45.5111 3.76772   4
   1  -1   0 38.2541 3.36175   1
   1  -1   0 39.3025 3.39921   1
   1   1   0 53.0310 3.87714   4
  -1   1   0 43.0360 3.23746   1
   1   1   0 47.8397 3.54795   2
   1   1   0 46.3889 3.74357   1
   1   1   0 51.3123 3.52859   1
  -3  -1   0 67.6059 5.99436   4
   3  -1   0 71.5861 5.61838   2
   3  -1   0 67.1058 5.61287   1
  -3  -1   0 67.8969 6.04120   1
  -3  -1   0 75.6548 6.14600   2
  -3  -1   0 72.8637 6.21422   1
   3  -1   0 70.5284 5.74622   1
  -3   1   0 70.7691 5.85287   2
   3   1   0 68.0424 6.25580   1
  -3   1   0 72.2129 5.68307   1
  -3   1   0 72.6078 5.50487   1
   3   1   0 67.5350 6.06041   2
   3   1   0 76.1466 6.13459   1
   3   1   0 70.7253 6.05125   4
   5  -1   0 3.52472 4.70949   1
  -5  -1   0 5.63767 4.67204   1
   5  -1   0 -0.9921 4.05182   1
  -5  -1   0 3.35295 4.75214   1
  -5  -1   0 1.71376 4.66961   4
  -5  -1   0 -4.0975 3.95319   2
   5  -1   0 -7.4679 3.92366   2
   5   1   0 -3.1017 5.05720   1
  -5   1   0 6.12838 4.01271   2
   5   1   0 0.08674 3.98739   4
  -5   1   0 5.31859 4.56135   1
  -5   1   0 0.22646 3.96113   1
   5   1   0 1.87976 4.41669   1
   5   1   0 8.86597 4.78098   2
  -7  -1   0 177.850 12.9898   1
   7  -1   0 186.092 12.6475   2
   7  -1   0 174.904 12.5936   1
  -7  -1   0 181.096 13.4138   1
   7  -1   0 192.845 13.6789   1
  -7  -1   0 180.481 12.8863   4
  -7  -1   0 204.688 12.6971   2
   7   1   0 192.150 13.9182   1
   7   1   0 183.761 12.8875   1
   7   1   0 197.719 13.6131   2
   7   1   0 180.523 12.2389   4
  -7   1   0 174.284 12.8918   1
  -7   1   0 181.878 12.2571   1
  -7   1   0 173.818 11.7963   2
   9  -1   0 232.143 15.6613   1
   9  -1   0 235.706 16.9704   1
  -9  -1   0 245.473 15.8238   4
   9  -1   0 245.267 15.9872   2
  -9  -1   0 255.626 16.9559   1
   9   1   0 243.941 16.0361   1
   9   1   0 246.076 17.2012   1
  -9   1   0 255.737 16.4238   1
   9   1   0 233.320 14.8703   4
   9   1   0 232.569 16.6030   2
 -11  -1   0 89.3577 11.5291   1
  11  -1   0 102.928 10.7817   1
 -11  -1   0 107.467 10.7808   4
  11  -1   0 109.922 11.7619   2
  11  -1   0 92.1432 11.8335   1
  11   1   0 96.5589 12.3369   1
  11   1   0 74.7338 10.8610   2
  11   1   0 108.363 11.0352   1
 -11   1   0 116.167 11.8752   1
 -13  -1   0 15.1971 9.24921   1
  13  -1   0 17.6916 7.47613   1
  13  -1   0 5.02769 8.09841   2
  13  -1   0 9.00078 9.32200   1
  13   1   0 14.9388 8.70654   2
  13   1   0 18.9254 9.98069   1
 -13   1   0 1.37613 7.43194   1
  15  -1   0 -9.2789 9.34976   2
  15  -1   0 -1.8352 10.1089   1
 -15  -1   0 -2.0145 9.32441   1
  15   1   0 2.81269 11.2433   1
 -15   1   0 14.9453 9.11411   1
  15   1   0 -0.0296 9.85287   2
  17  -1   0 11.3642 12.9492   1
  17  -1   0 8.45158 12.0061   2
  17   1   0 -20.475 11.9543   1
  17   1   0 -31.175 10.6814   2
  19  -1   0 12.7964 13.4372   2
  19  -1   0 20.8083 14.2798   1
  19   1   0 2.59098 13.6776   2
  19   1   0 -13.306 12.9848   1
   0  -2   0 1095.31 48.4404   1
   0  -2   0 1064.03 48.2892   2
   0  -2   0 1108.76 48.8733   4
   0  -2   0 1045.86 48.4298   1
   0   2   0 1126.19 48.8746   4
   0   2   0 1083.11 48.2266   2
   0   2   0 1032.86 48.3169   1
   2  -2   0 203.244 10.5810   2
   2  -2   0 197.621 10.8950   1
  -2  -2   0 203.837 11.5364   1
  -2  -2   0 203.138 12.1384   4
   2  -2   0 198.047 10.8537   1
  -2  -2   0 205.000 11.5572   1
  -2  -2   0 194.108 11.2346   2
   2   2   0 212.050 12.1766   4
   2   2   0 201.260 11.3305   2
   2   2   0 204.797 11.7447   1
  -2   2   0 205.169 10.7473   1
   2   2   0 213.751 11.3361   1
  -4  -2   0 1000.31 46.0670   1
  -4  -2   0 1001.54 46.4333   4
   4  -2   0 1001.09 45.6334   1
   4  -2   0 985.732 45.4221   2
   4  -2   0 991.237 45.5193   1
  -4  -2   0 1011.57 45.8890   2
  -4  -2   0 1010.22 46.1662   1
   4   2   0 986.688 45.9018   1
   4   2   0 1001.60 46.1761   1
   4   2   0 992.399 45.9426   2
   4   2   0 970.756 46.2212   4
  -4   2   0 993.357 45.1310   2
  -4   2   0 987.176 45.4350   1
  -4   2   0 1011.76 45.4104   1
  -6  -2   0 364.646 19.0389   2
  -6  -2   0 348.662 19.4871   1
  -6  -2   0 361.919 19.5468   1
   6  -2   0 351.877 18.7833   1
   6  -2   0 351.340 18.6881   2
  -6  -2   0 352.022 19.6385   4
   6  -2   0 370.505 19.1667   1
  -6   2   0 348.482 18.4367   1
   6   2   0 347.922 19.1726   4
   6   2   0 349.754 19.4357   2
  -6   2   0 337.654 18.7410   1
  -6   2   0 345.858 17.9639   2
   6   2   0 346.315 19.2143   1
   6   2   0 349.613 19.6299   1
  -8  -2   0 42.1981 7.16719   1
   8  -2   0 20.8516 5.96820   2
  -8  -2   0 25.0858 7.21906   4
  -8  -2   0 19.0977 7.03303   1
   8  -2   0 31.1482 7.28730   1
   8  -2   0 19.4896 6.15959   1
   8   2   0 34.5110 7.48024   2
  -8   2   0 37.9833 6.80877   1
   8   2   0 35.1910 7.06682   1
   8   2   0 26.5784 6.73932   4
   8   2   0 21.3475 7.40071   1
  10  -2   0 23.1768 7.24572   1
 -10  -2   0 28.0183 8.98511   1
  10  -2   0 30.7897 7.50201   2
  10  -2   0 30.3767 8.71966   1
 -10  -2   0 32.8484 8.34864   4
  10   2   0 36.9314 7.29877   4
 -10   2   0 26.9523 8.19491   1
  10   2   0 18.8540 8.24866   2
  10   2   0 28.7826 9.43395   1
  10   2   0 37.6808 7.90242   1
 -12  -2   0 8.53160 8.49839   4
  12  -2   0 2.87535 6.62978   1
 -12  -2   0 5.45297 8.85935   1
  12  -2   0 -9.4718 7.91245   1
  12  -2   0 -4.7148 6.66449   2
 -12   2   0 -1.1102 7.32170   1
  12   2   0 4.46538 8.38073   2
  12   2   0 -10.678 8.23907   1
  12   2   0 -6.6804 5.55313   4
 -14  -2   0 6.40514 9.23398   4
 -14  -2   0 -1.0468 9.86621   1
  14  -2   0 -0.3452 8.22273   2
  14  -2   0 17.5506 10.7651   1
  14  -2   0 -2.0862 8.34285   1
  14   2   0 13.9478 10.3728   1
  14   2   0 1.43315 10.2938   2
 -14   2   0 23.6726 8.49984   1
 -16  -2   0 -7.0646 9.30008   1
  16  -2   0 -6.6466 12.1730   1
 -16  -2   0 3.26486 9.82556   4
  16  -2   0 4.69439 10.2902   2
  16   2   0 14.0103 12.5977   1
  16   2   0 0.12654 11.3054   2
  18  -2   0 19.8055 13.4952   1
  18  -2   0 -3.7064 11.2439   2
  18   2   0 11.1764 13.4002   2
  18   2   0 2.15748 13.6910   1
  20  -2   0 -16.022 14.2350   1
  20  -2   0 -10.292 13.6201   2
  20   2   0 -10.244 14.4351   2
  20   2   0 2.16678 15.1288   1
  -1  -3   0 4.83359 3.97033   1
   1  -3   0 3.63095 3.55536   1
  -1  -3   0 -6.3777 3.60002   2
  -1  -3   0 -5.1377 3.83016   1
  -1  -3   0 9.44674 5.11566   4
   1  -3   0 0.61003 3.64282   1
   1  -3   0 -5.0976 4.19136   4
   1   3   0 3.21289 4.50365   4
  -1   3   0 0.58147 3.22642   1
   1   3   0 9.73352 3.76896   2
   1   3   0 7.24625 4.03314   1
   1   3   0 1.99458 3.75984   1
  -1   3   0 -1.5426 4.24872   4
  -1   3   0 0.35851 1.89774   1
  -3  -3   0 1171.98 51.8959   1
   3  -3   0 1130.02 51.0377   2
   3  -3   0 1120.00 51.2310   1
  -3  -3   0 1117.82 51.5329   2
  -3  -3   0 1126.41 52.4942   4
  -3  -3   0 1112.95 51.7911   1
   3   3   0 1110.62 52.3537   4
   3   3   0 1147.09 51.6326   1
   3   3   0 1122.11 51.5786   2
  -3   3   0 1129.22 51.0774   1
   3   3   0 1132.35 51.9092   1
  -5  -3   0 1233.08 59.2468   4
   5  -3   0 1302.43 58.1478   1
  -5  -3   0 1273.33 58.5042   2
  -5  -3   0 1256.71 58.7853   1
   5  -3   0 1264.69 57.9000   2
   5  -3   0 1286.16 58.1814   1
  -5  -3   0 1274.51 58.7665   1
  -5   3   0 1316.51 57.9145   1
   5   3   0 1240.05 58.4472   2
   5   3   0 1288.24 58.8800   1
   5   3   0 1280.12 58.5637   1
  -5   3   0 1245.34 57.4013   2
   5   3   0 1270.10 59.0560   4
   7  -3   0 152.112 12.3642   1
  -7  -3   0 164.338 12.4573   2
  -7  -3   0 170.856 13.7087   1
  -7  -3   0 157.200 12.8509   1
   7  -3   0 149.867 11.7101   2
  -7  -3   0 136.328 12.9301   4
   7  -3   0 176.283 11.8513   1
   7   3   0 157.085 12.9180   1
   7   3   0 160.411 13.0615   4
  -7   3   0 146.205 11.6370   1
   7   3   0 153.716 13.0090   2
   7   3   0 163.494 12.4848   1
  -7   3   0 148.869 10.3679   2
   9  -3   0 59.3679 8.55582   1
  -9  -3   0 65.5345 9.78297   1
  -9  -3   0 50.2784 8.96998   4
   9  -3   0 59.0619 7.90753   1
   9  -3   0 50.5956 7.46411   2
  -9  -3   0 45.3521 8.85920   1
   9   3   0 55.0341 8.80189   4
   9   3   0 64.9459 9.62126   1
   9   3   0 46.8442 8.84716   1
  -9   3   0 53.7683 8.75748   1
   9   3   0 54.5690 8.69869   2
 -11  -3   0 5.02372 8.20854   4
  11  -3   0 2.58324 5.93083   1
 -11  -3   0 -10.349 7.90895   1
  11  -3   0 9.81732 6.60644   2
  11  -3   0 -9.7872 7.20141   1
  11   3   0 3.03383 7.95504   2
 -11   3   0 -8.9913 6.46027   1
  11   3   0 5.31712 6.45325   4
  11   3   0 16.9573 8.88449   1
 -13  -3   0 174.067 17.0013   1
 -13  -3   0 202.128 17.7577   4
  13  -3   0 156.298 14.2692   1
  13  -3   0 187.634 17.3771   1
  13  -3   0 159.344 14.8922   2
 -13   3   0 152.731 14.6141   1
  13   3   0 180.164 16.9630   2
  13   3   0 135.002 16.1299   1
  15  -3   0 19.0958 9.64110   2
  15  -3   0 35.9842 12.2134   1
 -15  -3   0 18.4435 10.5458   4
 -15  -3   0 27.7815 11.6872   1
  15   3   0 25.3622 11.8784   2
  15   3   0 15.7958 12.2654   1
  17  -3   0 0.58156 11.2052   2
  17  -3   0 -17.311 12.0672   1
 -17  -3   0 19.6053 11.2690   4
 -17  -3   0 10.0255 11.4528   1
  17   3   0 17.0721 12.9246   1
  17   3   0 -5.3290 11.8790   2
  19  -3   0 -5.8293 12.6018   2
  19  -3   0 -7.4063 13.3746   1
  19   3   0 -18.927 13.9195   1
  19   3   0 -3.5243 14.0072   2
   0  -4   0 1414.43 63.5133   1
   0  -4   0 1408.19 64.2667   4
   0  -4   0 1428.07 63.3116   2
   0  -4   0 1387.44 63.5202   1
   0   4   0 1411.49 64.2461   4
   0   4   0 1371.36 63.2475   1
   2  -4   0 43.9592 5.38835   1
  -2  -4   0 40.4330 6.01454   1
  -2  -4   0 32.9725 5.77934   1
   2  -4   0 47.3538 5.92293   4
  -2  -4   0 37.8901 5.60615   2
  -2  -4   0 45.4222 7.06241   4
   2  -4   0 44.3927 5.69154   1
   2   4   0 38.3321 5.67077   1
   2   4   0 47.9540 5.77089   2
  -2   4   0 51.8632 6.08890   4
   2   4   0 46.9156 6.81254   4
   2   4   0 38.1957 5.97586   1
  -2   4   0 50.6431 5.06507   1
   4  -4   0 481.117 24.7953   1
  -4  -4   0 514.417 25.2281   2
  -4  -4   0 501.269 25.8234   1
  -4  -4   0 488.000 25.5968   1
  -4  -4   0 525.029 26.8536   4
   4  -4   0 497.316 24.4582   2
   4   4   0 513.270 25.8832   1
   4   4   0 516.963 25.4542   2
   4   4   0 499.636 25.2200   1
  -4   4   0 509.237 24.4238   1
  -4   4   0 517.096 24.4783   1
   4   4   0 490.408 26.2062   4
   6  -4   0 1178.22 54.2932   1
   6  -4   0 1148.05 54.0561   2
  -6  -4   0 1177.81 55.3151   1
  -6  -4   0 1176.62 55.2171   1
  -6  -4   0 1183.28 56.1266   4
  -6  -4   0 1186.33 54.8880   2
   6  -4   0 1150.28 54.4027   1
   6   4   0 1167.01 54.9428   2
   6   4   0 1197.18 55.7433   4
   6   4   0 1188.53 55.3911   1
   6   4   0 1147.86 54.8152   1
  -8  -4   0 55.9513 9.61887   4
   8  -4   0 66.3080 8.49846   1
   8  -4   0 59.2573 8.00319   2
  -8  -4   0 61.9752 8.89545   1
   8  -4   0 64.7603 7.74259   1
  -8  -4   0 65.9660 9.64765   1
   8   4   0 77.0637 10.1269   1
   8   4   0 65.1585 9.17378   4
   8   4   0 70.5182 9.31764   2
  -8   4   0 63.5772 7.41072   1
 -10  -4   0 4.03744 8.07053   1
  10  -4   0 28.9675 7.21937   1
 -10  -4   0 24.8971 8.94075   4
  10  -4   0 27.0668 7.86309   1
  10  -4   0 16.8345 7.16803   2
 -10   4   0 22.5920 7.25398   1
  10   4   0 16.7485 8.67879   1
  10   4   0 19.8292 8.11407   4
  10   4   0 25.8925 8.46656   2
 -12  -4   0 1.40733 9.32339   1
  12  -4   0 5.47094 7.01725   2
 -12  -4   0 19.4742 9.86825   4
  12  -4   0 -0.7594 8.55897   1
  12  -4   0 -0.4519 6.82335   1
 -12   4   0 -3.0604 6.30712   1
  12   4   0 7.21081 9.90265   1
  12   4   0 -6.3953 8.65629   2
  14  -4   0 47.3057 10.4809   2
 -14  -4   0 50.3175 13.3817   1
  14  -4   0 40.9300 12.0306   1
 -14  -4   0 43.3214 11.9146   4
  14   4   0 49.8917 12.3421   1
  14   4   0 37.5302 12.1259   2
 -16  -4   0 41.6514 14.1352   1
 -16  -4   0 16.4958 12.3272   4
  16  -4   0 24.0484 10.8653   2
  16  -4   0 30.9763 12.8606   1
  16   4   0 14.1568 13.2584   1
  16   4   0 28.0700 13.3248   2
  18  -4   0 0.32092 12.4467   2
  18  -4   0 38.1846 15.2508   1
 -18  -4   0 31.4404 14.1936   4
  18   4   0 11.0205 13.9417   1
  18   4   0 6.78016 14.0351   2
  20  -4   0 13.7300 13.7812   1
  20  -4   0 0.30851 13.1040   2
  20   4   0 31.6526 16.0267   2
  20   4   0 15.6868 16.1756   1
  -1  -5   0 1.99565 5.88869   4
   1  -5   0 11.1538 5.77327   4
   1  -5   0 10.3838 4.32084   2
  -1  -5   0 2.86613 4.67045   1
  -1  -5   0 11.3795 4.74416   2
   1  -5   0 7.98407 5.03757   1
   1  -5   0 7.49481 4.50350   1
  -1  -5   0 5.36554 4.95217   1
  -1   5   0 0.42493 5.08118   4
   1   5   0 10.4776 5.22179   1
   1   5   0 8.55820 4.60976   1
   1   5   0 9.20218 4.61708   2
  -1   5   0 2.62097 4.30565   1
   1   5   0 5.01155 5.49152   4
  -1   5   0 10.2700 4.22268   1
  -3  -5   0 478.020 24.8969   1
  -3  -5   0 521.502 25.1522   1
  -3  -5   0 463.034 26.2632   4
   3  -5   0 477.863 24.0490   1
  -3  -5   0 490.230 24.5862   2
   3  -5   0 467.556 24.2297   4
   3  -5   0 487.652 24.2576   1
   3   5   0 478.098 24.4178   1
  -3   5   0 475.598 24.4048   4
   3   5   0 466.691 25.0032   1
   3   5   0 480.103 25.7599   4
  -3   5   0 486.017 23.5890   1
  -3   5   0 473.743 23.5982   1
   3   5   0 498.122 24.4432   2
   5  -5   0 708.997 35.2647   1
  -5  -5   0 748.961 36.5419   1
   5  -5   0 732.742 34.9777   2
  -5  -5   0 740.768 36.2918   1
  -5  -5   0 771.010 37.6872   4
  -5  -5   0 745.281 35.9184   2
   5  -5   0 713.296 35.3100   1
  -5   5   0 722.498 34.8688   1
   5   5   0 722.700 36.9851   4
   5   5   0 746.458 36.5454   1
   5   5   0 747.992 35.8839   2
  -7  -5   0 94.1881 10.2363   1
  -7  -5   0 108.887 11.9531   4
   7  -5   0 103.316 9.38696   2
   7  -5   0 97.8371 9.55806   1
   7  -5   0 95.5806 9.53362   1
  -7  -5   0 87.9817 10.5733   1
   7   5   0 92.9280 10.6791   4
   7   5   0 91.5277 10.2602   2
   7   5   0 104.116 11.1098   1
  -7   5   0 112.764 9.42903   1
   9  -5   0 10.0316 6.53746   2
  -9  -5   0 4.75643 8.06237   1
  -9  -5   0 10.4455 8.06994   4
   9  -5   0 5.74248 6.68165   1
  -9  -5   0 8.88608 6.75326   1
   9  -5   0 3.54056 5.81788   1
   9   5   0 0.38005 7.64948   1
  -9   5   0 5.53043 2.91796   1
   9   5   0 15.1980 7.60396   2
 -11  -5   0 50.2860 11.6627   4
  11  -5   0 64.4829 10.3881   1
 -11  -5   0 63.5438 11.4534   1
  11  -5   0 52.6488 9.28038   2
  11  -5   0 51.8539 8.73317   1
  11   5   0 56.2870 10.6596   2
  11   5   0 68.2950 11.4955   1
 -13  -5   0 62.8145 13.1630   4
 -13  -5   0 72.8913 13.5589   1
  13  -5   0 48.6749 10.2159   2
  13  -5   0 77.4177 12.7924   1
  13   5   0 74.3188 13.0208   2
  13   5   0 72.7969 13.2328   1
 -15  -5   0 20.5006 12.9651   1
  15  -5   0 16.7299 12.2860   1
 -15  -5   0 22.7810 12.1541   4
  15  -5   0 6.73953 9.43764   2
  15   5   0 12.0270 12.4618   2
  15   5   0 15.4098 12.2922   1
  17  -5   0 31.0631 12.4777   2
 -17  -5   0 33.5460 14.6665   1
  17  -5   0 49.4933 14.0227   1
 -17  -5   0 19.1172 13.8621   4
  17   5   0 30.6049 13.7848   2
  17   5   0 29.0002 14.2996   1
  19  -5   0 19.9413 15.2144   1
  19  -5   0 32.3206 14.4199   2
  19   5   0 14.0261 14.9860   1
  19   5   0 7.50496 14.5402   2
   0  -6   0 18.9401 5.74124   1
   0  -6   0 4.49396 5.16447   1
   0  -6   0 5.26027 6.81594   4
   0  -6   0 11.0204 5.26295   2
   0   6   0 -0.4841 1.14087   1
   0   6   0 1.87061 5.97554   4
   2  -6   0 40.8405 6.49625   1
  -2  -6   0 39.3892 6.56932   2
  -2  -6   0 48.4359 7.13872   1
   2  -6   0 33.4693 6.06122   1
   2  -6   0 39.2653 7.35425   4
   2  -6   0 35.4465 6.02435   2
  -2  -6   0 38.0058 6.74562   1
  -2  -6   0 48.2233 8.71551   4
  -2   6   0 25.6935 5.80138   1
   2   6   0 37.4979 7.42201   4
  -2   6   0 40.1186 7.16092   4
   2   6   0 25.9159 6.68165   1
   2   6   0 24.8249 6.00558   2
  -4  -6   0 23.0826 6.31331   2
   4  -6   0 24.0641 6.40241   4
   4  -6   0 23.9463 5.55779   1
  -4  -6   0 25.5456 6.59444   1
  -4  -6   0 16.8452 6.62400   1
   4  -6   0 12.6508 5.60132   1
  -4  -6   0 12.0113 7.83591   4
   4   6   0 15.0647 6.98542   4
   4   6   0 18.7304 6.69629   1
   4   6   0 12.8993 6.12542   2
  -4   6   0 12.0187 5.06448   1
   6  -6   0 3.04505 5.41689   1
  -6  -6   0 9.98771 7.31850   1
   6  -6   0 1.66513 5.46111   1
   6  -6   0 4.75947 5.10876   2
  -6  -6   0 9.83880 7.01844   1
  -6  -6   0 0.89492 7.06723   4
   6   6   0 4.15493 8.25922   1
   6   6   0 -3.8730 6.90222   2
  -8  -6   0 -8.7334 6.43236   1
  -8  -6   0 1.73428 7.80697   4
   8  -6   0 -0.2775 5.76640   2
  -8  -6   0 6.80278 7.77779   1
   8  -6   0 -4.0407 6.03444   1
   8   6   0 4.62296 8.34114   1
   8   6   0 1.60064 7.12571   2
  -8   6   0 -0.0941 5.61834   1
  10  -6   0 52.4854 9.47384   1
 -10  -6   0 37.5747 11.0773   4
 -10  -6   0 44.4127 10.2259   1
  10  -6   0 45.9573 8.85063   2
  10  -6   0 46.0505 8.35456   1
  10   6   0 67.7533 10.8288   2
  10   6   0 66.6759 11.5954   1
 -10   6   0 46.3769 7.67200   1
  12  -6   0 4.35724 8.16889   2
 -12  -6   0 18.1703 11.1111   4
  12  -6   0 18.7988 9.52053   1
 -12  -6   0 13.3153 11.0426   1
  12   6   0 10.4501 10.1220   1
  12   6   0 1.61952 10.1835   2
  14  -6   0 -0.6283 10.2683   1
  14  -6   0 -1.5989 8.06249   2
 -14  -6   0 6.38577 11.8042   4
 -14  -6   0 -11.708 11.5591   1
  14   6   0 15.0734 12.1943   2
  14   6   0 0.47107 12.1531   1
 -16  -6   0 3.91382 12.5270   4
  16  -6   0 12.3832 9.82701   2
  16  -6   0 -16.758 11.2027   1
 -16  -6   0 2.42385 12.8121   1
  16   6   0 -2.0867 12.0766   2
  16   6   0 -29.377 11.6921   1
  18  -6   0 14.7476 13.0410   2
 -18  -6   0 32.3799 14.9341   4
  18  -6   0 11.0740 14.3284   1
  18   6   0 2.08625 14.4866   2
  -1  -7   0 75.2280 8.69322   1
   1  -7   0 81.7103 8.81839   1
  -1  -7   0 93.8447 11.0526   4
  -1  -7   0 95.4061 8.78792   2
   1  -7   0 89.3920 8.49923   2
   1  -7   0 93.5877 10.8558   4
   1  -7   0 73.6748 8.23264   1
  -1  -7   0 90.9243 9.04745   1
  -1   7   0 76.7984 9.77747   4
   1   7   0 76.0122 9.78638   4
   1   7   0 53.8623 7.39490   1
  -1   7   0 87.6511 8.55201   1
  -3  -7   0 7.49820 6.17070   1
   3  -7   0 2.61363 5.18312   1
   3  -7   0 4.95951 5.08471   1
  -3  -7   0 -7.3930 5.34063   2
  -3  -7   0 7.03523 7.20876   4
  -3  -7   0 2.33937 5.96150   1
   3  -7   0 -4.0712 6.12489   4
   3   7   0 1.59976 5.72730   2
  -3   7   0 0.45850 6.60684   4
   3   7   0 5.42208 6.84439   1
   3   7   0 3.92214 7.12020   4
  -5  -7   0 13.5454 6.48082   2
   5  -7   0 7.76456 6.34363   1
   5  -7   0 15.5557 6.20058   2
   5  -7   0 11.7115 5.88204   1
  -5  -7   0 16.1107 6.87579   1
  -5  -7   0 11.0845 7.49081   1
  -5  -7   0 9.37670 8.20575   4
   5   7   0 11.6404 7.12786   2
   5   7   0 20.6199 7.67674   1
  -7  -7   0 41.8823 10.0406   4
   7  -7   0 31.2844 7.48265   1
   7  -7   0 31.6514 7.15853   2
  -7  -7   0 40.4432 9.29681   1
   7  -7   0 43.6483 7.67049   1
  -7  -7   0 40.5470 8.73246   1
   7   7   0 43.2766 9.71866   1
   7   7   0 52.7383 9.48808   2
  -9  -7   0 25.8132 9.33946   1
  -9  -7   0 29.7100 9.85232   1
   9  -7   0 41.0179 8.07366   1
   9  -7   0 29.6933 8.17745   1
   9  -7   0 21.5821 7.52318   2
  -9  -7   0 35.8001 10.7013   4
   9   7   0 55.4570 10.2584   2
   9   7   0 21.2594 9.78209   1
 -11  -7   0 4.14186 10.0967   4
  11  -7   0 5.73096 7.31069   2
 -11  -7   0 4.99791 9.91255   1
  11  -7   0 1.77206 8.34905   1
  11   7   0 -7.8074 9.64561   1
  11   7   0 -6.0286 9.11713   2
 -13  -7   0 17.2523 12.0601   1
  13  -7   0 -2.8936 8.14018   2
 -13  -7   0 16.2503 13.0027   4
  13  -7   0 15.8391 10.4073   1
  13   7   0 -3.4054 11.2112   2
  13   7   0 24.7262 12.4316   1
  15  -7   0 -2.7711 9.56095   2
 -15  -7   0 -9.3982 12.2671   1
  15  -7   0 9.77185 12.4083   1
 -15  -7   0 -14.533 11.7375   4
  15   7   0 5.01693 11.5559   1
  15   7   0 -1.6700 11.6142   2
 -17  -7   0 0.78865 14.5741   1
 -17  -7   0 -20.529 14.4291   4
  17  -7   0 6.44211 13.1674   1
  17  -7   0 30.7019 13.2817   2
  17   7   0 1.29926 13.8977   2
   0  -8   0 354.886 20.1938   2
   0  -8   0 342.572 20.8846   1
   0  -8   0 381.570 20.7117   1
   0  -8   0 364.508 23.0808   4
   0   8   0 370.293 20.1973   1
   0   8   0 347.419 21.9905   4
   2  -8   0 69.4406 8.26906   1
  -2  -8   0 60.6247 8.21945   2
  -2  -8   0 66.1396 8.69710   1
  -2  -8   0 71.0168 11.5897   4
   2  -8   0 69.2913 8.12052   2
   2  -8   0 64.5399 8.93226   1
  -2  -8   0 60.2491 9.16726   1
   2  -8   0 84.1011 11.2754   4
   2   8   0 85.1580 9.27335   1
   2   8   0 73.9548 8.06896   2
  -2   8   0 59.7900 9.12561   4
  -2   8   0 77.3651 8.18236   1
   4  -8   0 29.7530 6.87731   1
   4  -8   0 25.9703 7.25972   1
   4  -8   0 42.0498 8.68694   4
  -4  -8   0 41.2553 8.02210   1
  -4  -8   0 38.7986 8.51280   1
  -4  -8   0 47.1354 7.80141   2
  -4  -8   0 37.2875 10.0746   4
   4   8   0 39.3359 7.87262   2
  -4   8   0 32.4675 7.58956   4
   4   8   0 32.1677 8.38305   1
  -6  -8   0 99.5631 12.0370   1
  -6  -8   0 103.206 13.6410   4
   6  -8   0 93.3483 9.96673   1
  -6  -8   0 93.8081 11.3686   1
   6  -8   0 77.9564 9.51758   2
   6  -8   0 96.5952 10.4904   1
   6   8   0 105.672 12.0191   1
   6   8   0 99.5092 10.9688   2
   8  -8   0 4.92795 6.32276   2
  -8  -8   0 -3.9830 8.81682   4
   8  -8   0 2.07325 6.43615   1
   8  -8   0 1.60963 6.41041   1
  -8  -8   0 3.95365 8.03565   1
  -8  -8   0 15.0135 8.20225   1
   8   8   0 6.13862 8.44017   2
   8   8   0 -3.7926 7.30313   1
 -10  -8   0 14.7056 10.0237   1
 -10  -8   0 5.96458 10.0468   4
  10  -8   0 29.0937 8.07339   2
  10  -8   0 28.0031 9.09029   1
  10   8   0 4.03892 9.29467   1
  10   8   0 17.1978 9.94907   2
 -12  -8   0 72.7269 15.5404   4
  12  -8   0 64.2673 12.3196   1
 -12  -8   0 73.7987 14.1491   1
  12  -8   0 66.2383 10.9107   2
  12   8   0 51.6706 13.4501   2
  12   8   0 61.6636 12.7405   1
  14  -8   0 -3.1055 11.4448   1
  14  -8   0 2.66019 9.73162   2
 -14  -8   0 -0.5618 11.2046   4
 -14  -8   0 13.6451 13.1245   1
  14   8   0 -7.6177 11.1074   2
  16  -8   0 13.1126 13.1440   1
  16  -8   0 13.6736 10.8093   2
 -16  -8   0 -13.763 13.0840   1
 -16  -8   0 14.2719 14.6710   4
  16   8   0 11.3559 13.9569   2
  -1  -9   0 65.2626 9.72668   1
   1  -9   0 96.0506 10.0985   1
  -1  -9   0 96.7799 13.8399   4
   1  -9   0 99.5200 10.1506   2
   1  -9   0 97.3243 10.6500   1
  -1  -9   0 73.9945 9.66637   2
   1  -9   0 90.1592 12.9542   4
  -1  -9   0 91.7259 10.5235   1
   3  -9   0 35.9603 9.68969   4
  -3  -9   0 20.6360 7.90170   1
   3  -9   0 26.2188 6.98744   1
  -3  -9   0 16.2184 9.91977   4
   3  -9   0 23.6596 6.51626   2
  -3  -9   0 27.4922 7.68580   2
   3  -9   0 5.45118 6.69664   1
  -3  -9   0 22.3313 7.16682   1
   3   9   0 21.1641 6.90591   1
  -3   9   0 17.1505 6.98450   4
   3   9   0 18.0185 6.50092   2
   5  -9   0 43.7762 7.98390   1
   5  -9   0 44.7301 8.22748   2
   5  -9   0 54.8096 9.93201   4
   5  -9   0 47.4148 8.91631   1
  -5  -9   0 50.1997 11.9504   4
  -5  -9   0 40.7837 8.63154   1
  -5  -9   0 41.2080 9.18237   1
   5   9   0 32.6556 8.41029   1
   5   9   0 43.0518 8.45012   2
  -5   9   0 52.8168 8.33350   4
   7  -9   0 16.2731 7.91616   1
  -7  -9   0 11.4700 10.5455   4
   7  -9   0 14.3794 7.26223   2
  -7  -9   0 17.2452 9.24762   1
   7  -9   0 10.9453 6.53938   1
  -7  -9   0 17.4102 8.49811   1
   7   9   0 27.6379 8.82283   1
   7   9   0 15.5210 8.22700   2
  -9  -9   0 16.2525 11.1606   4
   9  -9   0 2.58355 6.91178   2
   9  -9   0 7.11183 8.03790   1
  -9  -9   0 -2.8839 10.0395   1
   9   9   0 12.6395 8.59667   1
   9   9   0 -0.9177 8.74030   2
 -11  -9   0 -2.7204 11.1057   1
  11  -9   0 -1.8521 7.58574   2
 -11  -9   0 -0.1976 11.7471   4
  11  -9   0 -1.1776 9.81796   1
  11   9   0 0.06566 10.4302   2
  13  -9   0 17.8690 9.97204   2
 -13  -9   0 -5.2258 12.3380   1
 -13  -9   0 10.0045 12.6030   4
  13  -9   0 26.4828 11.7670   1
  13   9   0 7.91450 11.6412   2
  15  -9   0 -16.194 9.62056   2
  15  -9   0 1.47113 11.7893   1
 -15  -9   0 -2.8454 12.7131   1
 -15  -9   0 -2.6282 13.8260   4
  15   9   0 -8.8284 13.6243   2
   0 -10   0 32.9184 12.2504   4
   0 -10   0 57.5466 8.65134   1
   0 -10   0 46.1191 8.57084   2
   0 -10   0 43.3133 9.02222   1
   2 -10   0 60.9666 9.01126   2
   2 -10   0 57.2937 9.83110   1
  -2 -10   0 48.8749 9.64733   1
   2 -10   0 69.0740 9.20625   1
  -2 -10   0 42.6127 9.00901   1
   2 -10   0 54.8489 12.3244   4
  -2 -10   0 76.1824 14.0963   4
   4 -10   0 24.9982 7.62728   1
   4 -10   0 26.8027 7.12598   2
  -4 -10   0 51.6330 9.57227   1
   4 -10   0 23.4755 10.4018   4
  -4 -10   0 22.5916 9.01033   1
  -4 -10   0 43.5183 13.1435   4
   4 -10   0 29.4027 8.77735   1
   4  10   0 22.5557 7.76879   1
   4  10   0 26.3950 7.23425   2
   6 -10   0 4.18657 7.14190   2
  -6 -10   0 11.0800 9.08008   1
  -6 -10   0 4.95302 11.2794   4
   6 -10   0 7.62535 8.01342   1
   6  10   0 6.76620 7.56041   2
   6  10   0 8.39623 8.05616   1
  -8 -10   0 22.7646 11.0477   1
   8 -10   0 25.7363 10.1722   1
   8 -10   0 27.4976 8.21662   2
  -8 -10   0 24.9995 12.9640   4
   8  10   0 29.0360 9.18967   2
 -10 -10   0 6.59898 12.3356   4
 -10 -10   0 11.5362 11.5319   1
  10 -10   0 15.5413 10.2931   1
  10 -10   0 24.0392 8.52452   2
  10  10   0 23.5118 9.45780   2
 -12 -10   0 -12.371 11.4131   4
  12 -10   0 -14.004 9.99031   1
 -12 -10   0 -3.5443 12.6583   1
  12 -10   0 -7.7434 8.64698   2
  14 -10   0 -3.1555 11.2484   1
 -14 -10   0 10.7377 14.4706   4
  14 -10   0 9.98195 10.3496   2
 -14 -10   0 -11.133 13.2075   1
  -1 -11   0 22.1578 8.94545   1
   1 -11   0 23.0149 12.4291   4
   1 -11   0 14.9965 8.66498   1
  -1 -11   0 30.9654 13.5895   4
   3 -11   0 1.60355 8.07690   1
  -3 -11   0 -17.635 11.8312   4
   3 -11   0 -9.3497 10.7884   4
  -3 -11   0 4.93111 8.66344   1
  -5 -11   0 9.90241 10.0453   1
   5 -11   0 27.8857 8.57128   2
   5 -11   0 9.96954 9.32742   1
  -5 -11   0 2.25484 12.5574   4
   5 -11   0 15.4770 11.2098   4
  -7 -11   0 -6.6752 10.5709   1
  -7 -11   0 23.7262 14.5475   4
   7 -11   0 -20.861 6.90464   2
   7 -11   0 -9.4494 8.91082   1
  -9 -11   0 2.29298 13.2818   4
   9 -11   0 3.11144 7.82076   2
  -9 -11   0 1.81098 11.7662   1
   9 -11   0 1.25814 10.6304   1
  11 -11   0 8.71738 10.9734   1
 -11 -11   0 8.45741 12.3942   1
  11 -11   0 5.06147 8.67327   2
 -11 -11   0 3.03007 13.7997   4
 -13 -11   0 -6.2776 14.4830   4
 -13 -11   0 -0.9511 13.8662   1
  13 -11   0 17.3675 12.6050   1
  13 -11   0 13.2129 9.93962   2
   0 -12   0 6.46744 12.7850   4
   0 -12   0 1.50992 8.85275   1
  -2 -12   0 0.70655 13.8813   4
   2 -12   0 -1.2664 9.57232   1
  -2 -12   0 15.3508 10.0997   1
   2 -12   0 -22.811 11.9803   4
   4 -12   0 31.4399 10.7890   1
  -4 -12   0 32.2391 15.5728   4
   4 -12   0 33.5246 13.2126   4
  -4 -12   0 24.8365 10.7322   1
  -6 -12   0 77.4677 18.4944   4
  -6 -12   0 52.1883 13.6685   1
   6 -12   0 59.7272 12.1499   1
   6 -12   0 39.1333 10.1065   2
   6 -12   0 57.9435 13.6453   4
   8 -12   0 31.9309 11.0066   1
  -8 -12   0 37.9483 17.0167   4
   8 -12   0 16.0371 9.63986   2
  -8 -12   0 41.4781 13.5730   1
  10 -12   0 10.7596 11.8382   1
 -10 -12   0 17.8562 13.7021   1
  10 -12   0 8.93055 9.29051   2
 -10 -12   0 -8.0947 13.6257   4
  12 -12   0 26.8985 12.0594   1
 -12 -12   0 -10.545 13.7667   1
  12 -12   0 5.52080 9.88867   2
   1 -13   0 10.9056 10.9248   1
  -1 -13   0 21.6718 14.9563   4
  -1 -13   0 20.2198 11.8075   1
   3 -13   0 22.7354 13.7675   4
  -3 -13   0 23.8181 12.6999   1
  -3 -13   0 35.4220 15.7540   4
   3 -13   0 17.3129 10.7342   1
   5 -13   0 31.5569 10.4299   2
  -5 -13   0 41.6910 17.6602   4
   5 -13   0 20.6996 12.8487   4
  -5 -13   0 17.6685 12.0091   1
   5 -13   0 41.0403 12.4015   1
   7 -13   0 7.20693 9.43817   2
   7 -13   0 -1.5828 10.8936   1
  -7 -13   0 2.23019 13.1437   1
  -7 -13   0 29.3946 17.7548   4
   9 -13   0 -0.5341 11.2628   1
  -9 -13   0 -1.2404 13.2897   1
  -9 -13   0 -13.974 15.9443   4
   9 -13   0 18.6973 9.74836   2
  11 -13   0 3.93618 10.5949   2
  11 -13   0 -1.4792 11.9989   1
 -11 -13   0 3.72198 13.5678   1
   0 -14   0 -16.523 14.6217   4
   0 -14   0 6.37375 11.6908   1
  -2 -14   0 -5.3507 11.8302   1
   2 -14   0 4.69134 14.1444   4
   2 -14   0 -20.584 10.4904   1
  -2 -14   0 -3.9525 15.2747   4
  -4 -14   0 -7.2020 12.2059   1
  -4 -14   0 -0.2755 16.4448   4
   4 -14   0 16.5824 14.1845   4
   4 -14   0 -1.9333 11.1454   1
  -6 -14   0 -15.871 16.8227   4
   6 -14   0 -1.3574 9.87594   2
  -6 -14   0 -16.599 11.8926   1
   6 -14   0 17.5421 11.7638   1
   8 -14   0 8.67613 9.99137   2
  -8 -14   0 11.9599 14.1035   1
   8 -14   0 -8.7951 11.3892   1
  -1 -15   0 -4.8304 11.8888   1
   1 -15   0 -8.3364 11.9274   1
  -1 -15   0 -9.6732 16.2480   4
   1 -15   0 -20.724 14.7549   4
   3 -15   0 23.8757 15.8924   4
  -3 -15   0 -27.703 16.3548   4
   3 -15   0 -13.739 10.6430   1
  -3 -15   0 6.81381 13.3356   1
   5 -15   0 -0.2874 12.0955   1
  -5 -15   0 -23.974 12.4261   1
   5 -15   0 4.87303 9.92123   2
  20   0  -1 4.79912 13.8531   2
  20   0  -1 -11.831 14.2514   1
  18   0  -1 16.4424 12.8746   2
  18   0  -1 -3.0432 13.4379   1
 -16   0   1 -2.4027 8.66448   1
  16   0  -1 15.1036 11.6110   1
  16   0  -1 -13.688 9.37796   2
  14   0  -1 -6.8429 7.97125   2
  14   0  -1 2.20716 9.48054   1
  14   0  -1 8.07783 7.32815   1
 -14   0   1 -2.9628 7.87778   1
  12   0  -1 -5.4248 6.63699   2
  12   0  -1 4.79725 6.41943   1
 -12   0   1 -1.4008 7.64761   1
  12   0  -1 -1.9010 7.85368   1
  10   0  -1 5.43654 6.72447   1
 -10   0   1 5.76197 6.65466   1
  10   0  -1 1.46178 5.91764   2
  10   0  -1 -2.8837 5.33706   1
   8   0  -1 -3.1858 5.17399   1
  -8   0   1 -3.3415 4.98457   1
  -8   0   1 8.90426 5.07019   2
   8   0  -1 -2.3237 6.01268   1
  -8   0   1 -0.6605 5.58099   1
   8   0  -1 -6.4158 5.52842   2
   6   0  -1 -1.9285 4.39850   1
  -6   0   1 3.02117 4.72932   1
  -6   0   1 1.09472 4.34706   1
   6   0  -1 -4.9494 4.82509   1
  -6   0   1 3.56440 4.28536   2
   6   0  -1 -7.2279 4.29521   2
  -4   0   1 -2.9431 3.30411   2
  -4   0   1 -3.4064 3.59988   1
   4   0  -1 -1.5840 3.62270   1
  -4   0   1 2.92276 3.69946   1
   4   0  -1 0.98139 3.76166   2
   4   0  -1 -4.0371 3.97374   1
  -2   0   1 2.41951 1.72860   1
  -2   0   1 -2.4970 1.43272   2
  -2   0   1 1.03182 1.64360   4
   2   0  -1 1.83988 1.70418   4
   2   0  -1 0.41127 1.75439   1
   2   0  -1 -0.0017 1.87220   1
   2   0  -1 2.08975 1.76602   2
   0   0  -1 -0.0988 0.90650   2
   0   0  -1 0.26016 0.96758   1
   0   0   1 -0.3155 0.85289   1
   0   0  -1 -0.4646 0.80657   1
   2   0   1 1.42356 3.06003   2
  -2   0  -1 -1.5113 3.04597   1
  -2   0  -1 0.23669 2.88923   2
   2   0   1 0.13030 3.24708   1
  -2   0  -1 -2.1539 2.89276   1
   2   0   1 -1.4519 2.98248   1
  -4   0  -1 -3.2003 4.55993   1
  -4   0  -1 0.04847 4.13426   1
   4   0   1 -5.1370 4.08568   1
  -4   0  -1 8.99567 4.33148   2
   4   0   1 4.95637 4.62173   2
   4   0   1 5.17687 5.16982   1
   6   0   1 1.81117 5.51941   1
   6   0   1 -8.1321 4.78596   2
  -6   0  -1 1.39317 4.72747   2
  -6   0  -1 -1.9106 5.23090   1
   6   0   1 -3.5190 4.63865   1
  -6   0  -1 4.83848 4.82863   1
   8   0   1 6.83290 5.94743   1
  -8   0  -1 3.71490 6.48391   1
  -8   0  -1 -0.1647 5.06822   1
   8   0   1 3.23233 6.16622   2
   8   0   1 -3.7913 6.64128   1
 -10   0  -1 4.61083 8.08594   1
  10   0   1 -5.7781 6.96245   2
  10   0   1 1.62695 6.26653   1
  10   0   1 -5.1450 7.97121   1
  12   0   1 -13.371 8.63247   1
  12   0   1 4.86809 6.86761   1
  12   0   1 -7.7599 7.64152   2
 -12   0  -1 2.98886 8.14032   1
  14   0   1 -10.924 8.89994   2
 -14   0  -1 3.99625 8.87519   1
  14   0   1 5.76496 10.8879   1
  16   0   1 -14.679 11.8192   1
  16   0   1 -6.8458 10.6159   2
  18   0   1 11.1386 13.8856   2
  18   0   1 12.5913 15.4085   1
  20   0   1 -6.7385 13.9030   2
  20   0   1 18.1509 16.7617   1
  21  -1  -1 -1.1347 14.7447   2
  21  -1  -1 31.0283 17.1451   1
  21   1  -1 17.8310 14.6423   2
  21   1  -1 3.74614 15.6812   1
  19  -1  -1 10.7201 15.4555   1
  19  -1  -1 16.4972 13.4217   2
  19   1  -1 -1.3334 13.7619   1
  19   1  -1 28.3463 14.1368   2
  17  -1  -1 -0.6083 11.1543   2
  17  -1  -1 7.13800 12.3569   1
  17   1  -1 0.75289 11.6758   2
  17   1  -1 -0.3887 11.5663   1
  15  -1  -1 -5.9676 8.61764   2
  15  -1  -1 17.2991 10.6510   1
 -15  -1   1 12.6544 9.20991   1
  15   1  -1 9.11374 9.44713   2
 -15   1   1 0.27592 7.86563   1
  15   1  -1 -12.358 10.2571   1
 -13  -1   1 38.1549 9.71345   1
  13  -1  -1 23.2521 7.93581   1
  13  -1  -1 36.0755 9.15475   2
  13  -1  -1 57.5614 11.0542   1
  13   1  -1 41.4702 8.51434   1
  13   1  -1 30.8385 9.61326   2
 -13   1   1 39.1383 8.96817   1
  13   1  -1 56.3585 11.0874   1
 -11  -1   1 15.2096 8.02553   1
  11  -1  -1 6.54822 7.96844   1
 -11  -1   1 17.0925 7.26619   4
  11  -1  -1 14.1269 6.55840   1
  11  -1  -1 28.6804 7.97985   2
  11   1  -1 27.5485 8.36021   2
  11   1  -1 27.4134 7.49266   1
 -11   1   1 15.7373 7.81280   1
  11   1  -1 26.5742 6.74185   4
  11   1  -1 2.64480 8.06775   1
  -9  -1   1 74.1451 9.04726   1
  -9  -1   1 79.7861 8.66377   4
   9  -1  -1 56.9262 8.00301   2
  -9  -1   1 66.3697 8.85789   1
   9  -1  -1 64.0029 8.30334   1
   9  -1  -1 70.0486 8.83204   1
   9   1  -1 70.2397 8.67671   2
  -9   1   1 66.2193 8.53468   1
   9   1  -1 56.0127 7.41456   4
   9   1  -1 60.7971 8.33019   1
   9   1  -1 67.6468 9.61586   1
   7  -1  -1 83.0970 7.79826   2
  -7  -1   1 78.0958 8.23899   1
   7  -1  -1 77.8315 8.18856   1
  -7  -1   1 75.9600 7.96993   1
  -7  -1   1 66.0862 7.70106   2
   7  -1  -1 74.1287 7.53126   1
  -7  -1   1 79.9731 8.21368   4
   7   1  -1 82.0408 8.39990   2
   7   1  -1 64.6428 7.77555   1
  -7   1   1 88.2187 7.29047   2
   7   1  -1 76.1576 7.46919   4
   7   1  -1 84.2859 8.95739   1
  -7   1   1 65.7747 7.53003   1
  -7   1   1 79.9630 7.42552   1
   5  -1  -1 68.6156 6.49054   2
  -5  -1   1 85.7115 7.53003   1
  -5  -1   1 86.6806 7.33985   2
  -5  -1   1 90.9769 7.74743   4
   5  -1  -1 87.5025 7.35988   1
   5  -1  -1 79.8515 6.83151   1
  -5  -1   1 81.6326 7.48923   1
  -5   1   1 80.4210 6.65155   1
   5   1  -1 80.0175 7.57072   1
  -5   1   1 77.1616 6.69789   1
  -5   1   1 84.9359 6.35842   2
   5   1  -1 79.8845 7.48439   2
   5   1  -1 88.1018 7.39001   4
   5   1  -1 88.4852 7.39094   1
  -3  -1   1 516.301 24.4781   1
   3  -1  -1 529.246 24.0097   1
   3  -1  -1 527.414 23.8022   2
   3  -1  -1 524.503 23.9568   1
  -3  -1   1 518.128 24.3311   2
  -3  -1   1 525.647 24.7212   4
  -3  -1   1 534.796 24.4924   1
   3   1  -1 506.721 24.4205   2
   3   1  -1 513.900 24.5931   1
   3   1  -1 511.692 24.5173   4
   3   1  -1 517.982 24.3946   1
  -3   1   1 519.822 23.8452   1
  -1  -1   1 631.061 28.3516   2
  -1  -1   1 628.202 28.3871   1
  -1  -1   1 633.565 28.4325   1
  -1  -1   1 630.915 28.5565   4
   1   1  -1 633.472 28.3405   2
   1   1  -1 625.016 28.3844   1
   1   1  -1 633.368 28.3995   1
   1   1  -1 623.167 28.5031   4
  -1  -1  -1 604.136 27.9313   4
  -1  -1  -1 622.524 27.6612   1
  -1  -1  -1 605.050 27.5580   2
   1  -1   1 598.032 27.6327   1
  -1  -1  -1 609.068 27.6861   1
   1  -1   1 612.516 27.6387   1
   1  -1   1 600.505 27.5596   2
   1   1   1 608.865 27.6322   1
   1   1   1 608.769 27.5152   2
   1   1   1 616.476 27.9072   4
  -1   1  -1 606.690 27.6060   1
  -1   1  -1 599.909 27.6221   1
   1   1   1 596.972 27.5879   1
  -1   1  -1 605.155 27.5123   2
  -3  -1  -1 125.590 9.15934   4
  -3  -1  -1 144.896 9.02798   2
   3  -1   1 119.998 9.08460   1
  -3  -1  -1 130.150 9.34967   1
   3  -1   1 130.960 8.93276   2
   3  -1   1 125.988 9.16967   1
  -3  -1  -1 144.267 9.59063   1
   3   1   1 127.190 9.20734   4
  -3   1  -1 132.147 8.44432   2
   3   1   1 137.564 9.61989   1
  -3   1  -1 115.456 8.65997   1
  -3   1  -1 127.661 9.18889   1
   3   1   1 121.469 9.00862   1
   3   1   1 137.003 9.31268   2
  -5  -1  -1 160.622 11.9550   1
   5  -1   1 172.440 11.3415   1
  -5  -1  -1 175.158 11.3260   2
  -5  -1  -1 173.238 11.6501   4
   5  -1   1 174.740 11.9294   1
   5  -1   1 155.436 11.0757   2
  -5  -1  -1 181.559 11.8413   1
  -5   1  -1 154.777 11.6425   1
   5   1   1 171.428 11.8074   2
  -5   1  -1 158.206 10.6826   2
  -5   1  -1 178.308 11.2013   1
   5   1   1 160.555 11.0466   4
   5   1   1 178.593 12.3220   1
   5   1   1 164.570 11.4673   1
  -7  -1  -1 80.7453 8.67676   1
   7  -1   1 75.1661 9.00859   1
   7  -1   1 69.7664 8.19606   2
  -7  -1  -1 73.8287 8.27454   4
  -7  -1  -1 81.9407 8.38548   2
  -7  -1  -1 76.8097 9.17447   1
   7  -1   1 85.6027 8.50025   1
   7   1   1 78.9850 8.61371   1
   7   1   1 62.0317 8.88064   1
  -7   1  -1 80.0901 7.98266   2
  -7   1  -1 81.4726 9.04485   1
   7   1   1 68.9736 8.75652   2
  -7   1  -1 79.8181 8.37146   1
   7   1   1 77.8522 7.81048   4
  -9  -1  -1 35.6657 7.97076   1
   9  -1   1 13.0471 6.46770   2
  -9  -1  -1 22.7891 6.76837   4
   9  -1   1 19.0484 7.72506   1
   9  -1   1 20.1575 6.27422   1
  -9   1  -1 26.4052 7.77062   1
   9   1   1 20.7467 7.81790   1
   9   1   1 22.7749 7.39970   2
   9   1   1 15.2785 6.41151   1
 -11  -1  -1 4.68927 7.42131   4
  11  -1   1 15.3745 7.10541   1
 -11  -1  -1 13.0238 8.78697   1
  11  -1   1 10.7699 7.56065   2
  11  -1   1 15.8981 8.93017   1
 -11   1  -1 15.6169 8.37720   1
  11   1   1 17.4683 8.92159   1
  11   1   1 11.7063 8.04024   2
  11   1   1 20.2818 7.12246   1
  13  -1   1 74.2431 10.8926   1
  13  -1   1 64.0991 11.4629   2
  13  -1   1 71.6948 12.7783   1
 -13  -1  -1 67.3915 12.1971   1
  13   1   1 73.0510 12.2393   2
 -13   1  -1 53.2037 10.5643   1
  13   1   1 68.2074 13.3954   1
  15  -1   1 10.4207 11.5770   1
  15  -1   1 7.19773 10.1372   2
 -15  -1  -1 -4.6179 9.33737   1
  15   1   1 -6.3607 10.0278   2
 -15   1  -1 -13.380 8.18147   1
  15   1   1 4.92273 11.6032   1
  17  -1   1 -1.1257 12.3162   2
  17  -1   1 -17.379 11.4494   1
  17   1   1 -9.2280 12.0144   2
  17   1   1 -0.0647 13.6045   1
  19  -1   1 15.8325 15.2624   1
  19  -1   1 14.4629 14.4087   2
  19   1   1 0.03374 14.7107   1
  19   1   1 24.3875 15.1468   2
  20  -2  -1 2.54356 14.5291   1
  20  -2  -1 8.82398 14.2030   2
  20   2  -1 18.0019 14.9881   2
  20   2  -1 12.4737 15.7162   1
  18  -2  -1 -0.5316 11.6585   2
  18  -2  -1 -2.4609 12.4884   1
  18   2  -1 -18.338 12.2200   2
  18   2  -1 -22.658 12.1733   1
 -16  -2   1 29.6732 10.6453   4
  16  -2  -1 42.3266 11.5070   2
 -16  -2   1 52.2653 12.1036   1
  16  -2  -1 61.6370 13.6375   1
  16   2  -1 47.5743 12.2351   2
  16   2  -1 37.6230 13.3830   1
 -14  -2   1 213.053 17.6350   4
  14  -2  -1 173.600 15.7188   1
 -14  -2   1 201.609 18.0948   1
  14  -2  -1 158.279 16.0901   2
  14  -2  -1 226.875 18.7797   1
  14   2  -1 175.709 18.0535   1
 -14   2   1 208.174 16.5606   1
  14   2  -1 191.286 17.7739   2
  14   2  -1 192.506 15.3233   4
  12  -2  -1 137.892 13.6115   1
  12  -2  -1 126.077 12.6834   2
 -12  -2   1 128.625 13.7161   1
 -12  -2   1 124.118 12.3658   4
  12  -2  -1 118.293 11.6982   1
  12   2  -1 101.880 13.0103   1
  12   2  -1 124.046 11.6890   4
  12   2  -1 153.723 14.2189   2
  12   2  -1 121.294 12.6633   1
 -12   2   1 132.434 12.2802   1
  10  -2  -1 221.713 16.3065   1
  10  -2  -1 216.243 15.1828   1
  10  -2  -1 222.445 15.1820   2
 -10  -2   1 215.814 16.3480   4
 -10  -2   1 242.291 17.0874   1
  10   2  -1 210.669 16.8631   1
  10   2  -1 225.901 16.2972   2
  10   2  -1 201.599 16.1445   1
  10   2  -1 253.767 15.7180   4
 -10   2   1 232.711 16.2772   1
   8  -2  -1 243.408 15.0451   1
   8  -2  -1 242.757 15.7974   1
  -8  -2   1 241.149 15.8892   1
  -8  -2   1 210.518 16.1095   1
   8  -2  -1 223.670 14.6527   2
  -8   2   1 216.991 14.8166   1
   8   2  -1 240.929 16.1014   2
   8   2  -1 241.949 15.7528   1
   8   2  -1 300.268 16.0073   4
  -8   2   1 243.963 13.8075   2
   8   2  -1 256.185 16.4362   1
   6  -2  -1 507.175 24.0800   1
  -6  -2   1 479.259 24.4209   1
   6  -2  -1 488.903 23.6518   1
  -6  -2   1 477.966 24.8141   4
  -6  -2   1 471.924 24.2124   2
  -6  -2   1 489.003 24.6472   1
   6  -2  -1 471.192 23.5868   2
   6   2  -1 484.083 24.5559   4
  -6   2   1 471.017 23.3911   1
  -6   2   1 467.507 22.9485   2
   6   2  -1 488.257 24.2722   1
   6   2  -1 466.393 24.6514   1
   6   2  -1 482.280 24.4092   2
  -4  -2   1 3466.65 156.753   4
   4  -2  -1 3421.82 155.706   2
  -4  -2   1 3461.02 156.363   2
  -4  -2   1 3556.16 156.530   1
   4  -2  -1 3586.81 155.945   1
  -4  -2   1 3501.04 156.507   1
   4  -2  -1 3595.05 155.928   1
   4   2  -1 3527.25 156.572   1
   4   2  -1 3534.45 156.391   2
  -4   2   1 3494.13 155.765   1
   4   2  -1 3515.03 156.746   4
  -4   2   1 3634.51 155.823   1
   4   2  -1 3473.47 156.422   1
  -2  -2   1 352.666 17.6152   1
  -2  -2   1 343.900 17.3279   2
  -2  -2   1 350.855 18.2048   4
  -2  -2   1 357.147 17.6089   1
   2  -2  -1 376.445 17.1042   4
   2   2  -1 347.788 17.4725   1
   2   2  -1 343.265 17.6240   1
   2   2  -1 350.216 17.4512   2
   2   2  -1 359.343 17.9482   4
   0  -2   1 20.2981 3.43475   2
   0  -2  -1 17.2277 4.21121   4
   0  -2  -1 30.4598 3.50619   1
   0  -2   1 22.2085 3.97539   4
   0  -2   1 16.5151 3.66681   1
   0  -2  -1 24.0056 3.36541   1
   0  -2   1 19.9733 3.65149   1
   0   2   1 25.0084 4.20113   4
   0   2  -1 17.7388 3.73919   4
   0   2  -1 23.6306 3.75486   1
   0   2  -1 19.0696 3.50234   1
   0   2   1 15.8796 2.44818   1
  -2  -2  -1 487.015 23.7909   4
  -2  -2  -1 478.919 23.1570   1
  -2  -2  -1 479.716 23.1477   1
   2  -2   1 486.517 22.7479   2
   2  -2   1 490.765 23.0115   1
  -2  -2  -1 472.636 22.9524   2
   2  -2   1 474.155 22.9445   1
  -2   2  -1 464.202 22.5358   2
   2   2   1 492.230 23.7407   4
   2   2   1 478.131 22.8977   2
   2   2   1 484.012 22.9482   1
  -2   2  -1 495.767 22.8417   1
   2   2   1 454.771 23.0765   1
  -2   2  -1 481.573 22.9315   1
  -4  -2  -1 71.1057 7.16306   1
   4  -2   1 73.1053 6.95003   1
  -4  -2  -1 57.1174 6.91902   1
   4  -2   1 63.7733 6.39649   2
  -4  -2  -1 62.5335 7.32150   4
   4  -2   1 58.0355 6.53564   1
  -4  -2  -1 61.2071 6.89514   2
   4   2   1 69.7500 7.50411   4
   4   2   1 65.3026 7.05635   2
   4   2   1 58.8323 6.95957   1
  -4   2  -1 59.6202 6.43032   1
   4   2   1 65.1850 6.86827   1
  -4   2  -1 73.5543 6.24680   2
  -4   2  -1 68.5951 6.39917   1
  -6  -2  -1 487.261 26.0570   4
  -6  -2  -1 556.805 26.4667   1
   6  -2   1 512.066 25.5679   2
   6  -2   1 526.617 26.0252   1
   6  -2   1 496.116 25.5767   1
  -6  -2  -1 505.438 25.6239   2
  -6  -2  -1 493.000 26.0180   1
  -6   2  -1 496.586 25.6566   1
   6   2   1 520.939 25.8279   4
   6   2   1 495.775 25.7551   1
   6   2   1 495.194 25.9846   2
  -6   2  -1 488.833 24.8939   2
   6   2   1 511.812 26.4971   1
  -6   2  -1 488.996 25.2780   1
  -8  -2  -1 161.610 13.8458   4
   8  -2   1 188.162 14.1810   1
   8  -2   1 160.989 12.4944   2
  -8  -2  -1 156.893 13.3984   1
  -8  -2  -1 170.482 13.6677   1
   8  -2   1 161.005 12.8210   1
  -8   2  -1 170.141 13.5116   1
   8   2   1 168.210 12.6753   4
   8   2   1 148.214 13.0152   2
   8   2   1 153.425 13.4428   1
   8   2   1 154.174 12.8570   1
 -10  -2  -1 2.72843 7.86434   1
 -10  -2  -1 0.84636 7.02947   4
  10  -2   1 -6.6885 7.81625   1
  10  -2   1 11.3635 6.90341   2
  10  -2   1 2.09964 6.19141   1
 -10   2  -1 4.95805 6.99264   1
  10   2   1 -1.9409 7.61972   2
  10   2   1 1.01219 5.69321   4
  10   2   1 -11.834 7.68208   1
  12  -2   1 6.06726 7.31653   1
 -12  -2  -1 22.2894 9.05369   4
 -12  -2  -1 2.48634 8.56775   1
  12  -2   1 17.0199 9.27023   1
  12  -2   1 11.4784 8.13040   2
  12   2   1 -0.1237 9.32998   1
  12   2   1 -1.2179 8.39478   2
 -12   2  -1 -2.5850 7.23506   1
  14  -2   1 6.09598 9.02432   2
 -14  -2  -1 14.3521 10.6288   1
  14  -2   1 -3.5411 10.6022   1
 -14  -2  -1 1.82235 9.04531   4
  14   2   1 17.1582 10.9859   2
 -14   2  -1 -4.9665 8.17586   1
  14   2   1 3.97134 10.4757   1
  16  -2   1 25.9531 13.8023   1
 -16  -2  -1 52.5286 12.7992   1
  16  -2   1 49.4605 12.9808   2
 -16  -2  -1 45.8058 11.5903   4
  16   2   1 74.2407 14.6601   2
  16   2   1 37.8222 13.8087   1
  18  -2   1 26.6487 15.3689   1
  18  -2   1 8.84400 13.2950   2
  18   2   1 15.3875 14.7982   2
  18   2   1 9.28913 13.9665   1
  20  -2   1 7.65150 15.8629   1
  20  -2   1 2.04766 14.9995   2
  20   2   1 9.56450 15.7035   1
  20   2   1 -5.6448 14.5053   2
  19  -3  -1 -1.9004 12.4443   2
  19  -3  -1 2.57747 13.6233   1
  19   3  -1 3.40446 13.7490   2
  19   3  -1 -3.4735 13.8276   1
  17  -3  -1 -17.065 9.16423   2
  17  -3  -1 18.2029 12.5626   1
 -17  -3   1 -5.0286 10.3117   4
 -17  -3   1 -14.750 10.0086   1
  17   3  -1 -12.670 11.9085   2
  17   3  -1 -21.310 11.8201   1
 -15  -3   1 -10.213 10.1127   1
 -15  -3   1 -4.5424 9.22101   4
  15  -3  -1 -21.826 9.31093   1
  15  -3  -1 -6.4494 7.61797   2
  15   3  -1 7.80607 10.9628   1
  15   3  -1 -11.705 9.78446   2
  13  -3  -1 3.82541 8.43495   1
 -13  -3   1 5.51260 9.43958   1
  13  -3  -1 11.3374 7.40012   2
 -13  -3   1 -3.5793 8.37466   4
  13  -3  -1 -5.1963 6.10778   1
  13   3  -1 5.69403 9.15371   1
  13   3  -1 3.30907 7.23526   4
 -13   3   1 4.75232 6.99157   1
  13   3  -1 3.57278 8.92380   2
  11  -3  -1 96.3903 10.6557   1
 -11  -3   1 110.735 12.4512   4
  11  -3  -1 91.7562 10.3102   2
 -11  -3   1 151.249 13.5701   1
  11  -3  -1 126.837 12.1830   1
  11   3  -1 124.156 13.2138   1
 -11   3   1 90.6878 10.4295   1
  11   3  -1 113.022 11.4722   4
  11   3  -1 114.531 12.3466   2
  -9  -3   1 95.1126 10.5826   1
  -9  -3   1 84.0699 10.6150   4
   9  -3  -1 70.1749 8.12292   2
   9  -3  -1 78.0803 8.80798   1
   9  -3  -1 96.4887 9.67223   1
  -9  -3   1 83.1762 9.76200   1
   9   3  -1 100.776 10.6237   2
   9   3  -1 82.7345 10.4607   1
  -9   3   1 77.2065 8.38057   1
   9   3  -1 74.9668 9.15682   4
   9   3  -1 87.3644 9.67280   1
   7  -3  -1 -3.1255 5.07185   1
  -7  -3   1 -3.4308 5.23465   2
  -7  -3   1 6.77012 5.88416   1
   7  -3  -1 -14.025 4.51868   2
   7  -3  -1 -0.8495 4.73991   1
  -7  -3   1 -1.5033 6.10016   1
  -7  -3   1 5.67139 6.35906   4
   7   3  -1 1.50247 5.30684   1
  -7   3   1 0.87536 1.95314   1
   7   3  -1 11.7374 5.84749   4
   7   3  -1 -8.5389 5.90833   2
   7   3  -1 -0.4939 6.34310   1
  -7   3   1 -4.3296 3.87099   1
  -5  -3   1 837.294 40.0656   1
  -5  -3   1 806.419 40.4132   4
   5  -3  -1 842.755 39.0665   1
  -5  -3   1 846.825 39.9275   1
   5  -3  -1 865.963 39.0977   1
  -5  -3   1 858.983 39.7224   2
   5  -3  -1 857.961 38.7704   2
  -5   3   1 868.306 38.8749   1
   5   3  -1 843.931 39.7366   1
   5   3  -1 834.158 40.4514   4
   5   3  -1 820.964 40.1146   1
   5   3  -1 826.360 39.7961   2
  -3  -3   1 2028.86 90.7641   1
  -3  -3   1 1966.68 91.2547   4
  -3  -3   1 2014.14 90.5422   2
   3  -3  -1 2033.32 89.9783   1
  -3  -3   1 2056.08 90.7604   1
   3   3  -1 2031.40 91.2745   4
   3   3  -1 1982.10 90.5460   2
   3   3  -1 2048.25 90.8152   1
   3   3  -1 2023.31 90.6077   1
   1  -3  -1 130.464 8.42754   1
  -1  -3   1 137.796 9.49222   1
  -1  -3   1 126.706 9.46053   1
  -1  -3   1 149.093 9.16116   2
  -1  -3   1 140.541 10.5684   4
   1  -3  -1 146.199 8.42403   1
   1  -3  -1 122.440 9.78689   4
   1   3  -1 165.724 10.5256   4
   1   3  -1 133.787 8.93529   1
   1   3  -1 128.806 9.07727   2
  -1   3   1 148.422 9.95240   4
   1   3  -1 141.179 9.82691   1
   1  -3   1 123.201 9.17826   1
  -1  -3  -1 112.306 10.4507   4
  -1  -3  -1 128.309 8.66301   2
   1  -3   1 126.944 8.90842   1
  -1  -3  -1 126.074 8.99602   1
  -1  -3  -1 129.151 8.95231   1
   1  -3   1 150.620 9.42799   4
   1   3   1 118.070 8.49324   1
  -1   3  -1 134.613 9.05959   1
  -1   3  -1 119.821 9.28714   4
   1   3   1 123.540 10.2960   4
   1   3   1 123.138 8.40347   2
   1   3   1 134.200 8.55173   1
  -1   3  -1 142.068 8.76590   1
  -3  -3  -1 375.291 19.2590   1
  -3  -3  -1 375.576 20.0624   4
   3  -3   1 360.110 18.6949   1
  -3  -3  -1 350.198 18.6808   2
   3  -3   1 345.789 18.3364   2
  -3  -3  -1 343.605 18.9356   1
   3   3   1 392.935 19.9105   4
  -3   3  -1 374.912 18.4961   1
   3   3   1 362.444 18.6961   1
   3   3   1 358.189 18.7414   2
  -3   3  -1 370.602 18.6052   1
   3   3   1 363.020 19.1577   1
  -5  -3  -1 93.6444 8.79391   1
  -5  -3  -1 80.7699 8.30914   2
  -5  -3  -1 87.1763 9.68250   4
   5  -3   1 95.6983 8.45263   1
   5  -3   1 96.0315 8.20732   2
  -5  -3  -1 80.6186 8.70058   1
   5  -3   1 84.7187 8.32440   1
  -5   3  -1 91.5093 8.27136   1
   5   3   1 81.4262 8.91336   4
   5   3   1 92.1626 8.91298   2
   5   3   1 83.3208 9.10170   1
  -5   3  -1 95.3683 7.98814   1
  -5   3  -1 91.7083 7.51323   2
   5   3   1 92.6779 8.53763   1
  -7  -3  -1 48.9384 8.04990   1
   7  -3   1 65.0427 8.16657   1
   7  -3   1 53.6330 7.82476   2
   7  -3   1 46.2992 7.82964   1
  -7  -3  -1 52.9292 8.55124   1
  -7  -3  -1 68.8357 9.08902   4
  -7   3  -1 59.7723 7.82033   1
   7   3   1 62.7033 8.22652   4
   7   3   1 70.4458 8.91773   2
   7   3   1 47.3915 8.51672   1
   7   3   1 56.7058 7.95637   1
   9  -3   1 -0.6915 5.61972   2
  -9  -3  -1 2.53427 7.92249   1
   9  -3   1 -0.4105 7.14694   1
  -9  -3  -1 2.89283 7.51496   4
   9  -3   1 12.2551 6.30044   1
   9   3   1 4.43387 8.05411   1
   9   3   1 4.84344 7.59669   2
   9   3   1 6.25133 6.71083   4
  -9   3  -1 -5.8964 6.58204   1
  11  -3   1 28.9871 7.64062   1
  11  -3   1 20.0543 7.44800   2
 -11  -3  -1 27.9583 9.00696   4
 -11  -3  -1 22.6176 9.35642   1
  11  -3   1 19.1550 9.04477   1
  11   3   1 27.7229 9.52247   2
  11   3   1 26.5626 7.60921   4
  11   3   1 20.2836 9.55376   1
 -11   3  -1 44.5353 8.67958   1
  13  -3   1 43.8302 9.52094   1
  13  -3   1 77.5599 12.8541   1
 -13  -3  -1 66.6517 12.6955   1
  13  -3   1 63.8589 10.8775   2
 -13  -3  -1 67.9717 12.8336   4
 -13   3  -1 71.9842 10.7026   1
  13   3   1 64.6208 13.0348   1
  13   3   1 56.2327 12.5455   2
  15  -3   1 5.88473 11.8001   1
  15  -3   1 5.27957 10.4243   2
 -15  -3  -1 -5.5938 10.1633   4
 -15  -3  -1 8.29300 12.2009   1
  15   3   1 2.31111 11.8005   1
  15   3   1 3.29370 10.9415   2
  17  -3   1 16.8870 12.0591   2
 -17  -3  -1 20.7580 11.7920   4
  17  -3   1 25.4986 14.7361   1
  17   3   1 36.0854 14.3551   2
  17   3   1 21.6677 13.9630   1
  19  -3   1 8.91096 14.5581   2
  19  -3   1 11.5387 14.7246   1
  19   3   1 24.4726 15.5021   2
  19   3   1 27.1905 16.2296   1
  20  -4  -1 9.64000 13.8433   1
  20  -4  -1 0.85052 13.0523   2
  20   4  -1 11.3920 14.7086   1
  20   4  -1 4.80534 14.9023   2
 -18  -4   1 6.01748 12.2506   4
  18  -4  -1 19.3946 13.2167   1
  18  -4  -1 21.2196 12.3361   2
  18   4  -1 20.4786 13.8252   2
  18   4  -1 13.9852 14.4364   1
 -16  -4   1 -6.6256 10.8333   4
  16  -4  -1 29.5046 11.9870   1
  16  -4  -1 4.46713 9.75995   2
 -16  -4   1 6.05043 11.7030   1
  16   4  -1 -15.129 10.5872   2
  16   4  -1 3.62491 12.1952   1
 -14  -4   1 18.7600 11.1281   1
 -14  -4   1 11.4691 10.5512   4
  14  -4  -1 14.7141 8.32226   2
  14  -4  -1 2.95018 9.81281   1
  14   4  -1 15.5536 11.1638   1
 -14   4   1 20.8541 12.8540   1
  14   4  -1 -2.3488 10.1112   2
  12  -4  -1 17.2761 6.91512   2
  12  -4  -1 0.89146 5.90397   1
 -12  -4   1 -7.2647 8.52262   1
 -12  -4   1 -6.3791 8.36388   4
  12  -4  -1 3.28702 8.16215   1
 -12   4   1 1.72129 5.56220   1
  12   4  -1 13.0400 9.39565   2
  12   4  -1 2.49582 8.75808   1
  10  -4  -1 25.9122 7.87313   1
  10  -4  -1 25.4050 6.66390   1
  10  -4  -1 30.4228 7.35057   2
 -10  -4   1 19.5671 8.42821   1
 -10  -4   1 15.3732 8.93914   4
  10   4  -1 23.2238 7.37955   4
  10   4  -1 25.4604 8.64598   2
  10   4  -1 23.2960 8.93710   1
   8  -4  -1 80.6513 8.66431   1
   8  -4  -1 80.5949 8.25578   1
   8  -4  -1 78.3618 8.20489   2
  -8  -4   1 77.1340 10.2016   4
  -8  -4   1 72.0878 9.55702   1
  -8  -4   1 86.1021 9.70887   1
   8   4  -1 60.4787 8.39258   1
   8   4  -1 80.7145 9.62442   2
   8   4  -1 77.7956 10.0303   1
   8   4  -1 60.7707 9.16299   4
  -8   4   1 86.5292 8.08511   1
  -6  -4   1 192.256 13.2585   2
   6  -4  -1 176.031 12.0498   1
   6  -4  -1 175.924 11.7708   2
  -6  -4   1 192.869 14.6506   4
  -6  -4   1 186.611 14.4075   1
   6  -4  -1 191.634 12.1903   1
  -6  -4   1 200.283 13.7167   1
   6   4  -1 178.761 14.5729   1
  -6   4   1 190.162 11.7542   1
   6   4  -1 165.454 13.8879   4
   6   4  -1 188.193 13.3044   1
   6   4  -1 199.994 13.6403   2
  -4  -4   1 93.4339 9.63892   4
  -4  -4   1 68.4491 7.98702   1
   4  -4  -1 83.3916 6.94150   1
  -4  -4   1 86.0095 8.12539   2
  -4  -4   1 76.0430 7.93196   1
   4   4  -1 93.6075 8.71235   1
   4   4  -1 82.1716 9.01203   4
   4   4  -1 80.0649 8.08109   2
   4   4  -1 90.7263 8.02704   1
   2  -4  -1 104.853 9.32000   4
  -2  -4   1 124.009 9.51552   2
   2  -4  -1 115.640 8.65271   1
  -2  -4   1 136.759 11.0502   4
  -2  -4   1 117.913 9.73548   1
  -2  -4   1 113.891 9.62058   1
   2  -4  -1 123.739 8.28197   1
   2   4  -1 130.312 10.2958   1
  -2   4   1 115.583 9.40596   4
   2   4  -1 124.378 9.33534   2
   2   4  -1 139.084 10.6962   4
   2   4  -1 127.835 9.44777   1
   0  -4  -1 45.9874 5.14174   2
   0  -4  -1 43.9830 5.35286   1
   0  -4   1 30.9224 5.30473   1
   0  -4   1 36.7268 5.26078   2
   0  -4  -1 44.3493 6.88965   4
   0  -4   1 49.9980 6.88801   4
   0  -4  -1 42.1931 5.31844   1
   0  -4   1 42.4993 5.81435   1
   0   4  -1 46.0252 5.88271   1
   0   4   1 37.3154 4.81498   1
   0   4   1 43.3642 5.05494   1
   0   4  -1 48.0020 6.55592   4
   0   4  -1 42.1544 5.27954   1
   0   4   1 39.7713 6.60643   4
  -2  -4  -1 23.1460 5.20661   1
   2  -4   1 23.0202 4.90427   1
   2  -4   1 22.8952 4.99786   1
  -2  -4  -1 22.4987 5.41417   1
  -2  -4  -1 16.6390 4.77383   2
  -2  -4  -1 21.0854 6.37914   4
   2  -4   1 24.3390 4.90272   4
   2   4   1 22.4668 5.51405   1
   2   4   1 23.5625 4.90910   2
   2   4   1 16.9168 5.97813   4
  -2   4  -1 25.7296 4.51595   1
   2   4   1 18.1525 4.68142   1
  -2   4  -1 26.2060 4.94309   4
  -4  -4  -1 236.820 14.1863   2
  -4  -4  -1 235.472 14.6880   1
   4  -4   1 235.936 14.1156   1
  -4  -4  -1 217.171 15.6473   4
  -4  -4  -1 248.395 15.0856   1
   4  -4   1 235.657 13.6504   2
  -4   4  -1 225.275 13.5026   1
   4   4   1 237.266 15.6264   4
  -4   4  -1 230.804 13.6603   1
   4   4   1 214.200 14.0396   1
   4   4   1 234.359 14.4505   2
   4   4   1 221.564 15.0205   1
   6  -4   1 20.4355 6.23572   1
   6  -4   1 13.4254 5.86885   2
  -6  -4  -1 27.6325 7.35523   1
  -6  -4  -1 25.0589 7.87026   4
   6  -4   1 21.6932 6.01045   1
  -6  -4  -1 19.0761 6.01445   2
  -6  -4  -1 25.0443 6.72152   1
   6   4   1 17.0994 6.93740   1
   6   4   1 21.9891 6.96773   4
   6   4   1 27.7820 6.85887   2
  -6   4  -1 32.1174 6.24358   1
   6   4   1 19.1306 6.14583   1
  -6   4  -1 19.0290 4.94418   2
   8  -4   1 64.9614 8.47682   2
  -8  -4  -1 67.8563 10.4122   4
  -8  -4  -1 53.7734 9.55209   1
   8  -4   1 58.9826 8.69991   1
  -8  -4  -1 39.8348 9.06938   1
   8  -4   1 48.6478 8.54944   1
   8   4   1 66.4420 9.90045   2
   8   4   1 58.1901 9.96054   1
   8   4   1 41.2038 8.81094   4
  -8   4  -1 46.3844 8.46674   1
 -10  -4  -1 36.6975 9.47317   4
  10  -4   1 42.6280 8.03222   1
  10  -4   1 42.6482 9.41008   1
  10  -4   1 32.3885 7.61905   2
 -10  -4  -1 39.8255 9.92472   1
  10   4   1 25.3067 9.53738   1
 -10   4  -1 36.0211 8.09988   1
  10   4   1 22.9600 9.21027   2
  12  -4   1 48.2681 10.4959   1
  12  -4   1 16.6468 8.12238   2
  12  -4   1 29.0053 8.17173   1
 -12  -4  -1 36.0089 10.9771   4
 -12  -4  -1 46.3917 11.6839   1
  12   4   1 49.8919 11.2225   2
  12   4   1 45.4226 11.7591   1
 -12   4  -1 37.2871 8.56839   1
 -14  -4  -1 2.01223 10.4645   1
  14  -4   1 5.08387 9.09755   2
  14  -4   1 -18.134 9.76876   1
 -14  -4  -1 -6.6237 10.6898   4
  14   4   1 7.44159 10.8879   2
  14   4   1 -10.917 10.7857   1
  16  -4   1 -5.6732 11.9596   1
 -16  -4  -1 36.5047 13.2322   4
  16  -4   1 1.87451 11.1443   2
 -16  -4  -1 -29.304 11.3649   1
  16   4   1 2.22762 13.0392   1
  16   4   1 2.29279 12.6689   2
  18  -4   1 2.14812 14.1205   1
  18  -4   1 13.2650 12.5500   2
  18   4   1 0.26409 14.1160   2
  18   4   1 0.20130 14.8793   1
  19  -5  -1 11.9648 14.5829   1
  19  -5  -1 21.8817 13.7485   2
 -19  -5   1 9.10291 14.5914   4
  19   5  -1 18.6401 14.7275   2
  19   5  -1 51.6463 16.2945   1
 -17  -5   1 52.8773 15.2674   1
  17  -5  -1 41.2773 11.5513   2
 -17  -5   1 39.9369 13.5517   4
  17  -5  -1 46.0786 13.8721   1
  17   5  -1 33.0163 13.4811   2
  17   5  -1 41.1052 14.3136   1
  15  -5  -1 15.9583 11.0240   1
 -15  -5   1 1.44714 12.6671   1
  15  -5  -1 17.4695 9.42623   2
 -15  -5   1 6.18344 11.8996   4
  15   5  -1 28.8286 12.1708   2
  15   5  -1 13.9370 12.6227   1
 -13  -5   1 8.46767 9.39173   4
  13  -5  -1 5.04598 9.02361   1
  13  -5  -1 -2.9204 6.65699   2
  13  -5  -1 -1.8834 8.58712   1
 -13  -5   1 -8.8552 9.85031   1
 -13   5   1 8.06863 8.11079   1
  13   5  -1 -5.4957 9.02855   2
  13   5  -1 5.94760 10.3012   1
 -11  -5   1 5.94847 8.82325   4
 -11  -5   1 -7.1753 8.56013   1
  11  -5  -1 -2.1975 7.51783   1
  11  -5  -1 9.05812 6.85129   2
  11  -5  -1 7.69914 6.11431   1
  11   5  -1 9.85375 8.95342   1
 -11   5   1 2.09099 5.62783   1
  11   5  -1 0.07053 8.23587   2
   9  -5  -1 362.034 21.3161   1
  -9  -5   1 398.927 24.2547   1
  -9  -5   1 386.970 23.0280   1
   9  -5  -1 388.985 22.0021   1
  -9  -5   1 416.933 25.2224   4
   9  -5  -1 365.690 21.3450   2
   9   5  -1 379.149 23.9164   1
  -9   5   1 387.641 20.8420   1
   9   5  -1 402.689 23.4466   2
   7  -5  -1 277.989 16.5264   1
   7  -5  -1 279.283 16.1900   2
  -7  -5   1 280.585 18.0501   1
   7  -5  -1 295.697 16.8503   1
  -7  -5   1 296.477 18.7582   1
  -7  -5   1 274.654 19.4214   4
   7   5  -1 281.935 18.9521   1
   7   5  -1 301.352 18.0925   2
   7   5  -1 286.454 18.4618   4
  -5  -5   1 47.8684 7.82558   1
  -5  -5   1 35.5534 8.34052   4
   5  -5  -1 38.7449 5.66699   2
  -5  -5   1 47.9169 7.10374   2
   5  -5  -1 35.1064 6.02454   1
   5  -5  -1 46.6448 6.02294   1
  -5  -5   1 28.1784 6.89790   1
   5   5  -1 47.5580 6.98385   1
   5   5  -1 42.3856 7.77390   1
   5   5  -1 42.4893 7.87270   4
   5   5  -1 42.0817 7.49950   2
  -3  -5   1 60.9322 7.55532   1
   3  -5  -1 54.3217 6.14111   1
  -3  -5   1 53.6543 8.47653   4
  -3  -5   1 52.3665 7.48591   1
   3  -5  -1 47.0936 7.17281   4
  -3  -5   1 52.9223 7.04806   2
   3   5  -1 65.7049 7.38949   2
   3   5  -1 47.5380 7.45712   1
   3   5  -1 57.9341 8.61112   4
  -3   5   1 75.2092 7.59331   4
   3   5  -1 59.1414 7.00301   1
  -1  -5   1 49.9070 6.58298   1
  -1  -5   1 32.5001 5.97895   1
  -1  -5   1 42.4347 7.45827   4
   1  -5  -1 48.2516 5.86187   1
  -1  -5   1 46.7253 6.21561   2
   1  -5  -1 45.1039 5.80354   1
   1  -5  -1 40.4536 7.01814   4
   1  -5  -1 44.6933 5.46864   2
  -1   5   1 36.1952 6.85889   4
   1   5  -1 48.0667 6.70616   1
   1   5  -1 52.0909 7.60499   4
   1   5  -1 46.5959 6.00779   1
   1   5  -1 53.1507 6.37883   2
  -1  -5  -1 127.022 10.1064   2
  -1  -5  -1 161.079 10.7034   1
   1  -5   1 134.986 9.91025   2
   1  -5   1 156.429 10.8351   1
  -1  -5  -1 140.775 12.1491   4
   1  -5   1 121.159 10.2784   1
  -1  -5  -1 140.618 10.6349   1
   1  -5   1 134.080 11.6127   4
  -1   5  -1 150.938 9.86879   1
  -1   5  -1 146.205 11.5687   4
   1   5   1 137.702 12.0737   4
  -1   5  -1 120.246 9.46249   1
   1   5   1 129.407 9.73767   1
  -3  -5  -1 882.121 42.6284   1
   3  -5   1 908.856 42.3456   1
   3  -5   1 879.928 41.8991   4
  -3  -5  -1 894.997 42.3864   2
  -3  -5  -1 917.186 42.8927   1
   3  -5   1 917.126 42.1109   2
  -3  -5  -1 892.950 44.0080   4
   3  -5   1 920.602 42.4260   1
   3   5   1 892.952 43.8086   4
   3   5   1 881.903 42.2283   1
   3   5   1 893.548 42.0988   2
   3   5   1 875.734 42.6638   1
  -3   5  -1 908.447 41.9192   1
   5  -5   1 3.76436 5.61301   1
  -5  -5  -1 -8.7781 5.23655   2
   5  -5   1 4.56517 5.08546   2
  -5  -5  -1 5.99911 5.76284   1
  -5  -5  -1 -7.5987 6.56849   4
   5  -5   1 -0.5687 5.24564   1
  -5  -5  -1 -6.1469 5.85020   1
   5   5   1 2.75888 6.34274   4
  -5   5  -1 -0.2505 1.14161   1
   5   5   1 3.74725 6.63071   1
   5   5   1 7.25257 6.11097   2
  -7  -5  -1 28.0695 7.72769   1
  -7  -5  -1 36.2113 8.99857   4
   7  -5   1 34.4540 7.13577   2
   7  -5   1 24.1340 7.38985   1
  -7  -5  -1 30.0952 8.55982   1
   7  -5   1 35.0892 7.29711   1
   7   5   1 50.9170 8.82392   2
  -7   5  -1 41.4421 7.52469   1
   7   5   1 20.3807 8.75949   1
   7   5   1 34.2580 8.25732   4
   9  -5   1 130.788 11.5337   1
   9  -5   1 107.851 11.3417   2
  -9  -5  -1 115.471 13.3623   4
  -9  -5  -1 89.2984 12.3713   1
   9  -5   1 127.024 11.9628   1
  -9  -5  -1 124.228 12.6436   1
   9   5   1 108.083 12.5689   2
   9   5   1 100.031 12.5393   1
  -9   5  -1 115.121 10.8840   1
  11  -5   1 16.9710 7.61664   1
  11  -5   1 35.6922 10.0445   1
 -11  -5  -1 38.5543 10.1728   4
 -11  -5  -1 37.0186 10.8538   1
  11  -5   1 33.3393 8.93007   2
  11   5   1 30.2446 9.68541   2
  11   5   1 22.6240 9.91654   1
 -11   5  -1 27.6212 7.84006   1
  13  -5   1 13.3924 8.40125   2
 -13  -5  -1 8.38554 10.6186   4
  13  -5   1 31.9049 11.1957   1
 -13  -5  -1 4.60688 10.4848   1
  13   5   1 -3.3439 9.81595   2
  13   5   1 19.5254 10.9036   1
  15  -5   1 14.8094 9.79815   2
  15  -5   1 0.61962 11.8751   1
 -15  -5  -1 14.4835 13.1418   1
 -15  -5  -1 24.4770 12.6385   4
  15   5   1 28.0378 12.7527   1
  15   5   1 -4.7971 11.3380   2
  17  -5   1 16.1326 14.4666   1
  17  -5   1 8.47235 12.3090   2
 -17  -5  -1 10.3833 13.3238   1
 -17  -5  -1 -5.1982 12.5259   4
  17   5   1 -2.6601 13.4090   2
  17   5   1 -6.1982 13.5884   1
  19  -5   1 -0.3390 14.6597   1
  19  -5   1 15.3425 14.4573   2
  19   5   1 -12.706 13.7920   2
  18  -6  -1 15.7323 11.8098   2
 -18  -6   1 -19.370 13.2408   4
  18  -6  -1 -8.2093 12.5156   1
  18   6  -1 -8.3822 14.4981   1
  18   6  -1 0.42946 13.3818   2
 -16  -6   1 36.6103 14.4201   1
 -16  -6   1 15.9745 12.7207   4
  16  -6  -1 5.08826 9.55581   2
  16  -6  -1 19.6369 12.6016   1
  16   6  -1 6.15299 12.9249   2
  16   6  -1 17.4349 14.0350   1
  14  -6  -1 -9.2220 9.40768   1
 -14  -6   1 30.6430 12.0274   1
 -14  -6   1 4.90502 10.9489   4
  14  -6  -1 -7.5530 7.19580   2
  14   6  -1 13.2954 11.9530   2
  14   6  -1 16.1172 11.3681   1
  12  -6  -1 2.62607 6.71330   1
  12  -6  -1 4.10472 7.52438   2
  12  -6  -1 21.0541 9.10249   1
 -12  -6   1 13.7729 10.1146   4
 -12  -6   1 -6.2399 9.06879   1
  12   6  -1 10.3774 9.93904   1
  12   6  -1 9.04118 9.63405   2
 -10  -6   1 163.509 16.8129   4
  10  -6  -1 175.174 13.7576   2
  10  -6  -1 163.064 13.8289   1
  10  -6  -1 159.840 13.2267   1
 -10  -6   1 159.813 15.7507   1
  10   6  -1 161.751 15.3593   2
  10   6  -1 171.124 16.4078   1
   8  -6  -1 182.400 13.9475   1
  -8  -6   1 174.130 16.3657   4
   8  -6  -1 161.975 12.6279   2
  -8  -6   1 177.226 14.9194   1
  -8  -6   1 194.860 15.7803   1
   8   6  -1 171.080 14.5569   2
   8   6  -1 168.605 15.1621   1
  -6  -6   1 46.2255 9.45875   4
   6  -6  -1 57.4929 7.07180   2
  -6  -6   1 82.1450 13.8663   2
  -6  -6   1 58.6757 8.92936   1
   6  -6  -1 65.4005 7.33062   1
   6  -6  -1 56.2461 7.23017   1
  -6  -6   1 68.9747 8.87635   1
   6   6  -1 42.1479 8.85342   1
   6   6  -1 57.3690 8.94856   2
   6   6  -1 49.6709 8.82528   4
  -4  -6   1 142.925 11.8415   1
   4  -6  -1 129.095 11.5571   4
   4  -6  -1 145.059 10.6562   1
  -4  -6   1 144.613 11.9575   1
  -4  -6   1 137.803 11.6617   2
   4  -6  -1 146.119 10.9436   1
  -4  -6   1 106.878 12.9865   4
   4   6  -1 146.879 11.9834   1
  -4   6   1 143.812 11.3566   4
   4   6  -1 138.807 12.5436   4
   4   6  -1 135.893 11.0835   2
  -2  -6   1 164.905 12.0268   1
  -2  -6   1 175.128 14.6227   4
   2  -6  -1 149.145 10.2286   2
   2  -6  -1 131.498 10.7226   1
  -2  -6   1 137.479 11.4535   2
   2  -6  -1 155.101 11.2644   1
   2  -6  -1 157.911 13.0184   4
  -2  -6   1 149.367 12.1428   1
   2   6  -1 139.478 11.2798   2
  -2   6   1 162.027 12.5404   4
   2   6  -1 147.413 12.3346   1
   2   6  -1 144.623 13.1031   4
   0  -6   1 609.205 31.0890   4
   0  -6   1 587.882 29.4980   2
   0  -6  -1 627.800 29.2144   2
   0  -6  -1 586.572 29.3414   1
   0  -6   1 605.083 29.9239   1
   0  -6  -1 593.987 29.4162   1
   0  -6   1 595.555 29.7798   1
   0  -6  -1 592.096 31.2321   4
   0   6   1 598.474 29.2360   1
   0   6  -1 619.106 30.8154   4
   0   6   1 578.052 30.9484   4
   0   6  -1 593.035 29.5694   1
   2  -6   1 115.322 10.2044   4
   2  -6   1 107.874 9.49715   1
  -2  -6  -1 100.600 9.81967   1
  -2  -6  -1 114.110 9.54276   2
   2  -6   1 110.537 9.61436   1
  -2  -6  -1 109.862 11.8434   4
  -2  -6  -1 110.166 9.88311   1
   2   6   1 114.254 11.6899   4
   2   6   1 114.039 9.89656   1
  -2   6  -1 118.797 10.6122   4
   4  -6   1 7.93729 5.01672   2
  -4  -6  -1 4.18341 5.45084   2
   4  -6   1 3.87169 5.45497   1
  -4  -6  -1 8.21445 6.86120   4
  -4  -6  -1 -3.2595 5.71039   1
  -4  -6  -1 9.60419 6.51707   1
   4  -6   1 3.87943 4.96326   1
   4   6   1 5.59102 6.16982   1
   4   6   1 -3.5270 5.92477   4
  -4   6  -1 -1.3178 4.07684   1
   4   6   1 2.98678 5.63201   2
  -6  -6  -1 21.1116 9.33342   4
   6  -6   1 22.8157 6.92619   1
   6  -6   1 11.5788 6.18927   2
   6  -6   1 30.8930 7.09758   1
  -6  -6  -1 24.1025 8.57134   1
  -6  -6  -1 27.5503 7.69951   1
   6   6   1 25.5693 7.72825   2
   6   6   1 14.3955 8.26621   1
  -6   6  -1 15.8181 5.53197   1
   8  -6   1 14.3306 7.26866   1
  -8  -6  -1 2.73580 8.11400   1
   8  -6   1 3.60380 6.33153   2
  -8  -6  -1 6.73704 7.09108   1
  -8  -6  -1 4.34016 8.19985   4
  -8   6  -1 -0.3338 1.78799   1
   8   6   1 7.36345 7.78933   2
   8   6   1 7.94169 8.15623   1
  10  -6   1 28.1843 7.76733   1
  10  -6   1 22.2953 7.99544   2
  10  -6   1 33.5510 9.21157   1
 -10  -6  -1 20.1048 9.91467   4
 -10  -6  -1 47.8755 10.6069   1
 -10   6  -1 7.54447 3.75697   1
  10   6   1 32.9201 9.88813   2
  10   6   1 25.7846 10.1276   1
 -12  -6  -1 14.0713 11.4167   4
 -12  -6  -1 33.1865 11.2134   1
  12  -6   1 16.3656 8.82335   2
  12  -6   1 15.5930 10.2805   1
  12   6   1 29.2489 11.2728   2
  12   6   1 28.0864 11.0560   1
 -14  -6  -1 9.34018 12.3728   4
 -14  -6  -1 6.59506 11.9071   1
  14  -6   1 15.6349 9.50643   2
  14  -6   1 16.9696 11.7019   1
  14   6   1 0.92413 11.6585   2
  14   6   1 17.5436 12.1920   1
 -16  -6  -1 62.2621 16.4013   4
  16  -6   1 81.8350 16.0230   1
  16  -6   1 61.6087 13.4800   2
 -16  -6  -1 37.5584 15.2600   1
  16   6   1 40.5230 14.7319   2
  16   6   1 58.8351 15.6919   1
 -18  -6  -1 -8.3871 13.2844   4
  18  -6   1 -6.7917 14.0881   1
  18  -6   1 20.1216 13.9702   2
  18   6   1 -17.848 13.6362   2
  19  -7  -1 34.8730 14.1780   2
  19  -7  -1 0.25305 13.5979   1
 -19  -7   1 21.9093 15.5508   4
  19   7  -1 21.6748 15.0515   2
 -17  -7   1 3.42409 13.9434   1
  17  -7  -1 29.8928 11.2473   2
  17  -7  -1 22.9567 13.2665   1
 -17  -7   1 4.70696 13.4161   4
  17   7  -1 12.0384 13.2236   2
 -15  -7   1 4.76799 11.8221   4
 -15  -7   1 27.4834 13.6544   1
  15  -7  -1 12.4608 11.8947   1
  15  -7  -1 23.7422 9.43250   2
  15   7  -1 25.7263 12.7481   2
  15   7  -1 22.2266 13.5096   1
  13  -7  -1 -5.6820 9.22870   1
 -13  -7   1 3.29850 10.5629   4
 -13  -7   1 -6.8694 10.6023   1
  13  -7  -1 4.31012 8.25161   2
  13   7  -1 6.91717 10.7259   2
  13   7  -1 -13.201 10.6531   1
 -11  -7   1 46.3896 12.0748   4
  11  -7  -1 52.5656 9.32867   2
  11  -7  -1 58.3877 9.99695   1
 -11  -7   1 51.2915 12.1276   1
  11   7  -1 52.6759 11.7238   2
  11   7  -1 43.7246 11.8517   1
  -9  -7   1 112.415 14.6594   4
   9  -7  -1 126.461 11.4937   2
   9  -7  -1 128.096 12.1243   1
   9  -7  -1 118.646 11.3932   1
  -9  -7   1 148.936 14.5094   1
  -9  -7   1 141.149 14.5580   1
   9   7  -1 133.744 14.2341   1
   9   7  -1 151.359 13.8866   2
   7  -7  -1 54.1160 7.69465   1
   7  -7  -1 47.0855 7.78294   1
  -7  -7   1 49.6334 10.9469   4
  -7  -7   1 47.6155 9.11766   1
   7  -7  -1 53.7568 7.46488   2
  -7  -7   1 50.9371 9.54302   1
   7   7  -1 59.4046 9.94270   1
   7   7  -1 59.3365 9.54938   2
  -5  -7   1 50.6331 8.80657   2
   5  -7  -1 45.7705 8.00313   4
  -5  -7   1 48.9368 10.3810   4
   5  -7  -1 43.2312 7.26253   1
  -5  -7   1 39.9107 8.08175   1
  -5  -7   1 39.5345 8.45346   1
   5  -7  -1 40.0200 6.81703   1
   5   7  -1 45.3165 9.07331   1
   5   7  -1 36.3437 7.94864   2
   3  -7  -1 111.071 9.79724   1
  -3  -7   1 110.965 10.9563   1
  -3  -7   1 102.838 12.0555   4
   3  -7  -1 134.088 11.6586   4
   3  -7  -1 92.5300 8.81576   2
  -3  -7   1 108.883 10.0680   2
   3  -7  -1 103.253 9.35431   1
  -3  -7   1 94.2982 9.98571   1
   3   7  -1 122.503 10.4153   2
   3   7  -1 117.291 10.8442   1
  -3   7   1 110.015 10.9678   4
   3   7  -1 102.231 11.7915   4
  -1  -7   1 120.448 12.3560   4
  -1  -7   1 107.076 9.96417   1
   1  -7  -1 102.012 9.41475   1
  -1  -7   1 112.007 10.0845   1
   1  -7  -1 128.737 12.2722   4
  -1  -7   1 96.9268 9.35848   2
   1  -7  -1 114.662 9.26329   2
   1  -7  -1 104.004 9.33407   1
   1   7  -1 81.7367 10.3311   4
  -1   7   1 116.199 9.19400   1
   1   7  -1 107.136 9.80110   1
  -1   7   1 105.304 10.7602   4
   1  -7   1 354.965 20.5438   1
  -1  -7  -1 379.294 20.1402   2
   1  -7   1 364.427 21.8712   4
   1  -7   1 364.105 20.3002   1
  -1  -7  -1 363.483 20.3694   1
  -1  -7  -1 360.317 20.4393   1
   1  -7   1 385.911 20.0110   2
  -1  -7  -1 371.492 22.6266   4
  -1   7  -1 361.170 21.3269   4
   1   7   1 349.285 21.9208   4
   3  -7   1 109.245 10.1712   4
  -3  -7  -1 73.5931 11.0303   4
  -3  -7  -1 79.5923 9.65960   1
   3  -7   1 78.7576 9.02682   1
  -3  -7  -1 79.7920 9.60438   1
   3  -7   1 87.9275 9.10960   1
  -3  -7  -1 99.6615 9.84902   2
  -3   7  -1 89.7374 9.02831   1
  -3   7  -1 104.072 10.3623   4
   3   7   1 87.3702 10.3954   1
   3   7   1 90.7048 9.38283   2
  -5  -7  -1 12.8460 9.28888   4
  -5  -7  -1 23.3236 7.04508   1
   5  -7   1 22.4756 7.07954   1
  -5  -7  -1 23.4394 8.08823   1
  -5  -7  -1 37.0127 7.96307   2
   5  -7   1 17.4752 6.12694   1
   5  -7   1 15.0885 6.47904   2
   5   7   1 12.8853 6.70254   2
  -5   7  -1 22.9122 6.23032   1
   5   7   1 24.5949 7.56283   1
   7  -7   1 106.607 11.0469   1
   7  -7   1 102.700 10.7182   1
  -7  -7  -1 108.464 12.3872   1
  -7  -7  -1 71.2011 12.4232   4
  -7  -7  -1 118.987 12.1302   1
   7  -7   1 107.362 10.5523   2
   7   7   1 99.0054 12.5871   1
   7   7   1 109.723 11.9234   2
  -7   7  -1 97.4383 9.64494   1
   9  -7   1 2.39895 6.79988   1
   9  -7   1 3.44793 6.85700   2
  -9  -7  -1 2.45143 9.31331   4
  -9  -7  -1 9.27469 8.51149   1
   9  -7   1 -5.1923 6.97796   1
  -9  -7  -1 1.56851 8.96018   1
   9   7   1 3.77071 8.08860   2
  -9   7  -1 2.72034 5.82579   1
   9   7   1 9.06081 9.22913   1
  11  -7   1 20.0561 9.60771   1
  11  -7   1 21.5659 8.67706   2
 -11  -7  -1 -1.7374 9.87469   4
 -11  -7  -1 12.3587 10.9863   1
  11   7   1 30.9964 10.9274   2
  11   7   1 11.9266 9.94572   1
  13  -7   1 148.366 16.9311   1
  13  -7   1 110.316 14.4534   2
 -13  -7  -1 125.732 17.8632   4
 -13  -7  -1 103.763 16.8528   1
  13   7   1 142.747 16.7429   2
  13   7   1 123.101 16.2786   1
 -15  -7  -1 14.9221 14.1029   1
 -15  -7  -1 36.4371 14.4389   4
  15  -7   1 38.7607 11.5494   2
  15  -7   1 45.2317 14.5293   1
  15   7   1 9.78788 12.7461   2
  17  -7   1 3.56100 13.6531   1
 -17  -7  -1 10.0570 15.1805   4
  17  -7   1 20.8610 13.6630   2
 -17  -7  -1 -12.047 14.5383   1
  17   7   1 10.9574 14.2821   2
  18  -8  -1 -0.1038 11.7124   2
 -18  -8   1 -2.4303 15.1296   4
  18  -8  -1 -15.809 13.5926   1
  18   8  -1 -0.0778 14.1595   2
  16  -8  -1 -12.884 9.15989   2
 -16  -8   1 10.4601 13.4602   1
 -16  -8   1 19.5653 14.4173   4
  16  -8  -1 -10.852 11.6096   1
  16   8  -1 17.2710 13.4863   2
  14  -8  -1 1.61103 8.98600   2
 -14  -8   1 -11.826 11.1004   4
 -14  -8   1 -7.1208 11.8681   1
  14  -8  -1 8.99464 10.4745   1
  14   8  -1 3.74459 11.9337   2
  14   8  -1 -2.8685 10.2086   1
 -12  -8   1 6.21505 11.0560   4
  12  -8  -1 6.63467 7.92584   2
  12  -8  -1 7.35282 9.16073   1
 -12  -8   1 2.56369 10.4811   1
  12   8  -1 -10.708 9.49341   1
  12   8  -1 16.5225 11.3138   2
 -10  -8   1 5.11750 10.3861   4
  10  -8  -1 2.48428 6.72651   1
  10  -8  -1 -0.8369 7.40626   1
  10  -8  -1 -9.0874 6.52752   2
 -10  -8   1 -6.7725 8.71997   1
  10   8  -1 -2.6873 9.33265   2
  10   8  -1 4.61947 8.98671   1
   8  -8  -1 5.33782 6.08640   2
   8  -8  -1 -2.3220 6.44257   1
  -8  -8   1 3.33896 8.49574   1
   8  -8  -1 3.54255 6.13180   1
  -8  -8   1 6.03428 7.35338   1
  -8  -8   1 4.64875 9.26277   4
   8   8  -1 8.78159 8.37079   2
   8   8  -1 2.52334 7.91162   1
  -6  -8   1 67.2675 10.5739   1
   6  -8  -1 65.0238 8.31993   2
  -6  -8   1 61.7233 9.70351   1
   6  -8  -1 70.6160 8.93755   1
  -6  -8   1 76.2103 12.7669   4
   6   8  -1 69.2519 9.89001   2
   6   8  -1 79.9059 10.9521   1
  -4  -8   1 -7.3697 6.76043   2
   4  -8  -1 -5.9431 4.84415   1
   4  -8  -1 -5.7676 6.56654   4
  -4  -8   1 2.10989 6.43110   1
  -4  -8   1 -6.1086 5.70702   1
   4  -8  -1 -4.4898 5.51458   1
  -4  -8   1 3.92685 8.26020   4
  -4   8   1 0.09787 6.02541   4
   4   8  -1 -5.2490 7.13498   1
   4   8  -1 4.56130 6.41735   2
  -2  -8   1 14.5636 5.98599   2
   2  -8  -1 3.46739 4.91593   2
   2  -8  -1 9.13405 6.37461   1
  -2  -8   1 7.88972 6.79891   1
   2  -8  -1 25.3218 8.36389   4
  -2  -8   1 1.91762 6.14386   1
   2  -8  -1 6.92538 5.57556   1
  -2  -8   1 -3.5520 8.26343   4
   2   8  -1 10.2492 7.04911   1
  -2   8   1 11.0904 6.93057   4
   0  -8  -1 234.896 14.2994   2
   0  -8  -1 210.807 14.4703   1
   0  -8  -1 207.671 17.9547   4
   0  -8  -1 228.422 15.1545   1
   0  -8   1 203.631 15.5707   1
   0  -8   1 187.522 14.7422   1
   0  -8   1 212.088 14.4426   2
   0  -8   1 235.790 18.1511   4
   0   8   1 198.877 14.0693   1
   0   8  -1 199.172 15.8464   4
   0   8   1 194.087 15.9133   4
   2  -8   1 12.5704 5.46113   2
  -2  -8  -1 8.02881 5.99897   1
   2  -8   1 7.25721 6.70110   1
  -2  -8  -1 22.3715 6.17094   2
  -2  -8  -1 6.41478 6.63527   1
  -2  -8  -1 13.5290 8.85375   4
   2  -8   1 11.2384 7.53126   4
   2  -8   1 10.2862 5.71160   1
  -2   8  -1 0.44841 6.29755   4
   2   8   1 -2.1186 3.38804   1
  -2   8  -1 13.2031 5.95090   1
  -4  -8  -1 11.0795 8.87265   4
   4  -8   1 28.5893 6.68403   1
  -4  -8  -1 30.4506 7.90016   1
   4  -8   1 18.2883 7.26799   4
   4  -8   1 11.9524 6.36182   2
  -4  -8  -1 14.3578 6.83679   1
  -4  -8  -1 11.0939 6.60998   2
   4  -8   1 11.6859 6.84086   1
  -4   8  -1 8.04965 6.34671   4
   4   8   1 12.5208 6.53252   2
   4   8   1 24.0218 7.66924   1
   6  -8   1 10.7557 7.03599   1
  -6  -8  -1 14.7695 7.10566   1
   6  -8   1 8.85371 6.15787   1
   6  -8   1 12.2656 6.71317   2
  -6  -8  -1 5.12512 8.62231   4
  -6  -8  -1 10.1346 8.28081   1
   6   8   1 5.64877 7.24047   2
  -6   8  -1 6.86074 5.27152   1
   6   8   1 7.97389 7.26249   1
  -8  -8  -1 8.21954 9.81414   4
   8  -8   1 -1.4865 7.49446   1
   8  -8   1 -3.8146 6.46748   2
  -8  -8  -1 2.82930 7.24484   1
  -8  -8  -1 -7.6597 8.47942   1
   8  -8   1 -4.3039 6.28475   1
   8   8   1 -6.4704 7.59836   1
   8   8   1 -4.6909 8.33769   2
  10  -8   1 4.72465 8.66681   1
 -10  -8  -1 -14.612 9.55835   4
 -10  -8  -1 7.83897 10.8094   1
  10  -8   1 -5.5574 7.36075   2
  10   8   1 -10.521 8.72688   2
  10   8   1 9.71000 9.18237   1
  12  -8   1 20.7453 9.42297   2
 -12  -8  -1 0.04822 11.6348   4
 -12  -8  -1 15.0041 12.0185   1
  12  -8   1 12.0608 10.7070   1
  12   8   1 10.9403 10.1217   1
  12   8   1 25.2938 11.7297   2
 -14  -8  -1 6.02651 13.3935   1
 -14  -8  -1 27.4819 14.0149   4
  14  -8   1 21.8088 11.7103   1
  14  -8   1 10.6544 10.7868   2
  14   8   1 -3.2633 11.7661   2
 -16  -8  -1 -9.5817 13.8694   4
  16  -8   1 7.70196 13.8189   1
 -16  -8  -1 4.11860 14.3655   1
  16  -8   1 4.15663 11.5623   2
  16   8   1 4.55896 13.2058   2
  17  -9  -1 -7.3675 12.4097   1
 -17  -9   1 -0.5950 15.3204   4
  17  -9  -1 0.30288 10.5406   2
 -17  -9   1 -11.350 13.8141   1
  17   9  -1 -17.625 21.0383   2
 -15  -9   1 -15.846 12.6746   4
 -15  -9   1 11.2052 14.0337   1
  15  -9  -1 14.9971 10.7970   2
  15  -9  -1 34.9518 13.1488   1
  15   9  -1 26.4649 13.6516   2
 -13  -9   1 16.6696 13.1016   1
  13  -9  -1 69.2826 11.2183   2
  13  -9  -1 59.0924 12.4225   1
 -13  -9   1 40.7654 14.5099   4
  13   9  -1 26.1542 12.5720   2
  11  -9  -1 1.84165 7.70983   2
  11  -9  -1 -0.8723 8.67598   1
 -11  -9   1 2.41489 10.9107   4
 -11  -9   1 14.3151 10.9488   1
  11   9  -1 15.0519 11.0318   2
  11   9  -1 2.91474 8.78706   1
   9  -9  -1 4.85507 6.73298   2
  -9  -9   1 -0.1297 9.30855   1
   9  -9  -1 13.4747 8.21251   1
  -9  -9   1 -9.1836 9.70521   4
   9   9  -1 -2.9749 8.37468   1
   9   9  -1 -3.7028 8.80411   2
  -7  -9   1 -17.911 6.78042   1
   7  -9  -1 -6.9962 6.42155   1
   7  -9  -1 -1.8297 5.93948   1
  -7  -9   1 -15.949 7.65907   1
  -7  -9   1 1.69619 9.94683   4
   7  -9  -1 -0.0843 6.36073   2
   7   9  -1 -5.2137 7.76280   2
   7   9  -1 0.94812 7.53765   1
   5  -9  -1 -0.4534 5.76077   1
   5  -9  -1 -5.0381 6.34799   1
   5  -9  -1 11.9863 8.55158   4
  -5  -9   1 -11.426 8.90436   4
  -5  -9   1 5.46294 6.94682   1
  -5  -9   1 -2.4307 7.68090   1
   5   9  -1 3.52090 7.41233   1
   5   9  -1 -2.3214 7.06756   2
   3  -9  -1 49.5090 10.3352   4
  -3  -9   1 30.3011 7.98548   1
   3  -9  -1 54.2099 8.47125   1
  -3  -9   1 35.4149 11.3713   4
   3  -9  -1 37.9312 7.40431   1
  -3  -9   1 32.5970 8.37300   1
   3  -9  -1 29.0096 6.81725   2
   3   9  -1 42.1853 8.10448   1
   3   9  -1 35.1901 7.78891   2
  -3   9   1 39.8706 8.55727   4
   1  -9  -1 5.81777 5.98151   1
   1  -9  -1 10.7510 6.53218   1
   1  -9  -1 18.8054 9.59803   4
  -1  -9   1 4.20601 6.09387   2
  -1  -9   1 -13.668 8.65163   4
  -1  -9   1 -2.7428 6.58273   1
   1  -9  -1 6.80424 5.91493   2
  -1  -9   1 -3.0035 6.09075   1
   1   9  -1 -8.2236 4.70890   1
   1  -9   1 2.03551 5.86253   2
  -1  -9  -1 6.71240 6.29984   1
  -1  -9  -1 1.18254 9.03637   4
   1  -9   1 5.44744 8.72892   4
  -1  -9  -1 2.92685 6.31027   2
   1  -9   1 11.7460 7.12785   1
  -1  -9  -1 -7.6125 5.94584   1
   1  -9   1 -9.3647 6.38770   1
   1   9   1 0.62270 5.34505   1
  -3  -9  -1 86.6184 9.87805   2
  -3  -9  -1 71.6739 9.64925   1
   3  -9   1 72.7941 9.64498   1
  -3  -9  -1 80.8224 10.6015   1
   3  -9   1 94.3812 11.8674   4
   3  -9   1 85.6405 10.6984   1
   3  -9   1 80.7901 9.19147   2
  -3  -9  -1 75.1146 13.3616   4
  -3   9  -1 71.0097 9.99573   4
   3   9   1 85.3209 10.0424   1
  -5  -9  -1 -1.2190 9.29832   4
  -5  -9  -1 -1.2430 6.71785   1
   5  -9   1 14.0343 7.57149   1
  -5  -9  -1 -8.4555 7.42857   1
   5  -9   1 8.59694 6.35399   2
   5  -9   1 2.11695 5.91875   1
  -5   9  -1 -1.1968 5.09230   1
   5   9   1 -3.3930 6.14459   2
  -5   9  -1 1.78126 6.39672   4
   5   9   1 10.1276 7.21179   1
   7  -9   1 15.8799 7.06332   1
   7  -9   1 19.3842 8.27733   1
  -7  -9  -1 9.35756 8.18134   1
   7  -9   1 10.7959 7.49340   2
  -7  -9  -1 -2.3321 10.1662   4
  -7  -9  -1 2.63886 8.58195   1
   7   9   1 11.1319 7.23520   2
   7   9   1 0.48163 7.63465   1
  -9  -9  -1 48.4822 12.0962   1
   9  -9   1 31.4331 8.58962   2
   9  -9   1 40.9035 10.1111   1
  -9  -9  -1 35.0484 12.2089   4
   9   9   1 39.0933 10.0462   1
   9   9   1 39.1018 9.52248   2
 -11  -9  -1 -1.4768 10.5950   1
  11  -9   1 -3.7585 9.68544   1
  11  -9   1 -2.8022 8.01622   2
 -11  -9  -1 1.16632 11.8378   4
  11   9   1 -11.601 9.75495   2
  13  -9   1 11.8402 10.5212   2
  13  -9   1 18.7526 12.3332   1
 -13  -9  -1 0.71065 12.6447   1
 -13  -9  -1 21.2811 14.5645   4
  13   9   1 12.4072 12.2531   2
 -15  -9  -1 -5.6490 13.2058   4
  15  -9   1 -22.124 9.85580   2
  15  -9   1 -2.0887 12.3154   1
 -15  -9  -1 23.1630 14.9154   1
  16 -10  -1 -9.9335 10.5827   2
 -16 -10   1 -6.4481 13.9697   1
 -16 -10   1 14.2998 17.1351   4
  16 -10  -1 27.4134 13.3844   1
  14 -10  -1 -0.0008 9.88343   2
  14 -10  -1 0.93261 11.4221   1
 -14 -10   1 -9.3337 12.7715   4
 -14 -10   1 15.2467 13.8004   1
 -12 -10   1 7.35285 12.4388   4
  12 -10  -1 25.6082 11.4023   1
  12 -10  -1 18.3095 9.20442   2
 -12 -10   1 -1.2223 12.2062   1
  12  10  -1 -2.8855 9.85289   2
  10 -10  -1 51.2928 9.95013   2
 -10 -10   1 42.3685 14.3320   4
 -10 -10   1 52.5223 13.0655   1
  10 -10  -1 52.5121 11.6176   1
  10  10  -1 73.7600 12.0491   2
   8 -10  -1 19.5557 8.90504   1
   8 -10  -1 -3.0205 6.90398   2
  -8 -10   1 9.55977 9.33548   1
  -8 -10   1 8.16308 11.7625   4
   8  10  -1 10.8402 8.26883   2
   8  10  -1 18.9204 9.22848   1
   6 -10  -1 54.3964 10.2652   1
   6 -10  -1 58.9915 11.4149   4
  -6 -10   1 43.6200 10.8583   1
   6 -10  -1 50.4373 9.06715   2
   6 -10  -1 54.6754 8.90028   1
  -6 -10   1 80.3789 15.1907   4
   6  10  -1 69.0712 10.6917   1
   6  10  -1 69.8656 9.83110   2
  -4 -10   1 101.943 15.8982   4
   4 -10  -1 120.227 14.5402   4
  -4 -10   1 88.7471 11.4452   1
   4 -10  -1 87.2621 11.0511   1
  -4 -10   1 90.6052 12.3627   1
   4 -10  -1 67.3459 9.64162   1
   4 -10  -1 80.0736 9.66838   2
   4  10  -1 107.759 11.7310   1
   4  10  -1 102.299 10.5947   2
  -2 -10   1 182.639 15.1942   1
   2 -10  -1 207.198 19.4472   4
  -2 -10   1 178.288 15.4729   1
  -2 -10   1 198.447 19.5831   4
   2 -10  -1 150.088 13.5714   1
   2 -10  -1 173.595 14.6081   1
   2 -10  -1 163.139 13.7716   2
   2  10  -1 146.182 13.4260   1
   0 -10  -1 200.050 15.7467   1
   0 -10   1 252.137 21.0439   4
   0 -10  -1 225.141 16.7100   1
   0 -10   1 233.941 15.8802   2
   0 -10   1 221.712 16.0888   1
   0 -10  -1 230.097 20.4295   4
   0 -10  -1 188.398 15.2816   2
   0 -10   1 201.247 17.0809   1
   0  10   1 206.253 14.5798   1
   0  10  -1 183.668 14.9557   1
  -2 -10  -1 6.45743 10.6314   4
   2 -10   1 -10.540 9.54253   4
   2 -10   1 -3.8220 6.06334   1
  -2 -10  -1 14.9340 8.81966   2
  -2 -10  -1 -0.4320 7.18402   1
   2 -10   1 2.66008 6.42026   2
   2 -10   1 12.0438 8.12898   1
  -2 -10  -1 -2.2961 6.64799   1
   2  10   1 -3.3698 5.80351   1
   4 -10   1 10.3127 9.41318   4
   4 -10   1 22.2781 7.45538   1
   4 -10   1 17.2960 6.85654   2
   4 -10   1 6.59168 7.26298   2
  -4 -10  -1 3.62010 10.7916   4
  -4 -10  -1 8.56469 7.53139   1
   4 -10   1 28.3975 8.85725   1
  -4 -10  -1 9.85787 8.43593   1
  -4  10  -1 21.7962 8.24292   4
   4  10   1 25.8110 7.93945   1
   6 -10   1 4.25903 7.62720   2
  -6 -10  -1 12.1426 11.0419   4
  -6 -10  -1 -0.0803 8.45571   1
   6 -10   1 7.99848 8.48172   1
   6  10   1 1.78615 6.78520   2
  -8 -10  -1 11.3462 12.4705   4
   8 -10   1 27.2262 8.40588   2
  -8 -10  -1 -9.7279 9.75229   1
   8 -10   1 -4.3900 8.59415   1
   8  10   1 2.85598 7.63589   2
 -10 -10  -1 12.7036 12.7988   4
 -10 -10  -1 33.7326 12.8989   1
  10 -10   1 19.9496 10.6174   1
  10 -10   1 22.9807 9.49350   2
  12 -10   1 -1.8849 11.0500   1
  12 -10   1 9.77400 10.3684   2
 -12 -10  -1 15.1200 12.7292   1
 -12 -10  -1 1.98538 13.6648   4
 -14 -10  -1 13.6690 14.2332   4
  14 -10   1 -4.2643 12.4259   1
 -14 -10  -1 10.8763 13.7549   1
  14 -10   1 3.92868 11.6320   2
  15 -11  -1 12.6304 11.8701   1
  15 -11  -1 16.5592 11.1617   2
 -15 -11   1 -19.324 14.0412   1
  13 -11  -1 -6.4718 8.80586   2
 -13 -11   1 10.4963 15.2811   4
 -13 -11   1 9.46437 13.4171   1
  13 -11  -1 22.7782 12.1402   1
 -11 -11   1 4.15668 14.0066   4
  11 -11  -1 1.26303 7.97157   2
 -11 -11   1 11.3652 12.6241   1
  11 -11  -1 23.2335 10.6928   1
  -9 -11   1 59.2688 13.6294   1
   9 -11  -1 51.1729 11.4892   1
  -9 -11   1 48.7917 15.8899   4
   9 -11  -1 47.1038 10.0893   2
  -7 -11   1 10.3251 13.2658   4
  -7 -11   1 22.5685 10.7433   1
   7 -11  -1 13.9470 9.33181   1
   7 -11  -1 10.7655 7.98781   2
   5 -11  -1 26.2757 11.3223   4
   5 -11  -1 27.0452 9.33640   1
  -5 -11   1 27.3084 13.3802   4
  -5 -11   1 11.7397 9.82591   1
   5  11  -1 19.5579 8.46203   2
   3 -11  -1 18.5085 12.0681   4
   3 -11  -1 -6.5571 7.43003   1
  -3 -11   1 -3.1982 8.31907   1
  -3 -11   1 -3.5929 11.1855   4
  -1 -11   1 49.1946 13.9450   4
   1 -11  -1 50.6617 10.4709   1
   1 -11  -1 74.9157 14.8628   4
  -1 -11   1 39.7581 10.2752   1
   1 -11   1 12.1111 8.50835   1
   1 -11   1 13.7453 11.9995   4
  -1 -11  -1 33.0129 13.3031   4
  -1 -11  -1 29.7656 9.18164   1
   3 -11   1 50.4431 11.1101   1
  -3 -11  -1 53.5017 11.3593   1
  -3 -11  -1 54.2090 14.9055   4
   3 -11   1 65.0984 13.5043   4
   5 -11   1 1.88166 8.73706   1
   5 -11   1 10.6885 7.93191   2
   5 -11   1 4.20004 11.8305   4
  -5 -11  -1 -18.866 11.9882   4
  -5 -11  -1 -0.0467 9.76009   1
  -7 -11  -1 24.7139 14.7227   4
  -7 -11  -1 30.6478 11.8470   1
   7 -11   1 23.5211 9.26412   2
   7 -11   1 54.1264 12.1257   1
   9 -11   1 31.5047 12.0606   1
  -9 -11  -1 29.2989 13.5503   1
  -9 -11  -1 30.6460 14.4150   4
   9 -11   1 31.8956 10.4171   2
 -11 -11  -1 -0.3600 15.0363   4
 -11 -11  -1 5.41806 13.1489   1
  11 -11   1 36.5977 12.5376   1
  11 -11   1 9.55114 10.1192   2
 -13 -11  -1 12.5057 14.5514   1
  13 -11   1 16.1016 10.9245   2
  13 -11   1 15.3453 12.4212   1
 -13 -11  -1 20.5926 16.1207   4
 -12 -12   1 -0.5147 18.8855   4
  12 -12  -1 5.41991 9.76531   2
  12 -12  -1 -9.0064 11.2916   1
 -12 -12   1 5.37050 14.0837   1
  10 -12  -1 8.21148 11.2206   1
 -10 -12   1 2.40676 12.8769   1
 -10 -12   1 4.36869 15.9889   4
  10 -12  -1 7.49835 8.74694   2
  -8 -12   1 16.4436 14.5358   4
   8 -12  -1 -1.8017 7.70377   2
  -8 -12   1 14.2957 12.4461   1
   8 -12  -1 -9.3808 9.46226   1
   6 -12  -1 12.7827 11.5927   4
   6 -12  -1 7.00965 8.27392   2
   6 -12  -1 10.3344 9.57549   1
  -6 -12   1 -3.3867 13.7189   4
  -6 -12   1 6.79035 11.7310   1
   4 -12  -1 67.3092 14.1598   4
  -4 -12   1 47.8488 12.4564   1
  -4 -12   1 41.3158 15.6775   4
   4 -12  -1 15.5426 10.5722   1
  -2 -12   1 59.8848 12.5292   1
  -2 -12   1 106.231 17.7097   4
   2 -12  -1 71.3446 16.0207   4
   2 -12  -1 62.2117 11.7875   1
   0 -12   1 28.1269 14.0662   4
   0 -12   1 47.0513 11.2317   1
   0 -12  -1 58.3989 15.7094   4
   0 -12  -1 30.8028 10.6454   1
  -2 -12  -1 -11.507 13.6821   4
  -2 -12  -1 15.2139 10.2487   1
   2 -12   1 -0.3904 9.56400   1
   2 -12   1 3.62617 12.6372   4
   4 -12   1 -7.5051 9.55629   1
   4 -12   1 1.05238 11.2766   4
  -4 -12  -1 -5.7353 13.8434   4
   4 -12   1 8.81715 8.67260   2
  -4 -12  -1 14.3341 10.8574   1
   6 -12   1 7.75608 8.66321   2
  -6 -12  -1 25.4844 16.3841   4
   6 -12   1 1.49933 10.1879   1
  -6 -12  -1 20.8017 11.7447   1
   8 -12   1 -0.4736 10.0624   1
  -8 -12  -1 1.57858 11.4285   1
  -8 -12  -1 5.60239 15.2509   4
   8 -12   1 -5.5091 8.28593   2
  10 -12   1 7.30404 9.61630   2
  10 -12   1 12.7148 11.7104   1
 -10 -12  -1 -3.6835 12.9662   1
 -10 -12  -1 7.88123 16.7810   4
  12 -12   1 7.70272 11.0168   2
 -12 -12  -1 7.30565 14.1739   1
  12 -12   1 -0.1088 12.7735   1
  11 -13  -1 -11.308 8.56668   2
 -11 -13   1 17.9984 13.8825   1
  11 -13  -1 1.39365 11.1904   1
  -9 -13   1 -30.795 14.7481   4
   9 -13  -1 -22.299 9.45344   1
   9 -13  -1 -2.2554 8.71302   2
  -9 -13   1 18.2391 13.6140   1
  -7 -13   1 11.9689 12.4197   1
   7 -13  -1 5.30986 8.39044   2
   7 -13  -1 -13.065 10.1865   1
  -7 -13   1 -13.828 15.9832   4
   5 -13  -1 12.0562 10.5445   1
  -5 -13   1 -5.2726 10.6480   1
  -5 -13   1 -14.578 14.3291   4
   5 -13  -1 -6.4334 12.2417   4
  -3 -13   1 2.23988 11.5191   1
   3 -13  -1 -8.7353 9.78205   1
  -3 -13   1 -0.0754 13.7412   4
   3 -13  -1 -34.127 12.1250   4
   1 -13  -1 17.7475 10.6122   1
   1 -13  -1 5.00352 13.8480   4
  -1 -13   1 6.35620 14.5005   4
  -1 -13   1 32.0854 11.2281   1
   1 -13   1 24.0299 11.7718   1
  -1 -13  -1 54.7000 17.6355   4
  -1 -13  -1 15.0443 11.1687   1
   1 -13   1 43.2894 15.1860   4
   3 -13   1 -21.692 9.59940   1
   3 -13   1 25.6716 13.7616   4
  -3 -13  -1 3.33299 10.6820   1
  -3 -13  -1 15.5596 16.6898   4
   5 -13   1 -1.3406 10.5816   1
   5 -13   1 -1.5797 14.3163   4
  -5 -13  -1 10.4897 11.7075   1
  -5 -13  -1 -21.598 15.3484   4
   5 -13   1 -1.7970 8.00079   2
   7 -13   1 -3.8820 10.7341   1
  -7 -13  -1 -7.4412 16.1061   4
   7 -13   1 -5.4087 9.04815   2
  -7 -13  -1 2.11106 12.1579   1
   9 -13   1 10.2552 10.1845   2
   9 -13   1 18.0564 13.6159   1
  -9 -13  -1 -11.616 12.7852   1
   8 -14  -1 -19.026 10.5610   1
   8 -14  -1 3.27028 8.78746   2
  -8 -14   1 -5.7736 12.8965   1
   6 -14  -1 3.67917 11.5697   1
  -6 -14   1 -6.7090 16.9310   4
   6 -14  -1 3.72745 9.11373   2
  -6 -14   1 0.19507 12.7493   1
  -4 -14   1 3.17483 16.9875   4
   4 -14  -1 34.9337 12.7941   1
   4 -14  -1 6.38890 14.4935   4
  -4 -14   1 -16.165 12.1429   1
  -2 -14   1 -2.6971 15.4938   4
  -2 -14   1 -22.595 10.0787   1
   2 -14  -1 -11.197 13.9945   4
   2 -14  -1 -2.0893 10.9563   1
   0 -14  -1 4.59111 11.4743   1
   0 -14   1 0.32162 15.3079   4
   0 -14   1 -10.251 11.4211   1
   0 -14  -1 7.70283 15.6529   4
  -2 -14  -1 11.3203 12.0972   1
  -2 -14  -1 -7.6527 15.4592   4
   2 -14   1 -10.706 10.5634   1
   2 -14   1 -1.8686 13.8846   4
   4 -14   1 28.8187 11.2381   2
  -4 -14  -1 26.1224 17.6441   4
  -4 -14  -1 28.9030 12.8624   1
   4 -14   1 19.7161 11.9804   1
   4 -14   1 32.4659 16.9389   4
   6 -14   1 -1.9280 11.5054   1
  -6 -14  -1 -20.968 16.9287   4
  -6 -14  -1 3.88245 13.6144   1
   6 -14   1 9.18048 10.5785   2
   8 -14   1 -2.9187 10.9111   1
   8 -14   1 6.45805 10.2934   2
  -8 -14  -1 25.9411 14.3990   1
  -5 -15   1 13.6376 13.1619   1
   5 -15  -1 11.8967 12.0946   1
   5 -15  -1 16.7942 10.7857   2
  -3 -15   1 5.24259 12.2787   1
  -3 -15   1 -4.5223 16.2298   4
   3 -15  -1 -9.6548 14.7123   4
   3 -15  -1 1.67792 12.3770   1
   1 -15  -1 1.09293 16.5464   4
  -1 -15   1 16.1238 16.8012   4
  -1 -15   1 9.30277 13.6220   1
   1 -15  -1 -3.8194 11.8859   1
   1 -15   1 1.44404 12.1780   1
  -1 -15  -1 12.4410 12.3691   1
  -1 -15  -1 18.4194 17.4351   4
   1 -15   1 34.9361 17.0457   4
   3 -15   1 12.6930 21.9147   4
   3 -15   1 29.7995 11.4620   2
   3 -15   1 20.0940 13.2778   1
  -3 -15  -1 44.3989 14.6531   1
  -3 -15  -1 17.2954 22.6555   4
   5 -15   1 -15.869 11.7408   1
  -5 -15  -1 9.35551 13.2590   1
  20   0  -2 2.01128 13.3897   1
  20   0  -2 11.3865 14.1163   2
  18   0  -2 -6.6815 12.1314   1
  18   0  -2 5.44207 11.3574   2
  16   0  -2 10.6287 10.7975   1
 -16   0   2 10.3230 8.89157   1
  16   0  -2 6.54076 9.61399   2
  14   0  -2 52.9571 9.24148   1
  14   0  -2 61.5609 11.5210   1
  14   0  -2 71.1599 11.0662   2
 -14   0   2 56.0550 10.0750   1
  12   0  -2 441.868 25.4318   1
  12   0  -2 423.784 24.3242   2
  12   0  -2 405.102 23.6849   1
 -12   0   2 406.683 24.3840   1
  10   0  -2 145.491 12.2012   2
  10   0  -2 163.525 13.2860   1
  10   0  -2 138.529 11.9761   1
 -10   0   2 158.193 12.4615   1
  -8   0   2 37.4905 6.48264   1
   8   0  -2 48.6738 7.25847   1
  -8   0   2 28.8644 5.99925   1
  -8   0   2 33.8473 5.96278   2
   8   0  -2 36.8837 6.70513   2
   8   0  -2 45.9966 6.60031   1
  -6   0   2 900.445 42.9250   1
   6   0  -2 952.462 42.9919   1
   6   0  -2 925.699 43.0000   2
  -6   0   2 913.436 42.6867   2
   6   0  -2 941.096 43.1867   1
  -6   0   2 946.488 43.0371   1
  -4   0   2 57.4003 5.28508   1
  -4   0   2 77.8356 5.75505   4
   4   0  -2 63.6079 5.17979   4
   4   0  -2 64.1848 5.37950   1
   4   0  -2 61.6760 5.70634   1
  -4   0   2 61.4323 5.23133   1
   4   0  -2 64.3842 5.46049   2
  -4   0   2 59.8195 5.04152   2
  -2   0   2 1092.61 49.4019   1
   2   0  -2 1133.81 49.4601   1
   2   0  -2 1128.33 49.3513   2
   2   0  -2 1099.97 49.4219   1
   0   0   2 432.763 19.9922   1
   0   0  -2 442.754 20.0319   1
   0   0   2 435.611 19.9702   1
   0   0  -2 427.556 20.0057   1
   0   0  -2 438.428 19.9595   2
   0   0   2 437.633 19.9149   2
   2   0   2 829.900 38.8868   2
   2   0   2 869.663 39.1025   1
   2   0   2 865.749 38.9881   1
  -2   0  -2 837.844 38.8377   2
  -2   0  -2 834.083 39.0210   1
  -2   0  -2 855.475 38.9666   1
  -4   0  -2 36.1703 5.53164   1
   4   0   2 42.7778 6.39901   1
   4   0   2 34.3196 5.55225   1
  -4   0  -2 26.2583 4.94166   4
   4   0   2 42.0561 6.15086   2
  -4   0  -2 41.2815 5.71163   2
  -4   0  -2 28.1041 5.85652   1
  -6   0  -2 64.7867 8.39168   1
  -6   0  -2 72.8929 7.98729   2
  -6   0  -2 62.7238 7.54803   1
   6   0   2 55.7648 7.87084   2
   6   0   2 63.7337 7.64248   1
   6   0   2 74.3679 8.89723   1
   8   0   2 139.150 12.5662   1
  -8   0  -2 150.890 12.7784   1
   8   0   2 138.006 12.3740   2
   8   0   2 143.215 11.8483   1
  10   0   2 17.6301 8.66251   1
  10   0   2 24.1596 8.32863   2
  10   0   2 13.8497 7.05274   1
 -10   0  -2 22.4660 8.53657   1
  12   0   2 73.7961 11.3769   2
 -12   0  -2 99.1339 13.2993   1
  12   0   2 92.5794 13.1628   1
 -14   0  -2 112.640 14.2885   1
  14   0   2 113.899 15.8607   1
  14   0   2 100.875 14.8650   2
  16   0   2 3.61407 12.2344   2
  16   0   2 42.2854 14.6264   1
  18   0   2 22.3942 14.3141   2
  18   0   2 34.9070 16.6450   1
  21  -1  -2 -13.097 12.9351   2
  21  -1  -2 15.7128 15.2741   1
  21   1  -2 16.1561 15.7679   1
  21   1  -2 -7.7211 13.5057   2
  19  -1  -2 7.05441 13.5116   1
  19  -1  -2 5.91542 11.9681   2
  19   1  -2 -2.2326 13.1927   1
  19   1  -2 19.8097 12.6034   2
  17  -1  -2 98.7481 15.9725   1
  17  -1  -2 72.9982 13.2484   2
  17   1  -2 75.7015 13.9705   2
  17   1  -2 73.5282 15.0880   1
  15  -1  -2 26.7430 10.9648   1
 -15  -1   2 56.0749 10.8949   1
  15  -1  -2 42.2458 10.2966   2
  15  -1  -2 47.6136 9.77595   1
 -15   1   2 45.8863 9.69081   1
  15   1  -2 48.9178 11.2499   1
  15   1  -2 41.8277 10.7273   2
  13  -1  -2 36.9735 7.85249   1
 -13  -1   2 34.1894 8.56723   4
 -13  -1   2 34.5534 9.48882   1
  13  -1  -2 28.3914 8.51039   2
  13  -1  -2 26.4527 9.19054   1
 -13   1   2 27.9848 8.55662   1
  13   1  -2 32.8400 9.92417   1
  13   1  -2 39.1205 7.56239   4
  13   1  -2 25.8422 8.80828   2
  13   1  -2 43.5480 8.93206   1
 -11  -1   2 157.164 13.7401   4
  11  -1  -2 143.059 12.5937   2
 -11  -1   2 151.524 13.6042   1
  11  -1  -2 118.512 11.7215   1
  11  -1  -2 145.324 13.1157   1
 -11   1   2 129.514 12.6971   1
  11   1  -2 144.812 12.9312   2
  11   1  -2 141.816 11.6757   4
  11   1  -2 142.736 13.5220   1
  11   1  -2 145.198 12.7278   1
   9  -1  -2 20.3012 6.32372   2
   9  -1  -2 29.5595 6.39678   1
  -9  -1   2 22.6656 6.95058   1
  -9  -1   2 24.0056 6.29939   1
   9  -1  -2 19.8519 6.71976   1
  -9  -1   2 27.5677 6.44023   4
   9   1  -2 16.3971 7.26217   1
  -9   1   2 20.4944 6.08469   1
   9   1  -2 30.8804 7.22312   2
  -9   1   2 24.9607 5.44546   2
   9   1  -2 19.3974 6.04422   4
   9   1  -2 29.4843 6.61923   1
   7  -1  -2 38.1192 5.61289   1
   7  -1  -2 31.8799 6.01046   1
  -7  -1   2 31.7553 6.21523   1
  -7  -1   2 44.3715 5.88167   2
   7  -1  -2 31.0506 5.70755   2
  -7  -1   2 41.8981 6.31291   4
  -7  -1   2 32.0241 6.06881   1
   7   1  -2 40.4323 5.76475   4
  -7   1   2 29.9602 5.21167   1
   7   1  -2 43.9376 6.58670   2
   7   1  -2 37.8283 6.34700   1
  -7   1   2 35.3379 4.86690   2
   7   1  -2 42.7884 6.20893   1
  -7   1   2 38.6434 5.76146   1
   5  -1  -2 44.6360 5.31196   1
  -5  -1   2 49.8391 5.85483   4
   5  -1  -2 39.7754 4.88638   1
  -5  -1   2 34.3028 5.48885   1
  -5  -1   2 33.0477 5.43470   1
   5  -1  -2 34.2449 4.56560   2
  -5  -1   2 35.4319 5.41727   2
   5   1  -2 41.9693 5.42032   1
   5   1  -2 39.0839 5.89464   1
  -5   1   2 43.6408 4.60604   1
   5   1  -2 39.8721 5.81964   2
  -3  -1   2 604.520 27.6485   2
  -3  -1   2 606.241 27.7967   1
  -3  -1   2 573.530 28.0772   4
  -3  -1   2 599.454 27.7767   1
   3   1  -2 614.692 27.7531   2
   3   1  -2 605.961 27.9775   4
   3   1  -2 602.183 27.9469   1
   3   1  -2 597.256 27.7797   1
  -1  -1   2 866.645 39.4746   2
  -1  -1   2 883.277 39.6070   1
  -1  -1   2 877.115 39.4979   2
  -1  -1   2 872.793 39.5829   1
   1   1  -2 898.649 39.5819   1
   1   1  -2 884.583 39.5308   2
   1   1  -2 889.287 39.6222   1
   1   1  -2 868.460 39.6968   4
  -1  -1  -2 63.0987 5.10246   2
   1  -1   2 60.8759 5.33567   1
  -1  -1  -2 63.3172 5.25053   1
   1  -1   2 58.7741 5.24701   1
   1  -1   2 53.3706 5.17337   2
  -1  -1  -2 59.5559 5.10399   1
   1   1   2 58.4049 4.95542   1
   1   1   2 62.4558 4.99769   2
  -1   1  -2 59.2984 4.99171   2
  -1   1  -2 60.3852 5.13467   1
  -1   1  -2 60.3516 5.28002   1
   1   1   2 63.4975 5.18273   1
   3  -1   2 136.818 9.47179   1
   3  -1   2 122.902 9.84699   1
  -3  -1  -2 111.290 9.77456   4
  -3  -1  -2 135.168 9.42322   2
   3  -1   2 124.034 9.50893   2
  -3  -1  -2 146.134 10.2262   1
  -3  -1  -2 124.142 9.76257   1
  -3   1  -2 120.815 9.66437   1
  -3   1  -2 114.969 8.96332   2
   3   1   2 126.160 9.66350   2
   3   1   2 121.094 9.42601   1
   3   1   2 119.934 10.1293   1
  -3   1  -2 121.261 9.27701   1
   5  -1   2 106.358 9.07053   1
  -5  -1  -2 88.3675 8.42688   4
  -5  -1  -2 104.179 8.97782   1
   5  -1   2 87.9534 8.61453   2
   5  -1   2 106.038 9.41677   1
  -5  -1  -2 108.652 9.48066   1
  -5  -1  -2 102.623 8.98941   2
  -5   1  -2 98.8335 8.94381   1
   5   1   2 99.9831 9.37791   1
  -5   1  -2 97.3426 8.40579   2
   5   1   2 99.6129 8.76945   1
   5   1   2 100.640 9.13441   2
  -5   1  -2 96.2823 8.58568   1
   7  -1   2 459.239 25.2631   1
  -7  -1  -2 471.275 25.2116   4
  -7  -1  -2 483.520 25.5541   1
   7  -1   2 507.604 26.1880   1
  -7  -1  -2 479.297 26.1076   1
   7  -1   2 468.565 25.3570   2
   7   1   2 488.215 25.6933   2
  -7   1  -2 505.024 25.9444   1
   7   1   2 488.037 26.2543   1
  -7   1  -2 465.667 25.1048   1
   7   1   2 476.846 25.3467   1
  -9  -1  -2 88.5811 11.4207   1
  -9  -1  -2 65.4181 9.27166   4
   9  -1   2 66.7693 9.77015   1
   9  -1   2 74.0799 10.1853   2
   9  -1   2 82.8388 11.3221   1
   9   1   2 77.0850 9.78311   1
   9   1   2 66.5108 10.9265   1
   9   1   2 79.6454 10.6237   2
  -9   1  -2 81.5897 10.8816   1
  11  -1   2 17.1297 7.52311   1
 -11  -1  -2 18.6057 9.23534   1
  11  -1   2 16.3308 8.92605   1
  11  -1   2 22.4453 8.52513   2
 -11  -1  -2 7.43289 7.77284   4
 -11   1  -2 14.1906 8.80700   1
  11   1   2 8.01147 8.57423   2
  11   1   2 8.52512 8.69100   1
 -13  -1  -2 18.1396 10.3273   1
  13  -1   2 15.5898 9.58265   2
  13  -1   2 -5.9969 9.88155   1
  13   1   2 9.47108 10.6387   1
  13   1   2 12.3369 10.0449   2
 -13   1  -2 35.7510 9.97844   1
  15  -1   2 9.06139 11.3655   2
 -15  -1  -2 2.96847 9.85263   1
  15  -1   2 16.5735 12.5602   1
  15   1   2 -2.8013 12.2670   1
  15   1   2 -0.3422 11.2759   2
  17  -1   2 19.9744 14.1350   1
  17  -1   2 18.9924 13.5050   2
  17   1   2 1.51786 12.5372   2
  17   1   2 5.06658 13.8157   1
  19  -1   2 6.80642 15.0906   1
  19  -1   2 0.79351 13.9981   2
  19   1   2 5.83589 15.1255   2
  19   1   2 24.6985 16.2118   1
  20  -2  -2 -2.2318 13.6593   1
  20  -2  -2 10.7003 13.1199   2
  20   2  -2 2.62631 13.0733   2
  20   2  -2 -5.9001 13.5083   1
  18  -2  -2 -8.3231 10.6580   2
  18  -2  -2 -12.774 11.7891   1
  18   2  -2 -27.300 11.5206   2
  18   2  -2 -0.9460 12.7557   1
 -16  -2   2 26.6378 10.8665   1
  16  -2  -2 39.0913 10.5447   2
 -16  -2   2 24.2141 10.3866   4
  16  -2  -2 45.0949 12.0853   1
  16   2  -2 17.9811 11.5563   2
  16   2  -2 32.0264 12.3064   1
 -14  -2   2 11.9981 8.24777   4
 -14  -2   2 -3.8823 9.00853   1
  14  -2  -2 -0.3775 7.59967   2
  14  -2  -2 6.70955 8.76780   1
  14  -2  -2 14.0455 7.02422   1
  14   2  -2 10.3321 9.84919   1
 -14   2   2 12.3534 7.21702   1
  14   2  -2 9.95351 7.04712   4
  14   2  -2 14.1085 9.05063   2
 -12  -2   2 101.175 11.1349   4
  12  -2  -2 89.0711 11.0592   1
  12  -2  -2 95.8999 10.8031   2
  12  -2  -2 87.0981 10.2508   1
 -12  -2   2 89.1468 11.6016   1
 -12   2   2 84.9740 10.4777   1
  12   2  -2 80.3499 11.4213   1
  12   2  -2 91.4703 9.94929   4
  12   2  -2 94.5606 11.4154   2
  12   2  -2 81.9810 10.6824   1
  10  -2  -2 219.193 14.5952   1
  10  -2  -2 218.904 14.6549   2
 -10  -2   2 200.282 16.2280   1
 -10  -2   2 236.781 15.9122   4
  10  -2  -2 213.843 15.6048   1
  10   2  -2 239.056 16.1747   2
  10   2  -2 201.787 15.4397   1
  10   2  -2 245.934 16.7671   1
  10   2  -2 221.474 15.1472   4
 -10   2   2 237.618 14.8358   1
   8  -2  -2 18.7247 5.37855   1
  -8  -2   2 11.2459 6.50427   1
  -8  -2   2 13.5903 6.78133   4
  -8  -2   2 15.0315 5.87717   1
  -8  -2   2 7.56414 5.43505   2
   8  -2  -2 4.32699 5.52585   1
   8   2  -2 22.7963 6.93190   2
  -8   2   2 20.2296 5.07633   1
   8   2  -2 15.9097 6.85083   1
   8   2  -2 28.5323 6.41451   1
   8   2  -2 10.0547 5.73722   4
   6  -2  -2 12.2645 4.65908   1
  -6  -2   2 14.6398 5.71048   4
  -6  -2   2 19.0068 5.54167   1
  -6  -2   2 18.1020 5.39532   1
   6  -2  -2 14.2571 4.24548   2
   6  -2  -2 20.8128 4.39230   1
  -6  -2   2 12.8467 4.83902   2
   6   2  -2 23.2140 5.83409   2
   6   2  -2 10.4248 5.45056   1
  -6   2   2 9.88279 3.77318   1
   6   2  -2 18.6531 5.52941   4
   6   2  -2 14.6488 4.99563   1
  -6   2   2 12.6273 4.17074   1
  -4  -2   2 433.026 23.1146   2
  -4  -2   2 464.858 23.4800   1
  -4  -2   2 471.245 23.4953   1
  -4  -2   2 519.297 24.0829   4
   4   2  -2 472.127 23.4245   2
   4   2  -2 496.991 23.8444   1
   4   2  -2 458.008 23.2942   1
   4   2  -2 514.631 23.9456   4
  -2  -2   2 157.326 9.93465   2
  -2  -2   2 180.442 10.2652   1
  -2  -2   2 178.238 10.9484   4
  -2  -2   2 173.785 10.2340   1
   2   2  -2 162.714 10.0155   2
   2   2  -2 168.400 9.99149   1
   2   2  -2 174.052 10.6953   4
   2   2  -2 166.777 10.4629   1
   0  -2   2 60.5976 5.70489   1
   0  -2   2 69.5630 5.89332   4
   0  -2  -2 65.1051 5.04920   1
   0  -2   2 54.6246 5.60287   1
   0  -2  -2 71.9359 6.44715   4
   0  -2   2 56.5948 5.54818   2
   0  -2  -2 70.2132 5.08276   1
   0   2  -2 65.5754 5.64010   1
   0   2  -2 77.2362 5.84013   4
   0   2  -2 63.3229 5.84525   1
   2  -2   2 61.6001 6.08791   1
  -2  -2  -2 52.0824 5.78308   2
   2  -2   2 47.8414 5.73971   1
  -2  -2  -2 42.0902 5.74285   1
   2  -2   2 50.5853 5.71145   2
  -2  -2  -2 49.2330 6.80509   4
  -2  -2  -2 61.3453 5.96899   1
   2   2   2 56.7498 6.67288   4
  -2   2  -2 48.9695 5.56902   1
   2   2   2 47.7791 5.72560   2
   2   2   2 47.6916 5.83577   1
  -2   2  -2 59.1056 5.78086   2
   2   2   2 46.4266 5.47974   1
  -2   2  -2 48.5947 5.81366   1
   4  -2   2 74.2819 7.59771   1
   4  -2   2 72.0588 7.32983   1
  -4  -2  -2 73.0314 7.35374   2
   4  -2   2 72.1222 7.08972   2
  -4  -2  -2 52.0565 7.54355   4
  -4  -2  -2 71.6852 7.45032   1
  -4  -2  -2 72.8532 7.86287   1
   4   2   2 68.7517 7.39077   2
   4   2   2 84.2081 8.19312   1
  -4   2  -2 71.2853 7.43094   1
   4   2   2 76.8907 7.74581   4
  -4   2  -2 73.1224 6.85324   2
  -4   2  -2 77.2437 7.23530   1
   4   2   2 81.5577 7.53179   1
   6  -2   2 28.0378 5.99971   2
   6  -2   2 26.1080 6.32469   1
  -6  -2  -2 26.9278 6.35732   2
  -6  -2  -2 32.9641 6.95203   1
   6  -2   2 45.2193 7.48900   1
  -6  -2  -2 20.8898 6.87309   4
  -6  -2  -2 32.6168 7.31462   1
  -6   2  -2 27.0711 5.65073   2
  -6   2  -2 17.4440 5.65357   1
  -6   2  -2 24.9215 6.63560   1
   6   2   2 30.6284 7.62918   1
   6   2   2 20.6754 6.01174   1
   6   2   2 37.1690 7.23950   2
   8  -2   2 11.1008 5.94974   1
  -8  -2  -2 3.85660 5.94719   1
  -8  -2  -2 17.8143 7.27403   1
   8  -2   2 -4.1669 5.34222   2
   8  -2   2 13.7423 7.17554   1
  -8  -2  -2 18.1078 6.63154   4
   8   2   2 14.9422 6.31523   1
  -8   2  -2 7.69550 6.52752   1
   8   2   2 19.9474 7.36126   2
   8   2   2 13.3814 7.49985   1
  10  -2   2 4.05703 6.14434   1
  10  -2   2 14.7312 8.45785   1
 -10  -2  -2 -0.6066 7.35160   4
 -10  -2  -2 9.80563 8.24473   1
  10  -2   2 -0.2015 6.52860   2
 -10   2  -2 -10.802 7.25912   1
  10   2   2 -7.3595 8.43026   1
  10   2   2 6.93431 7.61084   2
 -12  -2  -2 18.4791 10.1549   1
  12  -2   2 11.1375 9.82065   1
  12  -2   2 6.59488 7.54343   1
  12  -2   2 11.9657 8.56074   2
 -12  -2  -2 -4.0018 7.94064   4
  12   2   2 4.88705 9.19903   2
 -12   2  -2 5.34621 8.08370   1
  12   2   2 -9.0735 9.28150   1
 -14  -2  -2 -9.5049 8.86883   4
 -14  -2  -2 -3.0753 10.6455   1
  14  -2   2 -3.1018 9.62831   2
  14  -2   2 -6.9630 11.1344   1
 -14   2  -2 2.03416 8.60820   1
  14   2   2 25.7244 11.5921   2
  14   2   2 11.8929 11.3709   1
  16  -2   2 1.63565 13.5399   1
  16  -2   2 12.0829 12.5869   2
 -16  -2  -2 6.51874 11.0413   1
  16   2   2 6.42483 12.4999   2
  16   2   2 9.04561 13.5768   1
  18  -2   2 -6.4087 13.7347   1
  18  -2   2 4.94748 13.5083   2
  18   2   2 -8.7701 13.7284   2
  18   2   2 -24.528 13.2520   1
  21  -3  -2 -19.614 12.8440   2
  21  -3  -2 10.3455 14.7126   1
  21   3  -2 -9.8621 14.7169   1
  21   3  -2 -15.830 14.3523   2
  19  -3  -2 -1.5282 12.9819   1
  19  -3  -2 -4.3074 11.3234   2
  19   3  -2 0.30141 12.6836   2
  19   3  -2 1.78059 13.8937   1
  17  -3  -2 8.77418 12.7587   1
 -17  -3   2 6.88421 10.7474   1
 -17  -3   2 22.5166 11.5084   4
  17  -3  -2 17.5853 10.8837   2
  17   3  -2 14.9059 12.2596   2
  17   3  -2 16.8166 12.7466   1
 -15  -3   2 12.9496 9.55272   4
  15  -3  -2 -14.328 7.75116   2
  15  -3  -2 9.11154 10.0737   1
 -15  -3   2 11.4250 10.1560   1
 -15   3   2 6.51052 9.22846   1
  15   3  -2 6.58173 10.8808   1
  15   3  -2 -0.0471 10.4184   2
  13  -3  -2 24.3211 7.61941   1
 -13  -3   2 71.2068 11.5052   1
 -13  -3   2 37.6819 9.96886   4
  13  -3  -2 48.4431 10.1819   1
  13  -3  -2 53.6676 9.21506   2
  13   3  -2 55.1733 11.3466   1
  13   3  -2 59.8605 10.8977   2
 -13   3   2 48.1301 8.01991   1
  13   3  -2 59.3443 9.49536   4
 -11  -3   2 94.8400 11.3805   1
  11  -3  -2 82.2583 10.2017   1
 -11  -3   2 86.6333 11.3447   4
  11  -3  -2 87.1024 9.28944   1
  11  -3  -2 57.8164 8.69471   2
  11   3  -2 73.9696 9.81809   1
  11   3  -2 83.8868 10.0880   4
  11   3  -2 97.0454 12.1435   2
  11   3  -2 89.7159 11.7185   1
  -9  -3   2 19.2132 7.25319   1
  -9  -3   2 10.8636 6.88384   4
   9  -3  -2 11.6505 5.95766   1
   9  -3  -2 15.2581 5.53269   1
   9  -3  -2 7.21079 5.62070   2
  -9  -3   2 13.9950 6.16581   1
  -9   3   2 9.34205 4.89258   1
   9   3  -2 15.3701 6.86827   2
   9   3  -2 10.1158 7.29649   1
   9   3  -2 11.1499 6.09894   1
   9   3  -2 9.53231 6.59767   4
  -7  -3   2 302.606 19.4492   4
   7  -3  -2 317.332 17.1456   1
  -7  -3   2 314.445 19.0540   1
  -7  -3   2 318.750 18.1598   2
  -7  -3   2 335.191 18.6462   1
   7  -3  -2 323.708 17.0136   2
   7  -3  -2 309.201 17.6086   1
  -7   3   2 326.076 16.6258   1
   7   3  -2 318.346 18.9466   4
   7   3  -2 328.657 19.2774   1
   7   3  -2 341.000 18.8860   2
   7   3  -2 302.649 18.3279   1
  -5  -3   2 7.51125 5.16912   1
  -5  -3   2 14.3164 5.30712   1
  -5  -3   2 12.8681 4.93106   2
  -5  -3   2 1.87030 5.52048   4
   5   3  -2 0.79720 5.46937   1
   5   3  -2 -4.1134 4.98383   2
   5   3  -2 -1.8006 4.55480   1
   5   3  -2 5.57847 5.04967   4
   3  -3  -2 830.752 36.5655   4
  -3  -3   2 787.770 37.1443   1
  -3  -3   2 804.310 37.0860   1
  -3  -3   2 784.655 36.8535   2
  -3  -3   2 772.362 37.6530   4
   3   3  -2 794.784 37.5803   4
   3   3  -2 799.360 36.9170   1
   3   3  -2 764.531 36.8574   2
   3   3  -2 768.271 37.1439   1
   1  -3  -2 18.3874 5.42836   4
  -1  -3   2 28.3138 5.03532   1
  -1  -3   2 17.7335 4.62776   2
  -1  -3   2 37.9752 5.72674   4
  -1  -3   2 23.2878 4.87391   1
   1   3  -2 22.0549 5.03251   1
   1   3  -2 39.4173 5.74577   4
   1   3  -2 25.7897 4.87329   2
   1   3  -2 23.3958 4.63953   1
  -1  -3  -2 99.8542 8.05816   1
   1  -3   2 83.6191 7.34032   2
  -1  -3  -2 98.3666 8.14221   1
   1  -3   2 100.273 8.17345   4
   1  -3   2 90.6582 7.63670   1
  -1  -3  -2 88.8837 8.63880   4
   1  -3   2 89.3484 7.63842   1
  -1  -3  -2 104.142 7.26351   2
  -1   3  -2 94.7393 7.52137   1
  -1   3  -2 91.1321 8.22149   4
   1   3   2 93.2350 7.36411   1
   1   3   2 96.5489 8.54506   4
  -1   3  -2 106.805 7.83734   1
  -3  -3  -2 17.3160 5.94290   4
  -3  -3  -2 11.1275 5.20215   1
  -3  -3  -2 11.0754 5.00942   1
   3  -3   2 10.8637 4.96199   1
   3  -3   2 11.1651 4.71482   2
  -3  -3  -2 17.8924 4.90180   2
   3   3   2 12.4933 4.60416   1
  -3   3  -2 10.7215 4.84154   1
   3   3   2 12.6025 4.99184   2
   3   3   2 9.77644 5.05984   1
   3   3   2 14.7476 5.36198   4
  -3   3  -2 12.2597 4.60701   1
  -3   3  -2 10.1494 4.20212   2
  -5  -3  -2 17.8218 7.11308   4
   5  -3   2 24.9980 6.37177   1
  -5  -3  -2 25.6093 6.45567   2
  -5  -3  -2 32.0627 7.05533   1
   5  -3   2 15.3216 5.93662   1
   5  -3   2 24.8526 6.17879   2
  -5  -3  -2 13.5214 6.36565   1
  -5   3  -2 23.3808 5.58441   1
   5   3   2 15.6171 6.57426   1
  -5   3  -2 21.4676 6.00620   1
   5   3   2 34.5241 6.96634   2
  -5   3  -2 18.0045 5.32097   2
   5   3   2 22.2090 6.51857   4
   5   3   2 45.4007 6.53084   1
   7  -3   2 15.2648 6.29625   2
  -7  -3  -2 4.13996 6.58403   4
   7  -3   2 14.1134 6.84207   1
  -7  -3  -2 14.5896 7.12297   1
   7  -3   2 20.6598 6.20947   1
  -7  -3  -2 21.3509 6.24677   1
   7   3   2 23.3800 6.55190   4
  -7   3  -2 16.2586 6.42019   1
   7   3   2 8.66267 6.83034   2
   7   3   2 26.4004 7.52148   1
   7   3   2 15.6135 6.14813   1
   9  -3   2 21.8529 6.93024   1
  -9  -3  -2 20.0895 7.99637   4
  -9  -3  -2 30.0764 8.83049   1
   9  -3   2 10.6376 6.44278   2
   9  -3   2 18.7066 8.52728   1
   9   3   2 18.1775 8.16543   2
   9   3   2 6.19180 7.85563   1
  -9   3  -2 11.8895 7.48755   1
  11  -3   2 38.9224 8.65873   1
  11  -3   2 13.4085 7.80860   2
 -11  -3  -2 26.5928 9.63315   1
 -11  -3  -2 25.0213 9.36490   4
  11  -3   2 47.8977 10.2309   1
  11   3   2 27.7002 9.82752   2
 -11   3  -2 29.7277 8.73471   1
  11   3   2 23.3619 9.75480   1
 -13  -3  -2 -2.9467 9.26408   4
 -13  -3  -2 -8.2289 10.0715   1
  13  -3   2 1.04886 10.3914   1
  13  -3   2 5.28772 8.71965   2
  13   3   2 -1.3907 10.1939   1
 -13   3  -2 4.11169 8.39762   1
  13   3   2 -13.075 9.85825   2
 -15  -3  -2 4.74234 11.2344   4
 -15  -3  -2 -9.2800 11.8619   1
  15  -3   2 -10.217 10.5911   2
  15  -3   2 12.8903 12.2817   1
  15   3   2 23.1501 12.5851   2
  15   3   2 -9.8896 12.3082   1
  17  -3   2 29.4953 15.5964   1
  17  -3   2 25.4783 13.2006   2
  17   3   2 30.1583 15.2541   2
  17   3   2 49.3187 16.0422   1
  19  -3   2 23.3660 15.0646   1
  19  -3   2 -1.9332 15.2351   2
  19   3   2 -24.458 13.9365   2
  19   3   2 53.9054 17.3129   1
  20  -4  -2 23.7875 14.3329   1
  20  -4  -2 29.5219 12.4896   2
  20   4  -2 16.5262 15.1346   1
  20   4  -2 13.4164 15.4555   2
  18  -4  -2 28.8631 11.9680   2
 -18  -4   2 17.7567 12.4492   4
  18  -4  -2 3.42840 12.9416   1
  18   4  -2 26.7106 14.2106   2
  18   4  -2 30.6381 14.4621   1
 -16  -4   2 -14.090 10.5313   4
  16  -4  -2 9.13290 11.1142   1
  16  -4  -2 7.74262 8.91513   2
 -16  -4   2 16.2196 12.8231   1
  16   4  -2 11.6978 11.6397   2
  16   4  -2 9.40563 11.8215   1
  14  -4  -2 1.03109 7.36886   1
  14  -4  -2 2.89537 7.15733   2
 -14  -4   2 7.32864 10.0542   4
  14  -4  -2 5.11197 9.16203   1
 -14  -4   2 12.4380 10.6550   1
  14   4  -2 6.34281 9.92084   2
  14   4  -2 -0.2587 10.4063   1
 -14   4   2 2.85410 3.33872   1
  12  -4  -2 28.6952 8.66261   1
  12  -4  -2 9.17453 6.54797   2
  12  -4  -2 14.6839 6.74853   1
 -12  -4   2 25.9283 9.66116   1
 -12  -4   2 21.7604 9.33170   4
  12   4  -2 9.83794 8.55295   2
 -12   4   2 24.3570 6.34766   1
  12   4  -2 11.3957 9.24850   1
 -10  -4   2 96.9250 11.8944   4
  10  -4  -2 83.8126 9.88529   2
 -10  -4   2 112.051 12.3542   1
  10  -4  -2 104.044 9.96076   1
  10  -4  -2 123.127 11.0900   1
  10   4  -2 95.1883 11.0451   4
  10   4  -2 105.718 12.3255   1
 -10   4   2 105.200 9.56399   1
  10   4  -2 115.475 11.9802   2
   8  -4  -2 663.524 32.2332   1
   8  -4  -2 672.595 32.4964   1
  -8  -4   2 663.001 33.6509   1
  -8  -4   2 663.318 34.7261   4
  -8  -4   2 697.432 34.1507   1
   8  -4  -2 636.670 31.9255   2
   8   4  -2 676.300 34.2655   4
   8   4  -2 677.487 34.2319   1
   8   4  -2 662.518 33.6294   2
   8   4  -2 641.475 33.2594   1
   6  -4  -2 1737.40 76.9013   1
  -6  -4   2 1695.05 79.1194   4
  -6  -4   2 1696.32 78.2810   1
  -6  -4   2 1690.75 77.9445   2
  -6  -4   2 1769.18 78.4267   1
   6   4  -2 1741.23 78.5137   1
   6   4  -2 1671.52 78.0324   2
   6   4  -2 1651.01 77.9738   1
   6   4  -2 1704.31 78.8234   4
  -4  -4   2 505.536 26.1058   1
  -4  -4   2 492.468 25.6974   2
   4  -4  -2 552.975 25.0938   4
  -4  -4   2 551.223 26.3024   1
  -4  -4   2 489.914 27.1686   4
   4   4  -2 523.307 26.0333   2
   4   4  -2 510.914 26.7278   4
   4   4  -2 509.398 25.9167   1
   4   4  -2 528.366 26.3091   1
   2  -4  -2 46.7557 6.42431   4
  -2  -4   2 53.7551 7.28541   4
  -2  -4   2 54.1485 6.42425   1
  -2  -4   2 43.1063 6.03881   2
  -2  -4   2 45.4858 6.26480   1
   2   4  -2 51.2261 6.54072   2
   2   4  -2 53.9136 6.77315   1
   2   4  -2 51.7442 6.27841   1
   2   4  -2 46.7128 6.86317   4
   0  -4   2 4.63128 4.50796   1
   0  -4  -2 -3.9593 3.82741   1
   0  -4   2 8.87903 4.93465   4
   0  -4  -2 2.12842 5.03843   4
   0  -4  -2 2.85566 3.68949   2
   0  -4   2 0.16117 4.21147   2
   0  -4   2 3.29157 4.56278   1
   0  -4  -2 -0.3504 4.07521   1
   0   4   2 1.45099 4.81170   4
   0   4  -2 3.01031 4.20652   1
   0   4  -2 -1.3910 4.61830   4
   0   4   2 0.48082 3.89691   1
   0   4  -2 0.06787 4.64815   1
   2  -4   2 10.9521 4.73043   4
  -2  -4  -2 16.7031 5.16958   1
  -2  -4  -2 13.5814 6.25543   4
   2  -4   2 8.47187 5.12407   1
   2  -4   2 9.65243 5.32179   1
  -2  -4  -2 11.5924 4.86344   1
   2  -4   2 8.23449 4.73116   2
  -2  -4  -2 16.3939 4.83676   2
  -2   4  -2 10.7993 4.73027   4
   2   4   2 15.6992 5.40584   1
  -2   4  -2 11.1134 4.93550   1
  -2   4  -2 15.1474 4.73346   1
   2   4   2 10.0588 4.35849   1
   2   4   2 11.9818 6.03408   4
   2   4   2 14.9651 4.86778   2
   4  -4   2 149.431 11.2997   2
  -4  -4  -2 144.090 12.2924   1
  -4  -4  -2 161.202 12.5077   1
  -4  -4  -2 134.634 12.7115   4
  -4  -4  -2 157.315 11.7737   2
   4  -4   2 143.190 11.7311   1
   4  -4   2 174.456 11.8413   1
   4   4   2 134.997 11.7160   2
  -4   4  -2 161.555 11.1480   1
   4   4   2 142.361 13.0458   4
  -4   4  -2 139.492 11.5375   1
   4   4   2 152.631 11.3244   1
   4   4   2 167.271 12.6882   1
  -6  -4  -2 15.1394 6.04815   1
  -6  -4  -2 3.08375 6.40063   1
   6  -4   2 8.64386 5.64846   1
   6  -4   2 7.05888 6.08306   1
  -6  -4  -2 18.4188 7.30092   4
  -6  -4  -2 8.78073 5.69645   2
   6  -4   2 8.90043 5.60127   2
   6   4   2 13.4175 6.89071   1
   6   4   2 7.53838 6.29725   2
   6   4   2 3.91407 6.07824   4
  -6   4  -2 0.44479 5.71347   1
   8  -4   2 -0.3510 6.60067   2
   8  -4   2 -1.2602 6.07992   1
   8  -4   2 7.27960 7.05930   1
  -8  -4  -2 2.43903 6.18593   1
  -8  -4  -2 2.73231 7.63882   1
  -8  -4  -2 3.86165 7.45975   4
   8   4   2 2.07967 7.64785   2
  -8   4  -2 12.5425 6.91975   1
   8   4   2 -1.4391 8.06914   1
   8   4   2 6.73655 6.53031   4
  10  -4   2 19.6725 8.46213   1
  10  -4   2 29.2264 9.27492   1
 -10  -4  -2 40.1358 10.0611   4
  10  -4   2 27.6181 7.68379   2
 -10  -4  -2 26.5281 9.73760   1
  10   4   2 29.0355 9.26649   2
  10   4   2 39.4878 10.2865   1
 -10   4  -2 45.5406 8.40728   1
 -12  -4  -2 12.2552 10.1409   1
  12  -4   2 27.0898 8.79446   1
 -12  -4  -2 19.7009 10.6338   4
  12  -4   2 7.88289 8.16779   2
  12  -4   2 16.4612 10.0165   1
 -12   4  -2 27.3248 8.82876   1
  12   4   2 -3.0123 9.42536   2
  12   4   2 20.5800 10.8725   1
 -14  -4  -2 84.2513 15.1252   4
  14  -4   2 70.5584 14.4512   1
 -14  -4  -2 68.6558 15.3914   1
  14  -4   2 53.7905 12.4750   2
  14   4   2 66.7260 13.8936   2
  14   4   2 47.1541 14.5453   1
  16  -4   2 48.8024 13.7065   2
  16  -4   2 60.8886 15.3514   1
 -16  -4  -2 55.9851 14.2813   4
 -16  -4  -2 90.5317 16.4593   1
  16   4   2 102.262 17.2675   1
  16   4   2 31.6657 14.7035   2
  18  -4   2 21.9034 15.3153   1
  18  -4   2 19.5172 15.1290   2
  18   4   2 19.7178 15.4759   1
  18   4   2 -14.483 13.8375   2
  19  -5  -2 -8.8592 13.2315   1
 -19  -5   2 -3.9087 13.4541   4
  19  -5  -2 2.40124 11.7210   2
  19   5  -2 0.69175 13.4663   2
  19   5  -2 17.2381 14.4070   1
  17  -5  -2 91.4003 15.0331   1
  17  -5  -2 38.9547 11.8833   2
 -17  -5   2 59.9667 15.5355   1
 -17  -5   2 77.3817 15.6877   4
  17   5  -2 76.1380 15.1780   2
  17   5  -2 64.3635 15.3856   1
 -15  -5   2 106.910 16.1484   1
 -15  -5   2 116.539 15.8652   4
  15  -5  -2 86.8933 12.1193   2
  15  -5  -2 121.994 14.3988   1
  15   5  -2 91.3127 14.9190   1
  15   5  -2 74.4374 13.8493   2
  13  -5  -2 -1.3753 6.45253   1
  13  -5  -2 0.27616 8.03208   1
  13  -5  -2 2.30591 6.20943   2
 -13  -5   2 13.4017 10.4578   1
 -13  -5   2 -19.014 8.72460   4
  13   5  -2 0.37990 9.76747   1
  13   5  -2 14.3680 9.64062   2
 -11  -5   2 -0.0006 8.36746   1
  11  -5  -2 7.64533 6.76864   2
  11  -5  -2 14.3900 7.32269   1
 -11  -5   2 7.05909 8.63825   4
  11  -5  -2 27.1417 6.79010   1
  11   5  -2 15.4706 8.97638   2
  11   5  -2 24.2864 9.37480   1
  -9  -5   2 202.487 16.0497   1
   9  -5  -2 226.177 14.4951   1
   9  -5  -2 207.848 14.0518   2
  -9  -5   2 229.279 18.3471   4
  -9  -5   2 212.733 17.6069   1
   9  -5  -2 217.428 15.0465   1
   9   5  -2 195.996 16.8399   1
   9   5  -2 221.277 18.2045   4
   9   5  -2 198.698 16.5497   2
   7  -5  -2 337.764 18.2492   1
  -7  -5   2 364.314 20.2972   1
  -7  -5   2 340.690 20.5878   1
  -7  -5   2 362.860 22.1330   4
   7   5  -2 325.153 20.8931   4
   7   5  -2 335.332 20.2187   2
   7   5  -2 322.258 20.8034   1
  -5  -5   2 269.684 18.7418   4
  -5  -5   2 298.355 17.2817   1
  -5  -5   2 278.039 16.3439   2
  -5  -5   2 270.463 16.9122   1
   5   5  -2 269.372 17.3978   1
   5   5  -2 270.715 16.4796   1
   5   5  -2 252.139 17.7613   4
   5   5  -2 258.449 16.7463   2
  -3  -5   2 -3.1403 6.38748   4
   3  -5  -2 -7.8846 4.56247   4
  -3  -5   2 9.77696 5.35980   1
  -3  -5   2 5.87301 5.37015   2
  -3  -5   2 -3.7108 5.06127   1
   3   5  -2 7.30907 5.83284   4
   3   5  -2 3.66143 5.09210   1
   3   5  -2 4.57656 6.02593   1
   3   5  -2 3.51952 5.40089   2
   1  -5  -2 6.43746 5.64110   4
  -1  -5   2 6.01533 5.98623   4
  -1  -5   2 8.66718 5.34397   1
  -1  -5   2 2.16321 4.93218   1
  -1  -5   2 0.85765 4.74055   2
   1   5  -2 0.70952 4.29903   1
  -1   5   2 7.66306 5.48485   4
   1   5  -2 8.98882 5.62374   4
   1   5  -2 4.09225 5.23415   1
   1  -5   2 541.391 27.9549   1
   1  -5   2 566.741 27.9047   2
   1  -5   2 553.184 28.2446   4
  -1  -5  -2 581.652 27.5265   2
   1  -5   2 587.502 28.3472   1
  -1  -5  -2 579.538 27.8468   1
  -1  -5  -2 574.083 28.0197   1
  -1  -5  -2 556.651 29.4958   4
  -1   5  -2 568.132 28.4541   4
  -1   5  -2 581.138 27.8366   1
  -1   5  -2 573.148 28.1204   1
   1   5   2 545.444 27.2415   1
   1   5   2 570.261 29.4538   4
  -3  -5  -2 283.697 19.5724   4
   3  -5   2 293.804 17.4747   1
   3  -5   2 293.782 17.6134   1
  -3  -5  -2 296.701 17.1366   2
   3  -5   2 300.489 17.2285   2
  -3  -5  -2 326.833 18.0917   1
  -3  -5  -2 320.162 17.8727   1
   3   5   2 308.456 17.9478   1
   3   5   2 308.804 17.2668   2
  -3   5  -2 314.585 17.2632   1
   3   5   2 299.333 19.0746   4
  -5  -5  -2 21.2013 6.52609   1
  -5  -5  -2 30.6376 7.38798   1
  -5  -5  -2 29.3342 7.98627   4
   5  -5   2 14.1952 6.03972   1
   5  -5   2 36.8495 6.76437   1
  -5  -5  -2 19.5448 6.19928   2
   5  -5   2 16.4234 5.85144   2
   5   5   2 33.5339 7.04090   2
  -5   5  -2 15.3321 5.77880   1
   5   5   2 22.0223 6.92925   4
   5   5   2 27.2788 7.39010   1
  -7  -5  -2 11.0841 7.79448   1
   7  -5   2 16.4200 7.57707   1
   7  -5   2 14.2247 6.70977   2
  -7  -5  -2 17.0084 6.76019   1
   7  -5   2 17.9007 6.97531   1
  -7  -5  -2 9.08489 8.22457   4
   7   5   2 6.09831 7.76304   2
   7   5   2 10.4394 8.19027   1
  -7   5  -2 27.3220 7.00480   1
  -9  -5  -2 2.62025 8.61030   4
  -9  -5  -2 -5.4904 7.92433   1
   9  -5   2 2.00321 6.00344   1
   9  -5   2 8.71801 7.02459   2
   9  -5   2 6.76723 8.04778   1
   9   5   2 -11.683 7.64953   2
   9   5   2 10.5915 8.61433   1
  -9   5  -2 1.30387 6.66746   1
  11  -5   2 -5.1076 8.64143   1
 -11  -5  -2 9.62482 9.21422   1
  11  -5   2 6.78076 7.10641   2
 -11  -5  -2 -14.183 8.54562   4
  11  -5   2 -12.539 6.34998   1
  11   5   2 17.0520 10.2801   1
 -11   5  -2 -3.7739 6.67763   1
  11   5   2 6.11359 8.97801   2
 -13  -5  -2 8.66522 11.1180   1
 -13  -5  -2 -7.2450 10.6199   4
  13  -5   2 13.9538 9.06818   2
  13  -5   2 -15.953 10.2813   1
  13   5   2 -3.9795 10.4665   2
  13   5   2 -25.858 10.3084   1
 -15  -5  -2 -23.017 11.9793   1
  15  -5   2 -1.4028 12.3824   1
  15  -5   2 16.5255 10.8941   2
 -15  -5  -2 1.55800 12.4997   4
  15   5   2 -1.4222 12.9482   1
  15   5   2 9.75391 12.8114   2
 -17  -5  -2 25.8228 14.6063   4
  17  -5   2 28.0935 14.2584   1
  17  -5   2 10.7421 13.2211   2
 -17  -5  -2 -1.5796 16.4087   1
  17   5   2 11.7870 14.7342   2
  17   5   2 36.0951 19.1195   1
  20  -6  -2 -5.3058 12.7657   2
  20  -6  -2 38.8143 15.3015   1
  20   6  -2 2.96329 15.2376   2
  18  -6  -2 16.2166 12.6112   1
 -18  -6   2 -11.933 12.9217   4
  18  -6  -2 -6.0511 10.3665   2
  18   6  -2 9.34689 13.4386   1
  18   6  -2 -19.412 13.1363   2
  16  -6  -2 6.39677 9.12672   2
 -16  -6   2 3.30577 12.3898   1
  16  -6  -2 1.22141 10.9349   1
 -16  -6   2 10.9983 11.9501   4
  16   6  -2 4.04419 11.7078   1
  16   6  -2 -3.6859 12.8766   2
 -14  -6   2 -3.7670 10.0110   4
  14  -6  -2 5.88738 7.03649   2
  14  -6  -2 11.4290 9.50821   1
 -14  -6   2 -1.4444 10.5331   1
  14   6  -2 -5.3062 10.3662   2
  14   6  -2 -17.895 10.3591   1
  12  -6  -2 14.2804 7.43318   2
  12  -6  -2 1.35367 6.13552   1
  12  -6  -2 8.88317 8.03956   1
 -12  -6   2 7.52069 9.82669   1
 -12  -6   2 -3.0585 8.92895   4
  12   6  -2 15.3912 10.0944   1
  12   6  -2 21.0763 9.77872   2
  10  -6  -2 8.05606 5.92028   2
  10  -6  -2 -2.8087 5.64019   1
  10  -6  -2 1.08641 6.47037   1
 -10  -6   2 14.6713 8.48432   1
 -10  -6   2 15.0160 9.38291   4
  10   6  -2 2.46546 9.10818   1
  10   6  -2 3.56120 8.07320   2
  -8  -6   2 181.226 16.9605   4
  -8  -6   2 193.505 14.7384   1
   8  -6  -2 171.906 12.2643   2
  -8  -6   2 161.323 14.9636   1
   8   6  -2 179.314 14.9911   2
   8   6  -2 179.051 15.5381   1
  -6  -6   2 123.514 11.7171   1
  -6  -6   2 133.397 12.1331   1
   6  -6  -2 123.887 10.0673   1
  -6  -6   2 107.443 12.8460   4
   6   6  -2 141.658 12.4887   1
   6   6  -2 144.844 12.1042   2
   6   6  -2 128.029 12.4562   4
  -4  -6   2 120.801 10.4724   2
  -4  -6   2 122.300 10.7954   1
   4  -6  -2 120.676 10.5251   4
  -4  -6   2 127.276 11.2892   1
  -4  -6   2 121.300 13.0421   4
   4   6  -2 104.715 12.0070   4
   4   6  -2 118.867 10.7512   2
   4   6  -2 122.841 11.2091   1
  -2  -6   2 3.52696 5.50653   1
  -2  -6   2 11.0666 5.70715   1
  -2  -6   2 8.44127 7.14795   4
  -2  -6   2 11.2344 5.62250   2
   2  -6  -2 27.1090 6.86189   4
  -2   6   2 12.0554 5.96209   4
   2   6  -2 12.8080 5.93189   2
   2   6  -2 11.8032 6.29817   1
   2   6  -2 27.8662 7.05619   4
   0  -6   2 99.8007 9.44956   4
   0  -6  -2 55.3571 6.91623   1
   0  -6   2 49.7685 7.44503   1
   0  -6   2 52.0518 7.19674   2
   0  -6   2 57.4405 7.82279   1
   0  -6  -2 60.3106 9.25780   4
   0  -6  -2 51.0324 6.48662   2
   0  -6  -2 45.0836 6.83560   1
   0   6   2 63.1389 8.66089   4
   0   6  -2 51.4755 7.77498   1
   0   6  -2 69.7274 8.60197   4
   2  -6   2 20.1694 5.90580   1
  -2  -6  -2 10.8502 7.27822   4
   2  -6   2 10.1130 5.88212   1
  -2  -6  -2 12.6834 5.31660   2
   2  -6   2 24.2367 6.46668   4
  -2  -6  -2 10.8164 6.06421   1
  -2  -6  -2 12.2891 5.58617   1
  -2   6  -2 18.2471 6.59938   4
   2   6   2 14.0699 5.46421   1
   2   6   2 -0.1590 6.07731   4
  -4  -6  -2 112.357 10.1165   2
   4  -6   2 103.590 10.0284   1
   4  -6   2 112.142 9.93150   2
  -4  -6  -2 108.008 10.8034   1
   4  -6   2 98.6956 9.87276   1
  -4  -6  -2 109.284 10.3251   1
  -4  -6  -2 88.7362 11.3477   4
   4   6   2 114.961 11.7957   4
  -4   6  -2 125.703 10.0945   1
   4   6   2 104.760 10.3296   1
   4   6   2 107.615 9.86350   2
   6  -6   2 8.50560 6.08923   1
  -6  -6  -2 21.4999 7.69856   1
  -6  -6  -2 12.4571 6.48367   1
  -6  -6  -2 22.9994 9.03499   4
   6  -6   2 2.40679 6.13857   2
   6  -6   2 15.9706 6.95544   1
   6   6   2 14.0451 6.64019   2
   6   6   2 1.04605 7.58857   1
  -6   6  -2 4.94459 6.02910   1
  -8  -6  -2 -1.6302 8.55188   4
  -8  -6  -2 8.06318 8.35213   1
   8  -6   2 -5.5949 6.72296   1
   8  -6   2 3.33928 6.83521   2
  -8  -6  -2 -1.8768 6.20882   1
   8   6   2 -3.8319 7.74344   1
  -8   6  -2 0.79614 5.69196   1
   8   6   2 -0.8191 7.35337   2
 -10  -6  -2 27.0073 10.3392   4
  10  -6   2 12.8358 7.25615   1
 -10  -6  -2 5.93543 9.65087   1
  10  -6   2 23.0291 9.11991   1
  10  -6   2 29.9120 8.89922   2
 -10   6  -2 16.6821 7.39598   1
  10   6   2 18.6286 10.1192   1
  10   6   2 4.22248 9.21037   2
 -12  -6  -2 104.621 15.0875   1
  12  -6   2 99.1996 14.1784   1
 -12  -6  -2 89.4789 14.5420   4
  12  -6   2 52.5960 10.6552   2
  12   6   2 113.900 15.0481   1
  12   6   2 67.9000 13.3632   2
 -14  -6  -2 5.35475 13.3562   4
  14  -6   2 1.37991 9.73185   2
  14  -6   2 24.0261 13.3717   1
 -14  -6  -2 21.0695 13.1351   1
  14   6   2 32.3390 12.6237   1
  14   6   2 14.2086 11.8730   2
 -16  -6  -2 29.6356 14.8611   1
  16  -6   2 44.4467 13.7002   2
 -16  -6  -2 8.44854 13.4787   4
  16  -6   2 36.0282 14.6260   1
  16   6   2 20.0903 13.5711   2
  18  -6   2 2.72323 13.2390   2
  18  -6   2 -4.5596 13.2502   1
  18   6   2 -7.0096 13.3591   2
  19  -7  -2 6.47586 11.1324   2
  19  -7  -2 -4.1437 12.8915   1
 -19  -7   2 -12.416 14.2288   4
  19   7  -2 -21.257 13.4105   2
 -17  -7   2 -1.4255 13.1484   1
  17  -7  -2 3.85132 11.9417   1
  17  -7  -2 -12.100 9.17369   2
 -17  -7   2 -27.407 11.6810   4
  17   7  -2 13.1832 14.0796   2
  17   7  -2 17.3022 15.1931   1
  15  -7  -2 -8.9620 10.1469   1
  15  -7  -2 -7.0501 7.21039   2
 -15  -7   2 -1.5238 12.5585   4
 -15  -7   2 15.1732 12.8493   1
  15   7  -2 -11.470 12.4649   1
  15   7  -2 1.37004 12.0897   2
  13  -7  -2 86.9887 11.4826   2
  13  -7  -2 111.288 13.2716   1
 -13  -7   2 74.5744 14.2973   4
 -13  -7   2 87.3582 14.3253   1
  13   7  -2 113.562 15.4792   1
  13   7  -2 113.490 14.8079   2
 -11  -7   2 99.6709 13.3897   1
 -11  -7   2 84.3698 13.1991   4
  11  -7  -2 92.9491 11.1468   1
  11  -7  -2 90.1491 10.4622   2
  11   7  -2 98.8282 13.5043   2
  11   7  -2 99.4122 14.0223   1
   9  -7  -2 1.04634 5.40164   1
  -9  -7   2 11.1198 9.08730   4
  -9  -7   2 4.10288 8.40799   1
   9  -7  -2 10.9757 6.62458   1
   9  -7  -2 5.00335 5.73398   2
  -9  -7   2 -3.1392 7.38240   1
   9   7  -2 10.7279 8.78124   2
   9   7  -2 21.5294 9.23967   1
  -7  -7   2 47.4984 9.33604   1
   7  -7  -2 40.0119 6.66277   1
  -7  -7   2 50.3883 8.68542   1
  -7  -7   2 39.4447 10.6150   4
   7   7  -2 54.3885 9.01476   2
   7   7  -2 40.1498 9.12381   1
  -5  -7   2 73.0371 9.91389   1
  -5  -7   2 51.0240 14.5657   2
  -5  -7   2 60.3473 9.03671   1
  -5  -7   2 64.2103 11.3222   4
   5  -7  -2 68.7625 9.11770   4
   5   7  -2 71.8549 9.73618   2
   5   7  -2 56.3332 10.1223   1
  -3  -7   2 2.78408 5.72219   2
   3  -7  -2 11.4858 4.94100   1
  -3  -7   2 2.03416 5.73803   1
   3  -7  -2 2.71895 6.28757   4
  -3  -7   2 10.9107 7.94176   4
  -3  -7   2 6.33065 6.00553   1
   3   7  -2 9.97384 6.12094   2
   3   7  -2 3.12353 6.52484   1
   3   7  -2 7.87614 7.37806   4
  -3   7   2 20.4496 6.60813   4
  -1  -7   2 61.6572 8.41090   1
  -1  -7   2 55.0310 7.77001   1
   1  -7  -2 54.5044 6.89431   1
   1  -7  -2 57.3395 9.35634   4
   1  -7  -2 51.9668 6.77437   2
   1  -7  -2 55.4463 6.88681   1
  -1  -7   2 53.9205 7.50547   2
  -1  -7   2 47.7996 8.95996   4
   1   7  -2 49.6636 8.03772   1
  -1   7   2 44.3694 8.23772   4
   1   7  -2 49.9114 8.71545   4
   1  -7   2 38.8757 6.95042   1
  -1  -7  -2 33.5803 6.24914   1
  -1  -7  -2 31.0633 6.13064   2
  -1  -7  -2 35.0200 8.52302   4
   1  -7   2 40.1728 7.40683   1
   1  -7   2 27.9171 7.68703   4
  -1  -7  -2 24.4815 6.50857   1
   1  -7   2 34.8908 6.33700   2
   1   7   2 27.7625 8.13729   4
  -1   7  -2 29.5982 7.84452   4
   1   7   2 19.0509 6.13829   1
  -1   7  -2 23.1434 6.48320   1
   3  -7   2 66.8085 9.19784   1
  -3  -7  -2 72.8613 9.47908   1
  -3  -7  -2 105.811 12.8277   4
   3  -7   2 78.7371 9.34668   4
   3  -7   2 72.3245 8.91982   1
  -3  -7  -2 71.4443 8.97333   2
  -3  -7  -2 74.8088 9.65660   1
   3  -7   2 66.2806 8.90184   2
   3   7   2 84.5069 8.70750   2
   3   7   2 88.5602 9.65830   1
  -3   7  -2 82.0258 9.57011   4
  -5  -7  -2 0.20278 5.96834   1
  -5  -7  -2 13.5826 7.40378   1
   5  -7   2 8.17577 6.73068   1
   5  -7   2 7.59028 5.99929   1
  -5  -7  -2 17.5249 8.64577   4
   5  -7   2 7.85175 6.03912   2
   5   7   2 5.63538 7.45475   1
   5   7   2 17.7959 7.00280   2
  -5   7  -2 -0.5469 1.96628   1
   7  -7   2 2.92370 7.39250   1
  -7  -7  -2 20.5160 9.58723   4
  -7  -7  -2 19.0098 7.72845   1
  -7  -7  -2 16.1854 8.90797   1
   7  -7   2 22.7862 7.06318   2
   7  -7   2 13.3597 6.54075   1
   7   7   2 16.1038 8.52017   1
   7   7   2 18.1653 8.04624   2
   9  -7   2 10.8203 7.11991   1
  -9  -7  -2 12.1349 9.72563   4
   9  -7   2 29.5110 9.09643   1
   9  -7   2 20.2435 8.15191   2
  -9  -7  -2 16.5141 9.47867   1
   9   7   2 19.5326 9.67764   1
   9   7   2 14.5252 8.66788   2
  -9   7  -2 0.59698 4.31817   1
  11  -7   2 91.9284 12.2256   2
  11  -7   2 88.9854 13.5547   1
 -11  -7  -2 68.5906 13.8335   4
 -11  -7  -2 63.8496 13.5972   1
  11   7   2 73.9445 12.9997   2
  11   7   2 65.5818 12.2956   1
  13  -7   2 -14.577 10.7461   1
 -13  -7  -2 13.9933 12.5663   1
  13  -7   2 11.1065 9.11640   2
 -13  -7  -2 12.1837 12.9737   4
  13   7   2 11.6508 11.8109   2
  13   7   2 11.5529 10.3656   1
 -15  -7  -2 -0.0511 14.1388   1
  15  -7   2 -2.4026 13.3326   1
  15  -7   2 23.3230 11.7570   2
 -15  -7  -2 19.7923 15.1142   4
  15   7   2 4.06497 12.4181   2
 -17  -7  -2 19.0425 15.7192   4
  17  -7   2 -14.638 13.3804   1
 -17  -7  -2 21.0104 15.5146   1
  17  -7   2 2.74521 13.7069   2
  17   7   2 -13.742 13.2778   2
 -18  -8   2 3.58781 15.0568   4
  18  -8  -2 11.5863 12.9415   1
  18  -8  -2 0.09826 10.9213   2
  18   8  -2 1.27421 13.7764   2
 -16  -8   2 -10.433 12.7416   4
 -16  -8   2 -1.7050 13.5883   1
  16  -8  -2 8.10914 8.83971   2
  16  -8  -2 -5.0990 11.2077   1
  16   8  -2 -15.161 12.0518   2
 -14  -8   2 48.5862 14.2500   4
  14  -8  -2 81.6873 13.4561   1
  14  -8  -2 73.5705 11.8603   2
 -14  -8   2 80.3922 15.5088   1
  14   8  -2 73.8783 15.5220   1
  14   8  -2 66.1043 14.8539   2
  12  -8  -2 180.831 15.8457   1
 -12  -8   2 194.232 19.0846   1
 -12  -8   2 138.174 17.7769   4
  12  -8  -2 149.924 14.0990   2
  12   8  -2 160.564 16.7685   2
  12   8  -2 176.859 17.4163   1
  10  -8  -2 89.5090 10.6522   1
 -10  -8   2 90.2153 13.1501   1
 -10  -8   2 82.8473 13.8721   4
  10  -8  -2 71.4432 9.39732   2
  10   8  -2 88.8787 12.7225   1
  10   8  -2 80.4661 12.9544   2
   8  -8  -2 32.3359 6.85326   2
  -8  -8   2 33.1411 10.6831   4
  -8  -8   2 36.3537 8.98353   1
   8  -8  -2 41.9000 7.90453   1
  -8  -8   2 29.3023 8.62195   1
   8  -8  -2 26.9480 7.29743   1
   8   8  -2 39.5808 9.44786   2
   8   8  -2 41.8447 9.94782   1
  -6  -8   2 1.64311 8.80628   4
  -6  -8   2 -2.3383 7.11369   1
  -6  -8   2 0.80384 6.73135   1
   6  -8  -2 -6.4127 6.57335   4
   6   8  -2 9.45588 7.41496   2
   6   8  -2 -2.2280 7.47228   1
   4  -8  -2 65.1039 8.23500   1
  -4  -8   2 71.1942 11.6587   4
  -4  -8   2 66.6696 9.46748   1
   4  -8  -2 67.3618 10.1512   4
  -4  -8   2 66.5862 9.25552   1
   4   8  -2 77.7236 9.56020   2
   4   8  -2 69.3206 10.1701   1
   2  -8  -2 288.733 15.9067   2
  -2  -8   2 234.814 16.9650   1
  -2  -8   2 266.430 19.9988   4
   2  -8  -2 257.283 16.3992   1
  -2  -8   2 275.665 16.8876   2
  -2  -8   2 297.319 18.4709   1
   2  -8  -2 256.456 19.5195   4
   2  -8  -2 271.741 16.8209   1
   2   8  -2 286.754 17.5630   1
  -2   8   2 246.870 18.0119   4
   0  -8   2 29.3445 6.81723   1
   0  -8   2 47.3038 9.86403   4
   0  -8  -2 35.5172 7.06919   1
   0  -8   2 47.5020 7.77963   2
   0  -8  -2 47.6932 7.22861   2
   0  -8  -2 40.6559 7.47172   1
   0  -8   2 46.8925 8.34988   1
   0  -8  -2 30.0786 9.50962   4
   0   8  -2 41.7246 7.97937   1
   0   8   2 51.9627 6.99808   1
   0   8  -2 44.3128 8.67474   4
  -2  -8  -2 -1.8209 6.19799   1
  -2  -8  -2 7.30455 8.44039   4
  -2  -8  -2 9.70562 6.24243   1
   2  -8   2 18.5845 7.48320   4
   2  -8   2 7.18585 5.52551   2
   2  -8   2 8.70794 6.05856   1
   2  -8   2 12.9876 6.68893   1
  -2  -8  -2 -2.4707 5.74839   2
  -2   8  -2 9.76371 6.82674   4
   2   8   2 -0.5625 3.29489   1
   4  -8   2 41.3863 8.44678   1
   4  -8   2 32.1356 8.48360   4
  -4  -8  -2 17.9843 8.08703   1
  -4  -8  -2 25.0458 7.63797   1
  -4  -8  -2 20.9197 7.01853   2
  -4  -8  -2 25.2553 9.71040   4
   4  -8   2 25.5047 7.41264   2
   4  -8   2 30.6502 7.12211   1
  -4   8  -2 30.9297 7.04213   4
   4   8   2 34.2997 7.69617   1
  -4   8  -2 7.27434 4.15954   1
   4   8   2 42.2161 7.24759   2
  -6  -8  -2 62.6406 9.79587   1
  -6  -8  -2 43.4121 11.2989   4
  -6  -8  -2 31.8570 9.48520   1
   6  -8   2 60.4525 9.23892   2
   6  -8   2 62.1531 9.66494   1
   6  -8   2 44.6483 8.44205   1
  -6   8  -2 50.3270 7.44288   1
   6   8   2 63.6065 9.75750   1
   6   8   2 68.0476 9.85538   2
   8  -8   2 -4.6221 7.55584   1
   8  -8   2 -0.1011 7.11528   2
  -8  -8  -2 -9.9023 9.17884   4
   8  -8   2 1.26847 7.09228   1
  -8  -8  -2 4.57081 7.22907   1
  -8  -8  -2 -9.0763 8.61876   1
  -8   8  -2 15.4084 5.89207   1
   8   8   2 -2.6006 7.99837   2
   8   8   2 -3.3048 7.93538   1
  10  -8   2 3.74659 8.28463   2
 -10  -8  -2 8.95676 10.2872   1
  10  -8   2 9.38890 9.64282   1
 -10  -8  -2 9.70297 10.8765   4
  10   8   2 -4.2206 9.21043   2
  10   8   2 -2.4577 8.19135   1
 -12  -8  -2 -0.6858 12.7481   1
 -12  -8  -2 19.9848 13.1574   4
  12  -8   2 20.5347 10.4753   2
  12  -8   2 39.8586 13.1804   1
  12   8   2 25.2964 11.8079   2
 -14  -8  -2 25.8347 15.6902   4
  14  -8   2 32.5428 13.5308   1
 -14  -8  -2 11.8609 14.2396   1
  14  -8   2 22.0192 10.5884   2
  14   8   2 -6.0212 12.2095   2
  16  -8   2 -8.3291 13.1476   1
 -16  -8  -2 24.7014 15.6236   4
  16  -8   2 8.01242 12.1987   2
 -16  -8  -2 -6.4979 14.8267   1
  17  -9  -2 -2.6677 11.8290   1
 -17  -9   2 -5.8129 14.1237   1
  17  -9  -2 4.61456 9.66689   2
 -17  -9   2 19.2126 15.6333   4
  17   9  -2 -14.893 12.9415   2
 -15  -9   2 5.97351 13.0024   1
 -15  -9   2 2.69549 13.3493   4
  15  -9  -2 1.03336 9.46909   2
  15  -9  -2 23.7923 11.1802   1
  15   9  -2 -8.5633 12.3513   2
 -13  -9   2 50.7305 14.2006   1
  13  -9  -2 71.4719 12.6897   1
  13  -9  -2 57.2581 10.4730   2
 -13  -9   2 49.7703 15.0317   4
  13   9  -2 66.0992 15.6866   1
  13   9  -2 62.1652 14.2960   2
  11  -9  -2 16.2500 7.83928   2
 -11  -9   2 12.2530 10.5519   1
 -11  -9   2 19.6954 11.8667   4
  11   9  -2 10.9476 9.77731   1
  11   9  -2 22.4259 10.7164   2
   9  -9  -2 2.71723 6.18918   1
  -9  -9   2 1.55211 8.97045   1
   9  -9  -2 0.15302 6.46814   2
  -9  -9   2 6.76353 9.44769   4
   9  -9  -2 7.42438 7.18534   1
   9   9  -2 -14.907 7.82587   1
   9   9  -2 -7.1778 8.37989   2
   7  -9  -2 16.3685 6.32285   2
  -7  -9   2 14.1732 8.58155   1
  -7  -9   2 4.90408 7.78391   1
  -7  -9   2 -8.6287 9.09540   4
   7   9  -2 -3.8530 7.05656   1
   7   9  -2 18.9150 8.31742   2
  -5  -9   2 97.5107 11.3824   1
   5  -9  -2 102.042 12.5612   4
   5  -9  -2 89.1015 9.00466   2
  -5  -9   2 104.744 14.1221   4
  -5  -9   2 77.4795 11.0892   1
   5   9  -2 89.6068 11.0773   1
   5   9  -2 91.5909 11.2312   2
  -3  -9   2 138.626 13.6035   1
  -3  -9   2 177.650 17.0686   4
   3  -9  -2 181.324 16.2723   4
  -3  -9   2 141.931 13.2980   1
   3  -9  -2 134.872 11.6854   2
   3  -9  -2 151.406 12.6329   1
   3  -9  -2 143.670 12.1323   1
   3   9  -2 167.749 13.6534   1
   3   9  -2 165.706 13.1997   2
  -1  -9   2 250.874 16.5461   2
  -1  -9   2 247.407 20.2625   4
   1  -9  -2 225.428 20.0895   4
   1  -9  -2 227.697 15.8097   1
  -1  -9   2 224.275 17.5219   1
   1  -9  -2 237.596 15.6119   2
   1  -9  -2 236.606 16.1485   1
  -1  -9   2 244.720 17.0557   1
   1   9  -2 247.065 16.6250   1
   1  -9   2 178.390 14.8532   1
  -1  -9  -2 163.824 13.2208   2
   1  -9   2 170.917 13.9893   2
  -1  -9  -2 164.325 13.7592   1
  -1  -9  -2 170.942 17.7003   4
  -1  -9  -2 202.528 15.0171   1
   1  -9   2 182.558 16.3430   4
   1  -9   2 164.671 13.9397   1
  -1   9  -2 162.014 17.2552   4
   3  -9   2 8.59282 5.79665   2
   3  -9   2 12.0523 6.70682   1
   3  -9   2 11.1089 7.50312   1
   3  -9   2 9.32744 8.41395   4
   3  -9   2 21.9643 7.85728   2
  -3  -9  -2 9.54004 6.85432   1
  -3  -9  -2 9.80443 6.69716   2
  -3  -9  -2 5.22345 9.62519   4
  -3  -9  -2 12.4721 7.72342   1
  -3   9  -2 18.2307 5.98822   1
   3   9   2 3.43971 3.43791   1
  -3   9  -2 10.5275 7.26872   4
  -5  -9  -2 4.04771 8.26448   1
  -5  -9  -2 2.40065 9.69932   4
   5  -9   2 1.29694 6.58953   2
   5  -9   2 4.18742 6.59041   1
  -5  -9  -2 1.37185 7.46945   1
   5  -9   2 6.04451 7.69039   1
   5   9   2 1.83398 6.46596   1
   5   9   2 13.2196 6.28926   2
  -5   9  -2 3.23442 5.55229   1
   7  -9   2 30.4798 9.21568   1
  -7  -9  -2 37.3634 10.8407   1
  -7  -9  -2 30.3989 11.2475   4
   7  -9   2 32.7149 8.58916   2
   7   9   2 11.9266 7.62111   2
   7   9   2 31.9751 8.78733   1
   9  -9   2 80.3374 12.8297   1
  -9  -9  -2 47.5691 13.6815   4
   9  -9   2 49.5701 10.3373   2
  -9  -9  -2 54.7071 13.0941   1
   9   9   2 76.8436 11.6500   2
 -11  -9  -2 87.0699 16.5170   4
  11  -9   2 106.207 13.9919   2
  11  -9   2 128.309 16.0901   1
 -11  -9  -2 155.492 19.0147   1
  11   9   2 119.396 14.7091   2
 -13  -9  -2 21.8727 15.0570   4
 -13  -9  -2 49.6817 15.7243   1
  13  -9   2 26.6606 13.0322   1
  13  -9   2 58.3158 12.8132   2
 -15  -9  -2 -0.8786 14.0102   4
 -15  -9  -2 3.51515 14.1267   1
  15  -9   2 0.35682 13.4725   1
  15  -9   2 -16.628 10.7168   2
  16 -10  -2 12.1974 11.8470   1
  16 -10  -2 14.9272 11.1550   2
 -16 -10   2 5.60826 14.3581   4
 -16 -10   2 5.98983 14.8183   1
 -14 -10   2 -7.4071 12.8734   1
  14 -10  -2 -5.1946 8.37359   2
 -14 -10   2 -5.0905 13.4140   4
  14 -10  -2 -17.281 10.6746   1
  14  10  -2 22.0724 12.7773   2
  12 -10  -2 22.3746 10.8145   1
 -12 -10   2 13.1800 12.7864   4
  12 -10  -2 19.1925 8.69794   2
 -12 -10   2 -3.6687 11.7437   1
  12  10  -2 25.8108 12.0728   2
  10 -10  -2 34.3478 9.77530   1
 -10 -10   2 33.4684 13.9876   4
 -10 -10   2 54.1798 13.4926   1
  10 -10  -2 25.0746 8.17127   2
  10  10  -2 36.6036 11.5966   2
  -8 -10   2 13.3808 10.2400   1
  -8 -10   2 8.12376 10.8997   4
   8 -10  -2 3.30715 6.70771   2
   8  10  -2 2.14833 7.66324   2
   8  10  -2 -2.0881 8.22629   1
   6 -10  -2 1.30465 9.61399   4
  -6 -10   2 12.3690 11.6315   4
  -6 -10   2 14.9969 9.24274   1
  -6 -10   2 13.5344 9.14056   1
   6 -10  -2 20.9574 6.88014   1
   6  10  -2 10.4002 7.82849   2
   6  10  -2 9.50661 8.27539   1
   4 -10  -2 68.6924 9.93935   1
  -4 -10   2 59.9666 13.1339   4
  -4 -10   2 62.9056 10.7815   1
  -4 -10   2 59.2334 10.7160   1
   4 -10  -2 84.6684 9.48751   1
   4 -10  -2 87.5497 13.2016   4
   4 -10  -2 65.3884 8.66315   2
   4  10  -2 80.8211 9.63499   2
   4  10  -2 58.0785 10.5523   1
   2 -10  -2 6.06108 6.23751   2
   2 -10  -2 -4.6510 9.93461   4
  -2 -10   2 7.86022 7.83620   1
   2 -10  -2 4.83551 7.20283   1
   2 -10  -2 8.05125 5.99927   1
  -2 -10   2 6.14599 7.12058   1
  -2 -10   2 -9.7565 9.55716   4
   2  10  -2 3.01042 6.63332   1
   0 -10  -2 8.78235 10.2400   4
   0 -10  -2 14.8463 7.55612   1
   0 -10   2 4.51122 7.80154   1
   0 -10   2 -5.4507 10.0420   4
   0 -10   2 9.36597 7.21033   1
   0 -10  -2 12.3364 6.68021   1
   0 -10  -2 3.80450 6.42053   2
   0  10  -2 -4.7488 2.53760   1
   2 -10   2 26.4081 9.26974   1
   2 -10   2 28.1307 7.79200   1
  -2 -10  -2 31.5129 11.9466   4
  -2 -10  -2 30.0022 8.04194   1
  -2 -10  -2 39.9722 8.23644   2
   2 -10   2 56.2802 11.6168   4
  -2 -10  -2 27.0601 9.05807   1
   4 -10   2 59.5751 10.6277   1
   4 -10   2 66.6314 10.1192   2
   4 -10   2 54.2643 12.5034   4
  -4 -10  -2 54.1316 13.5880   4
  -4 -10  -2 54.9183 11.0446   1
  -4  10  -2 69.3945 10.1547   4
   6 -10   2 14.4968 7.96754   2
  -6 -10  -2 13.5884 9.84240   1
   6 -10   2 -6.0936 8.33487   1
  -6 -10  -2 17.4450 11.6845   4
   6  10   2 15.2098 7.25465   2
  -8 -10  -2 1.58539 10.9201   1
   8 -10   2 -22.362 8.92503   1
  -8 -10  -2 0.12388 11.4928   4
   8 -10   2 -4.1348 7.79628   2
  10 -10   2 16.8681 9.91172   2
  10 -10   2 19.4054 11.8065   1
 -10 -10  -2 24.1842 12.9368   1
 -10 -10  -2 18.8972 13.8362   4
 -12 -10  -2 8.62262 13.5957   4
  12 -10   2 18.7782 11.2451   2
  12 -10   2 11.8461 12.2900   1
 -12 -10  -2 34.7762 14.8621   1
  14 -10   2 27.2455 14.0207   1
  14 -10   2 4.20528 12.5908   2
 -14 -10  -2 -9.1093 15.0293   4
 -14 -10  -2 -10.114 14.4776   1
  15 -11  -2 -0.1553 10.2547   2
 -15 -11   2 -16.693 13.3836   1
  15 -11  -2 -9.5026 11.5175   1
  13 -11  -2 -5.6933 8.43043   2
  13 -11  -2 11.2181 11.2167   1
 -13 -11   2 -2.6481 13.4970   4
 -13 -11   2 4.18444 13.1565   1
 -11 -11   2 11.2649 13.7762   4
 -11 -11   2 -11.127 11.2695   1
  11 -11  -2 -2.0723 7.21104   2
  11 -11  -2 -0.7772 9.33992   1
   9 -11  -2 9.20262 7.55439   2
  -9 -11   2 -12.664 11.9943   4
   9 -11  -2 -2.5528 8.57315   1
  -9 -11   2 -7.4585 10.3607   1
   9  11  -2 -1.7044 8.74603   2
   7 -11  -2 24.4005 8.20930   2
   7 -11  -2 22.9937 8.99614   1
   7 -11  -2 58.0274 12.0107   4
  -7 -11   2 18.0539 11.3722   1
  -7 -11   2 26.0170 13.9701   4
   7  11  -2 32.3114 9.39922   2
  -5 -11   2 14.4233 12.4982   4
  -5 -11   2 -0.0722 9.20398   1
   5 -11  -2 -7.3509 10.3875   4
   5  11  -2 10.6910 7.23311   2
   3 -11  -2 52.5619 14.3042   4
  -3 -11   2 58.2655 11.3189   1
  -3 -11   2 84.0312 15.7029   4
   3 -11  -2 62.4652 10.6425   1
  -1 -11   2 -12.236 11.0316   4
   1 -11  -2 -5.4789 7.67065   1
   1 -11  -2 -11.609 11.0227   4
  -1 -11   2 5.29351 8.59302   1
   1 -11   2 -8.0563 8.36912   1
  -1 -11  -2 -4.6369 11.8301   4
   1 -11   2 14.9227 11.3013   4
  -1 -11  -2 7.39409 8.07855   1
  -3 -11  -2 -3.5674 11.9340   4
   3 -11   2 10.1473 12.1262   4
   3 -11   2 0.79021 8.64549   1
   3 -11   2 6.87450 7.80556   2
  -3 -11  -2 -4.5157 8.38244   1
  -5 -11  -2 -7.0127 9.63851   1
  -5 -11  -2 6.47664 12.8289   4
   5 -11   2 17.6825 9.99324   1
   5 -11   2 8.11586 8.32664   2
  -7 -11  -2 -0.6187 10.8144   1
   7 -11   2 4.27451 10.3078   1
  -7 -11  -2 -3.0078 12.6539   4
   7 -11   2 1.76411 8.04750   2
   9 -11   2 -7.7166 9.06122   2
  -9 -11  -2 7.83978 11.8506   1
  -9 -11  -2 -19.899 12.2729   4
   9 -11   2 1.10642 10.3359   1
  11 -11   2 -4.4113 9.84847   2
 -11 -11  -2 19.6730 14.1541   1
 -11 -11  -2 4.00026 14.2589   4
  11 -11   2 -11.699 11.2677   1
  13 -11   2 -11.058 12.0430   1
  13 -11   2 16.6237 12.0635   2
 -13 -11  -2 -5.3186 13.2423   1
  14 -12  -2 19.5671 11.7636   1
  14 -12  -2 5.01026 9.39189   2
 -14 -12   2 3.10590 14.0301   1
  12 -12  -2 -7.8339 8.62623   2
 -12 -12   2 0.78072 13.8825   1
 -12 -12   2 -7.5869 16.4134   4
 -10 -12   2 12.8856 13.0982   1
  10 -12  -2 5.48825 8.17478   2
 -10 -12   2 24.7697 15.9061   4
  -8 -12   2 28.3847 16.0150   4
   8 -12  -2 72.5206 12.0170   1
   8 -12  -2 46.2393 9.68723   2
  -8 -12   2 37.7405 13.7421   1
  -6 -12   2 -4.3136 9.44116   1
   6 -12  -2 -6.9102 9.06857   1
  -6 -12   2 -12.529 13.6687   4
   6 -12  -2 -13.675 10.9998   4
  -4 -12   2 2.61036 13.9381   4
  -4 -12   2 3.24575 10.4783   1
   4 -12  -2 -16.360 12.2571   4
   4 -12  -2 7.06661 9.66923   1
  -2 -12   2 -2.0090 13.3163   4
   2 -12  -2 5.59891 12.6325   4
  -2 -12   2 -2.7818 9.84885   1
   2 -12  -2 27.6406 9.54973   1
   0 -12   2 -3.9038 9.59486   1
   0 -12  -2 9.32959 9.36135   1
   0 -12  -2 0.07202 12.9454   4
   0 -12   2 17.4010 12.8729   4
   2 -12   2 -0.1061 11.3836   4
   2 -12   2 -2.7507 10.1192   1
  -2 -12  -2 18.0313 14.4690   4
  -2 -12  -2 -12.214 8.82421   1
   4 -12   2 5.22825 8.15620   2
   4 -12   2 20.3539 13.5065   4
   4 -12   2 23.6153 11.1779   1
  -4 -12  -2 3.33707 14.8135   4
  -4 -12  -2 1.43843 10.2471   1
   6 -12   2 64.6113 11.9338   2
  -6 -12  -2 50.0514 13.4738   1
  -6 -12  -2 28.7840 16.2163   4
   6 -12   2 49.2242 13.0069   1
  -8 -12  -2 21.4699 16.5809   4
  -8 -12  -2 40.2057 14.0892   1
   8 -12   2 22.3749 10.2668   2
   8 -12   2 45.4853 12.4598   1
 -10 -12  -2 -21.384 12.9992   1
 -10 -12  -2 -3.5451 16.1744   4
  10 -12   2 1.08412 10.7720   2
  10 -12   2 1.82422 11.8455   1
 -12 -12  -2 0.04426 14.1473   1
  12 -12   2 6.67046 12.5926   1
  12 -12   2 -22.516 10.6703   2
  11 -13  -2 20.2116 9.93120   2
 -11 -13   2 -32.724 11.7947   1
  11 -13  -2 1.90132 11.2780   1
  -9 -13   2 20.4497 13.6047   1
   9 -13  -2 16.0626 11.4462   1
  -9 -13   2 1.25261 16.1300   4
   9 -13  -2 15.6441 9.37403   2
  -7 -13   2 5.05678 12.9502   1
  -7 -13   2 3.44610 16.3156   4
   7 -13  -2 33.8310 9.65325   2
   5 -13  -2 10.8383 10.1353   1
  -5 -13   2 9.97799 11.5807   1
  -5 -13   2 3.03576 15.8076   4
   5 -13  -2 24.8774 13.1191   4
  -3 -13   2 8.53467 11.8174   1
  -3 -13   2 27.5213 15.9234   4
   3 -13  -2 26.7317 11.3417   1
   3 -13  -2 9.57549 14.0822   4
  -1 -13   2 15.5411 15.5795   4
   1 -13  -2 29.5159 11.3781   1
  -1 -13   2 34.7802 11.9569   1
   1 -13  -2 48.8180 16.5630   4
   1 -13   2 36.0901 11.9769   1
   1 -13   2 28.8194 14.4457   4
  -1 -13  -2 44.3229 17.4504   4
  -1 -13  -2 34.2537 12.1411   1
   3 -13   2 -8.3590 8.78055   2
  -3 -13  -2 44.8062 12.7096   1
   3 -13   2 9.08036 14.1164   4
  -3 -13  -2 12.9683 15.1865   4
   3 -13   2 20.4960 11.4621   1
   5 -13   2 16.4352 10.5683   2
  -5 -13  -2 18.1995 17.5033   4
  -5 -13  -2 33.0242 13.7096   1
   5 -13   2 13.3272 11.4955   1
  -7 -13  -2 20.4928 17.1772   4
   7 -13   2 9.05672 10.5902   2
  -7 -13  -2 17.5555 13.0416   1
   7 -13   2 0.93518 11.2959   1
   9 -13   2 20.0781 12.2064   1
   9 -13   2 15.3969 10.7941   2
  -9 -13  -2 4.84005 13.6170   1
  10 -14  -2 5.56410 12.3492   1
  10 -14  -2 -1.4151 9.05328   2
 -10 -14   2 -20.693 12.7977   1
   8 -14  -2 11.5929 11.8200   1
  -8 -14   2 14.4949 13.8644   1
   8 -14  -2 6.90836 9.26957   2
  -6 -14   2 -0.0890 16.1237   4
  -6 -14   2 -15.506 11.6256   1
   6 -14  -2 8.36111 11.1769   1
   6 -14  -2 15.6202 9.50416   2
  -4 -14   2 5.79122 15.9021   4
   4 -14  -2 24.0425 14.7561   4
  -4 -14   2 8.81730 12.2391   1
   4 -14  -2 13.5930 12.1358   1
   2 -14  -2 23.5389 12.4654   1
  -2 -14   2 24.0346 13.0579   1
  -2 -14   2 39.5967 16.8881   4
   2 -14  -2 28.5718 15.5727   4
   0 -14  -2 28.4349 12.2727   1
   0 -14  -2 -14.513 15.1637   4
   0 -14   2 32.9369 13.4901   1
   0 -14   2 38.7657 15.8600   4
  -2 -14  -2 9.00855 16.9332   4
   2 -14   2 35.0511 17.2636   4
   2 -14   2 -3.7263 11.3246   1
  -2 -14  -2 4.50254 12.1377   1
  -4 -14  -2 12.5493 17.1310   4
  -4 -14  -2 32.4109 14.4033   1
   4 -14   2 33.6440 13.2047   1
   4 -14   2 13.2503 10.7023   2
   6 -14   2 6.19853 10.4768   2
   6 -14   2 20.6176 12.5394   1
  -6 -14  -2 7.18015 13.4381   1
   5 -15  -2 19.2726 12.2595   1
  -5 -15   2 -19.933 12.9728   1
   3 -15  -2 -22.139 14.2276   4
  -3 -15   2 35.3224 18.0492   4
  -3 -15   2 12.3239 13.5176   1
   3 -15  -2 -15.852 11.0895   1
   1 -15  -2 17.7709 12.4803   1
   1 -15  -2 0.58493 16.4828   4
  -1 -15   2 5.03668 15.7776   4
  -1 -15   2 -8.5942 12.1501   1
  -1 -15  -2 -11.561 15.3753   4
   1 -15   2 -8.1098 12.6319   1
  -1 -15  -2 2.08850 12.1086   1
   1 -15   2 1.32215 17.8845   4
  -3 -15  -2 -9.9421 12.1222   1
   3 -15   2 17.4107 12.0336   2
   3 -15   2 14.8516 12.9365   1
  22   0  -3 -8.3142 14.7351   1
  22   0  -3 -22.135 13.6267   2
  20   0  -3 9.65747 12.3404   2
  20   0  -3 -14.389 13.0941   1
  18   0  -3 -14.420 10.0625   2
  18   0  -3 12.2783 11.9233   1
  16   0  -3 -17.558 7.56159   2
  16   0  -3 -7.7013 10.2145   1
 -16   0   3 -12.651 7.61077   1
  14   0  -3 5.97438 9.04591   1
  14   0  -3 -4.2171 7.52161   2
  14   0  -3 16.8407 7.53493   1
 -14   0   3 4.47406 7.39397   1
  12   0  -3 6.37071 7.93229   1
  12   0  -3 7.14953 7.29738   2
  12   0  -3 -4.7728 5.78592   1
 -12   0   3 -3.6913 6.97264   1
  10   0  -3 -10.499 6.08730   1
  10   0  -3 3.86087 6.11418   2
  10   0  -3 2.01870 5.47394   1
 -10   0   3 -4.8312 5.83415   1
   8   0  -3 -3.7879 4.52307   1
  -8   0   3 -0.6858 4.95376   1
  -8   0   3 -4.0582 4.41520   1
   8   0  -3 -2.4899 4.79349   2
   8   0  -3 2.03589 5.54920   1
  -8   0   3 -4.8581 4.03896   2
   6   0  -3 1.48911 3.89510   1
  -6   0   3 0.52091 3.81414   1
  -6   0   3 0.59849 3.59442   2
  -6   0   3 -7.2179 3.92713   1
   6   0  -3 6.93280 3.78340   4
   6   0  -3 -2.8278 4.05088   2
   6   0  -3 1.47879 4.47434   1
  -4   0   3 -1.1252 2.99804   1
  -4   0   3 0.38724 0.57657   1
   4   0  -3 4.64487 3.15269   1
   4   0  -3 1.58745 3.39209   1
   4   0  -3 3.27442 3.18176   2
   2   0  -3 -1.2152 1.94172   2
  -2   0   3 -1.9604 0.65499   1
   2   0  -3 3.51446 2.31784   2
   2   0  -3 1.48444 2.49334   1
  -2   0   3 -0.6368 2.14227   1
   2   0  -3 0.40093 2.29449   1
   0   0   3 -1.4161 2.73151   2
   0   0  -3 -3.8218 3.19138   1
   0   0   3 2.33320 3.07902   1
   0   0  -3 -1.9986 2.92226   2
   0   0   3 -1.0486 2.97972   1
   0   0  -3 0.43493 3.00821   1
  -2   0  -3 -1.9272 4.30875   1
   2   0   3 -2.5976 3.90394   1
   2   0   3 2.06465 4.23681   2
  -2   0  -3 -7.0958 3.91804   2
   2   0   3 5.93501 4.54165   1
  -2   0  -3 2.24987 4.12083   1
  -4   0  -3 1.15917 4.49265   2
   4   0   3 -4.2231 4.58598   1
   4   0   3 -3.2591 5.14677   1
   4   0   3 1.48655 4.80480   2
  -4   0  -3 -2.7257 4.41972   1
  -4   0  -3 1.48687 5.23470   1
   6   0   3 -5.8826 6.20178   1
   6   0   3 -0.4250 5.77982   2
   6   0   3 1.34472 5.41395   1
  -6   0  -3 1.86138 6.34889   1
  -6   0  -3 -3.1819 5.39955   4
  -6   0  -3 10.0766 5.68841   2
  -6   0  -3 3.55908 5.25486   1
   8   0   3 3.31936 6.75298   2
   8   0   3 -1.6607 6.39051   1
   8   0   3 3.93224 7.02187   1
  -8   0  -3 -4.8291 7.14941   1
 -10   0  -3 1.69540 8.25011   1
  10   0   3 -15.585 7.25276   2
  10   0   3 -3.8273 8.59373   1
  12   0   3 -10.413 9.44735   1
 -12   0  -3 -8.0258 9.10824   1
  12   0   3 -1.6147 8.89816   2
  14   0   3 2.15495 10.9855   2
 -14   0  -3 2.33381 9.59599   1
  14   0   3 0.80645 10.6021   1
  16   0   3 -2.9831 12.4812   2
  16   0   3 -22.441 12.4120   1
  18   0   3 -14.649 13.6660   2
  18   0   3 -2.9866 15.4848   1
  21  -1  -3 -6.6798 14.6658   1
  21  -1  -3 1.45558 13.6501   2
  21   1  -3 -5.2311 13.8177   2
  21   1  -3 5.18310 14.9528   1
  19  -1  -3 4.18332 12.9659   1
  19  -1  -3 -6.9542 10.6431   2
  19   1  -3 5.91449 13.3115   1
  19   1  -3 -3.4372 11.3001   2
  17  -1  -3 8.89619 11.8024   1
  17  -1  -3 3.83457 9.63643   2
 -17  -1   3 10.4812 9.61125   1
  17   1  -3 7.92021 10.8753   1
  17   1  -3 11.6058 10.5295   2
  15  -1  -3 101.005 11.6949   1
 -15  -1   3 110.947 13.0793   1
  15  -1  -3 98.4442 12.8221   2
  15  -1  -3 112.094 14.0360   1
 -15   1   3 118.430 12.5358   1
  15   1  -3 94.7701 13.6151   1
  15   1  -3 95.1337 12.3694   1
  15   1  -3 86.5214 12.5147   2
 -13  -1   3 41.5605 8.69453   4
 -13  -1   3 43.1129 9.49469   1
  13  -1  -3 18.8577 7.93836   2
  13  -1  -3 31.0429 7.21340   1
  13  -1  -3 39.1926 9.33772   1
 -13   1   3 43.8553 8.27757   1
  13   1  -3 32.2388 8.08324   1
  13   1  -3 41.6696 9.73876   1
  13   1  -3 25.7959 8.33928   2
  13   1  -3 39.3457 7.65464   4
 -11  -1   3 18.3774 6.95209   1
  11  -1  -3 1.31354 5.80658   1
 -11  -1   3 9.86267 6.46453   4
  11  -1  -3 4.59114 6.06328   2
  11  -1  -3 6.37644 6.88467   1
  11   1  -3 21.2669 6.50117   1
  11   1  -3 15.7593 6.64124   2
 -11   1   3 7.14720 6.19061   1
  11   1  -3 4.54915 5.54998   4
  11   1  -3 17.3833 7.08133   1
   9  -1  -3 32.5529 6.44251   1
   9  -1  -3 40.7200 6.68923   2
  -9  -1   3 50.2292 7.32761   2
  -9  -1   3 41.0497 7.27651   1
  -9  -1   3 45.9158 7.17602   1
   9  -1  -3 39.0831 7.21017   1
  -9  -1   3 43.5025 7.07604   4
  -9   1   3 41.4335 5.74586   2
   9   1  -3 41.7237 6.76876   4
  -9   1   3 45.3261 6.71961   1
   9   1  -3 49.2338 7.76945   1
   9   1  -3 39.9896 7.39740   2
  -9   1   3 40.0767 7.14704   1
   9   1  -3 40.4096 6.97820   1
   7  -1  -3 127.829 9.54498   1
   7  -1  -3 132.271 10.0221   1
  -7  -1   3 128.626 10.6182   1
  -7  -1   3 133.722 9.73373   2
  -7  -1   3 131.277 10.1849   1
   7  -1  -3 137.983 9.50030   2
  -7  -1   3 118.355 10.8328   4
   7   1  -3 143.782 10.8902   1
   7   1  -3 136.735 10.5127   4
   7   1  -3 141.141 10.2583   1
   7   1  -3 139.985 10.4658   2
  -7   1   3 143.600 9.27972   1
  -5  -1   3 655.444 31.5310   1
  -5  -1   3 671.344 31.3436   2
  -5  -1   3 659.393 32.1090   4
  -5  -1   3 648.266 31.5652   1
   5  -1  -3 682.964 30.8750   1
   5   1  -3 666.945 31.5648   1
   5   1  -3 680.946 31.5679   2
   5   1  -3 657.997 31.7589   1
   5   1  -3 728.613 31.8932   4
  -3  -1   3 203.737 11.0644   1
  -3  -1   3 198.167 10.6488   2
  -3  -1   3 199.063 10.8817   1
   3   1  -3 209.162 10.9941   1
   3   1  -3 211.443 11.1675   1
   3   1  -3 185.836 10.9587   2
   3   1  -3 195.687 11.6213   4
  -1  -1   3 421.377 19.8595   2
  -1  -1   3 421.895 20.0713   1
  -1  -1   3 423.942 20.0602   1
  -1  -1   3 422.543 19.9333   2
   1   1  -3 415.980 20.0828   1
   1   1  -3 410.644 20.1627   1
   1   1  -3 436.139 19.9210   2
   1   1  -3 425.056 20.0353   2
  -1  -1  -3 612.845 28.7054   1
   1  -1   3 618.051 28.7426   2
   1  -1   3 613.410 28.8678   1
   1  -1   3 603.238 28.7501   1
  -1  -1  -3 608.496 28.4780   2
  -1  -1  -3 617.107 28.6909   1
  -1   1  -3 600.318 28.5590   2
  -1   1  -3 595.719 28.6889   1
   1   1   3 615.545 28.5513   1
   1   1   3 604.907 28.6178   1
   1   1   3 629.052 28.5064   2
  -1   1  -3 610.828 28.8455   1
  -3  -1  -3 112.869 8.94802   1
   3  -1   3 112.941 8.90935   1
   3  -1   3 113.995 9.00264   2
  -3  -1  -3 114.503 9.41250   1
  -3  -1  -3 106.751 8.91562   2
   3  -1   3 101.454 8.85699   1
  -3  -1  -3 97.9813 8.58913   4
   3   1   3 112.080 8.97239   1
  -3   1  -3 109.415 8.81026   2
  -3   1  -3 111.465 8.93133   1
  -3   1  -3 107.671 8.99757   1
   3   1   3 111.414 8.66794   1
   3   1   3 109.295 8.83393   2
   5  -1   3 153.434 12.6691   1
  -5  -1  -3 140.728 11.4470   2
   5  -1   3 159.472 11.8778   1
   5  -1   3 153.902 11.5370   2
  -5  -1  -3 158.067 11.6629   1
  -5  -1  -3 171.664 13.1319   1
  -5  -1  -3 140.767 11.9705   4
   5   1   3 154.669 12.1202   2
  -5   1  -3 146.999 12.4202   1
   5   1   3 148.277 11.6815   1
   5   1   3 160.167 12.7388   1
  -5   1  -3 146.645 10.9795   2
  -5   1  -3 139.826 11.4030   1
   7  -1   3 16.9214 6.48657   2
   7  -1   3 9.96232 7.07970   1
  -7  -1  -3 25.2073 7.60162   1
  -7  -1  -3 19.3142 6.57026   4
   7  -1   3 23.0764 6.83287   1
  -7  -1  -3 17.5714 6.03322   1
   7   1   3 13.4422 6.86126   2
  -7   1  -3 17.6452 7.07305   1
   7   1   3 15.7323 6.27822   1
   7   1   3 31.7741 8.10583   1
   9  -1   3 -6.6199 8.09030   1
   9  -1   3 6.05087 7.27966   2
  -9  -1  -3 2.95271 7.52651   1
   9  -1   3 -1.2798 6.16581   1
  -9  -1  -3 -6.1466 6.31701   4
   9   1   3 3.52790 7.51963   2
   9   1   3 -1.9489 7.49244   1
  -9   1  -3 3.85778 7.36022   1
 -11  -1  -3 67.1637 11.6317   1
  11  -1   3 57.8298 11.2854   1
  11  -1   3 53.7987 10.6782   2
  11   1   3 42.5021 10.7784   2
 -11   1  -3 54.3674 10.8066   1
  11   1   3 61.1679 11.4203   1
  13  -1   3 27.1217 11.6512   1
 -13  -1  -3 52.4534 12.3429   1
  13  -1   3 41.1382 11.1915   2
 -13   1  -3 60.2746 12.1470   1
  13   1   3 38.5445 12.3023   1
  13   1   3 79.7143 12.9887   2
 -15  -1  -3 -7.0541 10.1711   1
  15  -1   3 1.59542 12.6043   1
  15  -1   3 0.18256 10.8524   2
  15   1   3 -6.4317 11.6676   2
  15   1   3 24.1832 13.6462   1
  17  -1   3 -1.5769 13.3738   1
  17  -1   3 -8.6847 13.6892   2
  17   1   3 19.6314 14.6218   1
  17   1   3 12.8143 14.6186   2
  19  -1   3 -1.8408 14.0666   2
  19  -1   3 7.66617 15.9391   1
  19   1   3 4.06295 14.4659   2
  19   1   3 9.75988 15.5064   1
  22  -2  -3 14.7742 15.1283   1
  22  -2  -3 8.18117 13.7309   2
  22   2  -3 3.09541 16.2330   1
  22   2  -3 12.1148 15.6172   2
  20  -2  -3 45.9412 14.8260   2
  20  -2  -3 1.97556 14.5619   1
  20   2  -3 31.6059 15.6877   1
  20   2  -3 24.7225 14.2657   2
  18  -2  -3 32.4535 11.4172   2
  18  -2  -3 18.0820 12.1413   1
 -18  -2   3 3.57596 10.4872   4
  18   2  -3 0.17026 11.5562   2
  18   2  -3 31.0001 13.4691   1
  16  -2  -3 22.6994 9.25973   2
  16  -2  -3 50.4421 12.3441   1
 -16  -2   3 41.6539 10.6612   4
 -16  -2   3 41.5953 11.6802   1
  16   2  -3 52.8716 12.7051   1
  16   2  -3 48.9994 12.0785   2
  16   2  -3 50.7771 9.32336   4
  14  -2  -3 156.414 14.1799   2
  14  -2  -3 132.407 14.3783   1
  14  -2  -3 124.241 12.6128   1
 -14  -2   3 167.781 15.2776   1
 -14  -2   3 156.906 14.2836   4
  14   2  -3 144.036 14.7877   2
  14   2  -3 134.446 12.7122   4
 -14   2   3 121.880 12.1346   1
  14   2  -3 149.665 15.2706   1
  14   2  -3 140.852 13.7612   1
  12  -2  -3 14.0522 7.80688   1
  12  -2  -3 15.7423 7.30779   2
 -12  -2   3 22.9609 7.93171   4
 -12  -2   3 17.6547 7.85155   1
  12  -2  -3 20.5442 6.83554   1
 -12   2   3 13.3800 6.40331   1
  12   2  -3 28.7440 9.11885   2
  12   2  -3 14.5975 6.47796   4
  12   2  -3 28.6991 8.67413   1
  12   2  -3 35.6254 7.86795   1
 -10  -2   3 474.348 25.7757   4
  10  -2  -3 484.745 25.2077   1
 -10  -2   3 479.953 25.9309   1
  10  -2  -3 467.177 24.6720   2
  10  -2  -3 468.245 24.5992   1
  10   2  -3 466.511 25.2643   4
  10   2  -3 520.923 26.5817   1
  10   2  -3 465.419 25.8061   2
  10   2  -3 471.215 25.4714   1
  -8  -2   3 71.0133 8.72338   1
   8  -2  -3 74.1132 7.26015   1
   8  -2  -3 75.1253 7.94993   1
  -8  -2   3 78.1617 8.55268   1
   8  -2  -3 72.8082 7.10887   2
  -8  -2   3 67.1737 8.11915   2
   8   2  -3 75.3074 8.88909   2
   8   2  -3 90.5997 9.41578   1
  -8   2   3 79.2897 6.97837   1
   8   2  -3 85.6917 8.81313   4
   8   2  -3 77.7241 8.42884   1
  -8   2   3 82.0412 7.32688   1
  -6  -2   3 68.9007 7.84014   4
  -6  -2   3 63.0890 6.76196   2
  -6  -2   3 48.5456 6.88953   1
  -6  -2   3 61.8825 6.89826   1
   6   2  -3 59.9457 7.09557   4
   6   2  -3 58.1287 7.16783   2
   6   2  -3 53.8494 6.52904   1
   6   2  -3 57.5479 7.27860   1
  -4  -2   3 1143.12 52.4547   4
  -4  -2   3 1137.06 51.9673   1
  -4  -2   3 1141.67 52.0531   1
  -4  -2   3 1147.54 51.7996   2
   4   2  -3 1090.47 52.1988   4
   4   2  -3 1159.33 52.1594   1
   4   2  -3 1135.09 51.9171   1
   4   2  -3 1152.19 51.9184   2
  -2  -2   3 314.559 16.0865   4
  -2  -2   3 288.515 15.0446   2
  -2  -2   3 290.701 15.4025   1
  -2  -2   3 278.863 15.4070   1
   2   2  -3 311.329 15.7143   4
   2   2  -3 293.141 15.3191   1
   2   2  -3 286.259 15.5680   1
   2   2  -3 293.976 15.2655   2
   0  -2  -3 91.3070 7.00496   1
   0  -2  -3 86.4412 6.42862   2
   0  -2   3 82.0779 6.75996   2
   0  -2   3 90.5632 7.12977   1
   0  -2  -3 81.9718 6.90679   1
   0  -2   3 92.8032 7.24981   1
   0   2  -3 77.3065 7.00154   1
   0   2  -3 99.5413 7.28813   1
   0   2  -3 92.3608 7.16778   2
   0   2  -3 94.3669 7.06254   4
   0   2   3 83.7180 6.44217   1
   0   2   3 70.4065 5.98276   1
   2  -2   3 342.723 17.9273   2
   2  -2   3 350.336 18.0215   1
  -2  -2  -3 335.686 18.6939   4
  -2  -2  -3 352.416 18.3000   1
  -2  -2  -3 346.191 17.9836   1
  -2  -2  -3 363.094 17.7754   2
   2  -2   3 345.644 18.2558   1
   2   2   3 342.252 17.6662   1
  -2   2  -3 328.776 17.4719   2
  -2   2  -3 340.761 17.9398   1
   2   2   3 338.522 18.0927   1
   2   2   3 341.764 17.6917   2
  -2   2  -3 337.180 18.1667   1
  -4  -2  -3 87.6662 8.68389   1
   4  -2   3 90.3942 8.62576   2
  -4  -2  -3 101.977 9.33630   4
   4  -2   3 105.030 9.27375   1
  -4  -2  -3 109.897 8.98764   2
  -4  -2  -3 95.7612 9.26496   1
   4  -2   3 109.490 8.98730   1
   4   2   3 97.7862 9.08609   1
  -4   2  -3 83.1720 8.14940   2
   4   2   3 93.4564 8.46879   1
  -4   2  -3 96.2196 8.50006   1
  -4   2  -3 89.3792 8.83074   1
   4   2   3 92.3768 8.69972   2
   6  -2   3 53.0138 7.35928   2
  -6  -2  -3 58.0283 8.94280   1
   6  -2   3 72.0226 8.51782   1
  -6  -2  -3 46.5098 7.44350   2
  -6  -2  -3 48.1763 7.88576   4
  -6  -2  -3 53.1829 7.87434   1
   6  -2   3 70.0404 8.88112   1
   6   2   3 64.3813 8.50777   2
   6   2   3 51.9769 8.48705   1
  -6   2  -3 59.8281 8.31326   1
   6   2   3 50.0564 7.52523   1
  -6   2  -3 54.8145 7.65830   1
   8  -2   3 36.4101 9.41754   1
   8  -2   3 30.5813 7.84504   2
   8  -2   3 39.9206 8.13358   1
  -8  -2  -3 41.2556 8.32356   1
  -8  -2  -3 18.7340 8.92625   1
  -8  -2  -3 39.9079 8.49957   4
   8   2   3 26.2191 8.17720   2
   8   2   3 30.2861 9.31771   1
  -8   2  -3 38.4541 9.16597   1
  10  -2   3 30.4034 8.52768   2
 -10  -2  -3 31.0023 9.61788   1
 -10  -2  -3 11.1087 8.33373   4
  10  -2   3 20.0838 7.52420   1
  10  -2   3 16.8445 9.33897   1
  10   2   3 24.7600 9.39914   2
  10   2   3 15.1691 9.24652   1
 -10   2  -3 15.1758 8.78097   1
  12  -2   3 84.0385 13.5661   1
 -12  -2  -3 85.6804 13.4630   1
 -12  -2  -3 100.112 13.0322   4
  12  -2   3 81.1949 12.0544   2
  12   2   3 58.9709 12.1614   2
 -12   2  -3 85.2756 12.3159   1
  12   2   3 82.0043 13.6318   1
 -14  -2  -3 47.9024 12.0799   4
 -14  -2  -3 42.8722 13.8236   1
  14  -2   3 26.1227 12.8398   1
  14  -2   3 41.2987 12.4246   2
  14   2   3 78.0623 14.6492   1
 -14   2  -3 35.7277 12.7036   1
  14   2   3 36.2731 12.7494   2
  16  -2   3 5.75774 13.8046   1
  16  -2   3 34.6613 13.4138   2
 -16  -2  -3 22.3453 13.4535   1
  16   2   3 40.0581 14.1201   2
  16   2   3 25.6669 14.1684   1
  18  -2   3 1.01076 13.7594   2
  18  -2   3 -24.037 12.1946   1
  18   2   3 11.5010 14.9799   1
  18   2   3 -7.0676 13.9598   2
  21  -3  -3 -15.575 11.9275   2
  21  -3  -3 2.13269 13.8942   1
  21   3  -3 -28.571 13.5015   1
  21   3  -3 -2.0641 14.2482   2
 -19  -3   3 -15.725 10.8131   4
  19  -3  -3 4.08654 10.9777   2
  19  -3  -3 12.3821 12.1819   1
  19   3  -3 -11.667 12.6698   2
  19   3  -3 10.1480 13.7410   1
  17  -3  -3 22.8730 12.0928   1
  17  -3  -3 37.2093 11.1098   2
 -17  -3   3 31.7089 12.4445   4
 -17  -3   3 51.8771 12.3654   1
  17   3  -3 21.3316 12.8572   1
  17   3  -3 30.2489 12.5312   2
  15  -3  -3 15.9267 10.7451   1
  15  -3  -3 27.6480 10.0687   1
 -15  -3   3 26.0042 10.5838   4
  15  -3  -3 13.0457 8.28381   2
 -15  -3   3 9.95326 10.3915   1
 -15   3   3 16.6681 8.20727   1
  15   3  -3 40.2301 10.9800   2
  15   3  -3 16.9568 10.8604   1
  13  -3  -3 3.64326 6.57678   2
  13  -3  -3 -14.897 6.86690   1
 -13  -3   3 9.29722 8.72081   4
  13  -3  -3 -3.4651 5.92165   1
 -13  -3   3 12.8589 8.94828   1
 -13   3   3 0.92866 1.99384   1
  13   3  -3 3.80738 6.48503   4
  13   3  -3 -7.1118 7.81223   2
  13   3  -3 -7.4644 8.89912   1
  11  -3  -3 59.5220 8.27186   1
 -11  -3   3 68.2466 9.95215   4
  11  -3  -3 63.6337 9.36538   1
  11  -3  -3 47.8877 7.86873   2
 -11  -3   3 65.3573 10.3769   1
  11   3  -3 66.8396 9.44473   4
  11   3  -3 62.1517 10.5929   1
 -11   3   3 78.2002 8.43176   1
  11   3  -3 61.7447 10.1601   2
  11   3  -3 66.8910 9.32364   1
   9  -3  -3 243.378 14.8090   1
   9  -3  -3 209.388 13.7498   1
  -9  -3   3 227.488 15.7223   1
  -9  -3   3 231.269 16.6147   4
  -9  -3   3 233.501 16.1812   1
   9  -3  -3 219.587 13.8459   2
   9   3  -3 196.913 16.1853   1
   9   3  -3 231.728 15.2966   1
   9   3  -3 239.121 15.7484   2
   9   3  -3 202.209 15.6585   4
  -7  -3   3 393.246 21.4572   1
  -7  -3   3 392.558 20.9947   2
   7  -3  -3 405.817 20.0671   1
  -7  -3   3 407.038 22.3092   4
  -7  -3   3 392.328 21.6802   1
   7  -3  -3 399.078 19.8349   1
   7   3  -3 413.828 21.3057   1
   7   3  -3 386.514 21.3993   2
   7   3  -3 376.400 21.6310   4
   7   3  -3 382.323 21.9215   1
  -5  -3   3 272.534 15.7299   1
  -5  -3   3 278.737 16.4361   4
  -5  -3   3 282.943 15.7167   1
  -5  -3   3 262.404 15.1770   2
   5   3  -3 273.299 15.4839   1
   5   3  -3 268.055 16.0490   1
   5   3  -3 262.209 16.0408   4
   5   3  -3 265.660 15.6898   2
  -3  -3   3 116.156 10.5523   4
  -3  -3   3 123.694 9.42453   2
  -3  -3   3 114.445 9.79590   1
  -3  -3   3 120.616 9.64067   1
   3   3  -3 121.583 9.08799   2
   3   3  -3 128.401 9.48608   1
   3   3  -3 121.218 10.5141   4
   3   3  -3 119.310 9.30656   1
  -1  -3   3 240.395 13.5748   4
  -1  -3   3 226.760 13.4085   1
  -1  -3   3 208.752 13.1202   1
  -1  -3   3 226.989 12.7644   2
   1  -3  -3 211.080 13.7268   4
   1   3  -3 225.127 12.9637   1
   1   3  -3 202.328 13.2784   1
   1   3  -3 215.718 13.0357   2
   1   3  -3 243.525 13.5069   4
  -1  -3  -3 11.9083 4.58266   1
  -1  -3  -3 15.5124 4.57865   1
   1  -3   3 18.1857 4.77554   2
   1  -3   3 12.9365 4.96146   1
  -1  -3  -3 13.8443 5.89332   4
   1  -3   3 13.3321 4.80181   1
  -1  -3  -3 15.1176 4.33814   2
   1   3   3 9.32143 3.91267   1
  -1   3  -3 16.4247 4.63200   1
  -1   3  -3 11.9069 4.28851   4
   1   3   3 6.95251 2.66518   1
   1   3   3 11.2963 3.97684   2
  -3  -3  -3 18.3579 5.46451   1
  -3  -3  -3 18.7675 5.20515   2
   3  -3   3 12.2600 5.21918   2
  -3  -3  -3 13.3523 6.20816   4
   3  -3   3 17.7669 5.55159   1
  -3  -3  -3 14.4538 5.57322   1
   3   3   3 10.5373 5.38417   1
  -3   3  -3 20.8667 4.81531   2
  -3   3  -3 21.6635 5.06259   1
   3   3   3 23.3322 5.39125   2
   3   3   3 13.2868 4.97572   1
  -3   3  -3 7.86943 5.39220   1
   5  -3   3 39.3689 6.98742   2
  -5  -3  -3 41.8743 6.99294   2
   5  -3   3 45.1374 7.15053   1
  -5  -3  -3 41.0737 7.53521   1
  -5  -3  -3 37.3993 7.19636   1
  -5  -3  -3 37.9314 7.91259   4
   5  -3   3 37.1761 7.29043   1
  -5   3  -3 30.4930 6.61785   1
   5   3   3 39.4057 7.44220   2
  -5   3  -3 34.2721 7.13568   1
   5   3   3 49.0966 7.77516   1
   5   3   3 39.7322 6.85943   1
   7  -3   3 100.266 10.5366   1
  -7  -3  -3 84.5709 10.3710   1
   7  -3   3 97.7138 10.1811   2
  -7  -3  -3 80.6685 10.4538   4
   7  -3   3 98.1063 10.1174   1
  -7  -3  -3 85.2047 10.0020   1
   7   3   3 74.1923 9.83736   2
   7   3   3 90.1214 10.6897   1
  -7   3  -3 103.689 10.5982   1
  -9  -3  -3 44.4113 9.31339   4
  -9  -3  -3 40.2854 9.90797   1
   9  -3   3 51.4781 9.86720   1
   9  -3   3 38.6437 8.11082   1
   9  -3   3 27.1756 8.05955   2
  -9   3  -3 45.3872 9.23538   1
   9   3   3 40.1137 9.83811   1
   9   3   3 52.0182 10.3531   2
  11  -3   3 30.9585 8.51107   1
 -11  -3  -3 23.8536 10.3537   4
 -11  -3  -3 38.2233 10.8320   1
  11  -3   3 23.8897 9.92525   1
  11  -3   3 40.3151 9.49827   2
  11   3   3 24.7012 9.95548   1
 -11   3  -3 41.1286 9.84598   1
  11   3   3 45.6502 10.5579   2
 -13  -3  -3 17.5500 10.9763   1
  13  -3   3 8.67662 9.85481   2
 -13  -3  -3 -16.472 9.50161   4
  13  -3   3 -2.9558 11.1858   1
  13   3   3 28.7033 11.9048   1
 -13   3  -3 2.25914 8.86925   1
  13   3   3 21.0126 11.5067   2
 -15  -3  -3 18.4939 12.7965   4
  15  -3   3 24.8735 12.9885   1
 -15  -3  -3 19.0845 13.3103   1
  15  -3   3 45.0691 13.1717   2
  15   3   3 5.75138 12.5391   1
  15   3   3 6.02184 12.4581   2
  17  -3   3 31.0174 14.7449   2
  17  -3   3 18.9017 14.2006   1
  17   3   3 11.4992 14.7561   1
  17   3   3 40.9092 16.1634   2
  20  -4  -3 1.95188 12.9852   1
  20  -4  -3 22.6434 12.1868   2
  20   4  -3 9.75764 14.4445   1
  20   4  -3 -2.6330 13.6204   2
  18  -4  -3 4.77185 10.2317   2
  18  -4  -3 -6.8666 11.6905   1
 -18  -4   3 2.02253 11.9177   4
  18   4  -3 -9.4301 12.1164   2
  18   4  -3 -12.016 11.8327   1
 -16  -4   3 11.9853 10.5257   4
  16  -4  -3 28.0908 11.1622   1
 -16  -4   3 23.0362 11.3737   1
  16  -4  -3 24.4449 9.43516   2
  16   4  -3 12.2352 11.4755   2
  16   4  -3 46.4485 13.1440   1
  14  -4  -3 4.39852 8.44379   1
 -14  -4   3 7.45315 9.40836   4
  14  -4  -3 -8.8521 6.03155   1
  14  -4  -3 -4.8956 6.45447   2
 -14  -4   3 -0.5404 10.0606   1
  14   4  -3 8.17600 9.23260   2
 -14   4   3 -10.099 5.35270   1
  14   4  -3 1.89080 9.68771   1
  12  -4  -3 2.04692 5.64547   1
 -12  -4   3 -8.2212 7.75325   4
  12  -4  -3 -1.9890 5.69337   2
  12  -4  -3 -7.0093 6.47811   1
 -12  -4   3 -5.6487 8.01906   1
 -12   4   3 -7.3447 4.80980   1
  12   4  -3 -4.5102 7.76666   2
  12   4  -3 -5.2086 8.15528   1
  10  -4  -3 -3.1705 5.31253   2
 -10  -4   3 -0.2783 8.28032   1
  10  -4  -3 0.64762 5.88648   1
 -10  -4   3 4.49995 7.74781   4
  10  -4  -3 -4.7699 5.68258   1
  10   4  -3 2.07551 7.36050   2
  10   4  -3 1.03474 8.26223   1
  10   4  -3 6.37888 7.40276   4
  10   4  -3 -2.9968 6.21893   1
   8  -4  -3 5.20455 4.58097   1
  -8  -4   3 17.8909 7.03567   1
  -8  -4   3 -2.0670 7.29741   4
  -8  -4   3 6.97417 6.24478   1
   8   4  -3 17.2093 7.24166   4
   8   4  -3 18.2523 6.34343   1
   8   4  -3 14.0428 6.91494   2
   8   4  -3 3.93433 7.61251   1
  -6  -4   3 303.813 19.1728   1
  -6  -4   3 340.840 20.2079   4
  -6  -4   3 334.282 19.1140   1
  -6  -4   3 305.916 18.3829   2
   6   4  -3 342.075 18.9158   1
   6   4  -3 339.019 19.2153   2
   6   4  -3 341.265 19.8578   1
   6   4  -3 344.674 19.5690   4
  -4  -4   3 386.064 19.7772   2
  -4  -4   3 374.696 20.1259   1
  -4  -4   3 377.429 20.1339   1
   4  -4  -3 373.580 19.3205   4
  -4  -4   3 364.845 20.9977   4
   4   4  -3 374.305 19.8747   2
   4   4  -3 355.123 19.7245   1
   4   4  -3 373.124 20.3589   1
   4   4  -3 378.952 20.8185   4
  -2  -4   3 18.5385 6.09770   4
   2  -4  -3 22.4836 5.89002   4
  -2  -4   3 23.6237 5.58403   1
  -2  -4   3 16.9319 5.08065   2
  -2  -4   3 28.7129 5.83944   1
   2   4  -3 26.4883 5.59519   2
   2   4  -3 28.9196 5.34105   1
   2   4  -3 33.9726 6.38506   4
   2   4  -3 34.8042 6.25470   1
   0  -4   3 22.3777 5.20333   2
   0  -4  -3 19.7063 6.04263   4
   0  -4   3 21.4053 5.68649   4
   0  -4  -3 17.7502 4.22301   2
   0  -4  -3 23.1376 4.72617   1
   0  -4  -3 20.3841 4.53338   1
   0  -4   3 15.8737 5.22359   1
   0  -4   3 19.6858 5.50611   1
   0   4  -3 22.5615 5.56968   1
   0   4  -3 27.7634 5.34824   1
   0   4  -3 25.8574 5.97083   4
  -2  -4  -3 249.354 14.7405   1
  -2  -4  -3 255.009 14.3147   2
  -2  -4  -3 260.170 14.7752   1
   2  -4   3 233.270 14.6266   2
   2  -4   3 259.223 15.0453   1
   2  -4   3 261.448 15.1278   1
  -2  -4  -3 234.100 16.2178   4
   2   4   3 237.792 14.0149   1
   2   4   3 225.812 14.6281   1
  -2   4  -3 278.159 14.7829   1
  -2   4  -3 255.627 15.0808   1
   2   4   3 234.706 13.9539   2
   4  -4   3 130.788 10.7288   1
   4  -4   3 113.847 10.5409   1
  -4  -4  -3 116.961 12.0084   4
  -4  -4  -3 140.873 10.8686   2
   4  -4   3 131.751 10.9281   2
  -4  -4  -3 137.110 11.1631   1
  -4  -4  -3 114.039 10.4353   1
   4   4   3 129.050 10.5735   2
  -4   4  -3 134.483 10.7764   1
   4   4   3 125.084 10.8774   1
   4   4   3 115.879 10.2882   1
  -4   4  -3 131.583 14.6932   1
  -4   4  -3 132.323 10.7608   2
  -6  -4  -3 11.3646 7.06120   1
   6  -4   3 9.04839 6.06216   2
  -6  -4  -3 4.85118 6.03541   1
  -6  -4  -3 8.98044 7.21916   4
   6  -4   3 3.71746 6.42411   1
   6  -4   3 10.4442 5.89173   1
   6   4   3 14.9848 6.94310   2
   6   4   3 27.0435 7.49737   1
  -6   4  -3 14.4598 6.26318   1
  -8  -4  -3 -3.0440 7.19607   4
   8  -4   3 -7.1886 6.06615   2
   8  -4   3 2.76619 6.02791   1
   8  -4   3 -2.0997 6.98804   1
  -8  -4  -3 9.99679 6.95169   1
  -8  -4  -3 -6.0497 7.24668   1
   8   4   3 7.67972 7.86147   1
  -8   4  -3 5.59343 7.13357   1
   8   4   3 -5.9298 6.87072   2
 -10  -4  -3 29.1503 9.55835   4
  10  -4   3 18.2452 7.88855   1
  10  -4   3 22.6920 9.28204   1
  10  -4   3 29.4567 8.18620   2
 -10  -4  -3 27.6407 9.56643   1
 -10   4  -3 45.6706 9.10761   1
  10   4   3 45.3860 10.1237   2
  10   4   3 30.8719 10.1576   1
 -12  -4  -3 2.58826 10.4319   1
  12  -4   3 -7.8509 7.08521   2
  12  -4   3 10.6719 10.6523   1
 -12  -4  -3 -7.4517 9.22686   4
 -12   4  -3 1.94695 8.11074   1
  12   4   3 -12.923 9.54393   1
  12   4   3 -18.976 9.35069   2
 -14  -4  -3 55.4984 13.6423   1
  14  -4   3 53.6805 14.2174   1
 -14  -4  -3 29.0106 13.1450   4
  14  -4   3 13.0262 10.9752   2
  14   4   3 47.6638 13.4189   1
  14   4   3 41.6085 13.0365   2
  16  -4   3 5.64448 12.6466   2
  16  -4   3 30.9609 14.7903   1
 -16  -4  -3 1.87802 14.8207   1
 -16  -4  -3 0.61145 12.3328   4
  16   4   3 -15.024 12.8074   2
  16   4   3 6.06966 13.8466   1
  18  -4   3 31.5716 16.3805   1
  18  -4   3 6.03524 13.5585   2
  18   4   3 12.8272 14.8762   2
  21  -5  -3 1.01230 12.1056   2
  21  -5  -3 -0.8075 12.5348   1
  21   5  -3 20.0248 14.5282   2
  21   5  -3 -11.628 14.2493   1
  19  -5  -3 8.17484 11.5817   2
  19  -5  -3 25.2228 13.8191   1
 -19  -5   3 26.3216 14.1295   4
  19   5  -3 22.0993 14.1419   2
  19   5  -3 1.93429 14.3979   1
  17  -5  -3 23.0750 12.4030   1
  17  -5  -3 30.8365 10.5655   2
 -17  -5   3 57.2319 14.7006   1
 -17  -5   3 44.4471 13.5379   4
  17   5  -3 39.1697 13.5311   2
  17   5  -3 42.8365 14.1443   1
  15  -5  -3 -11.636 6.74729   2
 -15  -5   3 8.12488 11.0324   1
  15  -5  -3 7.35525 9.55465   1
 -15  -5   3 10.9857 10.3867   4
  15   5  -3 -2.3387 9.94066   2
  15   5  -3 4.66404 11.0777   1
  13  -5  -3 30.5884 7.50407   1
  13  -5  -3 32.7195 7.33986   2
  13  -5  -3 42.2019 9.36781   1
 -13  -5   3 33.5130 10.4166   4
 -13  -5   3 55.7714 11.7890   1
  13   5  -3 44.7892 10.9689   1
  13   5  -3 36.9809 10.7223   2
  11  -5  -3 11.7870 6.44608   2
  11  -5  -3 9.58499 7.07439   1
  11  -5  -3 16.0612 5.92806   1
 -11  -5   3 23.9886 9.30409   4
 -11  -5   3 13.3593 8.53856   1
  11   5  -3 22.6841 8.76129   2
  11   5  -3 11.2027 8.69622   1
  -9  -5   3 0.86034 7.73569   1
  -9  -5   3 4.27243 6.78638   1
  -9  -5   3 1.53934 7.94839   4
   9   5  -3 -2.0298 8.37344   1
   9   5  -3 3.74178 7.36297   2
   9   5  -3 11.9419 7.82484   4
  -7  -5   3 95.2535 10.3450   1
  -7  -5   3 116.512 11.1234   1
  -7  -5   3 113.879 12.1900   4
   7   5  -3 114.147 10.3693   1
   7   5  -3 127.064 11.2746   2
   7   5  -3 101.476 11.4942   4
   7   5  -3 120.754 11.7952   1
  -5  -5   3 28.8043 8.04672   4
  -5  -5   3 19.0662 6.32289   2
  -5  -5   3 33.7671 7.24464   1
  -5  -5   3 11.2180 6.11612   1
   5   5  -3 21.4948 6.58237   4
   5   5  -3 22.8985 7.27224   1
   5   5  -3 36.4960 6.94297   2
   5   5  -3 22.8992 6.36024   1
  -3  -5   3 0.44421 6.16311   4
  -3  -5   3 -3.7551 4.79545   2
  -3  -5   3 0.34759 5.27971   1
  -3  -5   3 3.28255 5.20843   1
   3  -5  -3 -1.1699 5.20030   4
   3   5  -3 6.04953 4.93593   1
   3   5  -3 -0.6274 5.50321   2
   3   5  -3 10.0275 5.87038   4
   3   5  -3 -9.1976 5.81658   1
  -1  -5   3 26.7334 5.79794   2
  -1  -5   3 31.6859 6.87526   4
   1  -5  -3 24.2757 6.86848   4
  -1  -5   3 23.5626 5.89422   1
  -1  -5   3 34.7119 6.65224   1
   1   5  -3 22.9524 6.34351   1
   1   5  -3 32.9170 5.86012   1
   1   5  -3 35.9728 7.01549   4
   1  -5   3 55.8977 7.69194   1
  -1  -5  -3 41.6788 6.61463   1
   1  -5   3 57.8155 7.30672   2
  -1  -5  -3 62.1396 7.14784   1
   1  -5   3 58.1089 7.65198   4
  -1  -5  -3 55.7594 6.64030   2
   1  -5   3 38.7397 6.86866   2
  -1  -5  -3 60.1538 8.73257   4
   1  -5   3 43.8003 6.92489   1
  -1   5  -3 48.8249 6.64681   1
   1   5   3 45.5024 6.00917   1
   1   5   3 45.1581 7.78083   4
   1   5   3 50.6018 6.04795   1
  -1   5  -3 48.9312 7.22569   4
  -1   5  -3 47.1166 7.28966   1
   3  -5   3 23.5871 6.20168   2
  -3  -5  -3 19.5207 6.06178   1
   3  -5   3 24.0112 6.41141   1
  -3  -5  -3 19.8920 7.50533   4
  -3  -5  -3 25.6437 5.94637   2
  -3  -5  -3 18.8907 6.36017   1
   3  -5   3 13.4741 6.23060   1
  -3   5  -3 18.1684 6.20106   1
   3   5   3 16.9637 6.41012   1
   3   5   3 18.5018 6.55378   4
   3   5   3 10.1209 5.37563   2
  -5  -5  -3 -8.6774 6.11057   1
  -5  -5  -3 4.26312 5.36609   2
   5  -5   3 -4.9266 5.50213   1
  -5  -5  -3 -4.2105 6.70135   4
   5  -5   3 6.51293 5.59951   1
   5  -5   3 6.91187 5.41988   2
  -5  -5  -3 -4.5765 5.21788   1
   5   5   3 -3.6547 6.02031   1
  -5   5  -3 4.13077 5.51534   1
   5   5   3 -2.2026 5.45827   2
   5   5   3 6.57964 6.27259   4
  -7  -5  -3 2.41470 6.65457   1
   7  -5   3 1.95552 6.52081   1
   7  -5   3 10.6375 6.80151   2
  -7  -5  -3 7.96932 7.52848   1
  -7  -5  -3 10.4040 7.54884   4
   7   5   3 12.0481 7.09487   2
   7   5   3 1.75603 7.34688   1
  -7   5  -3 7.65207 6.60418   1
   9  -5   3 -10.688 5.84837   1
  -9  -5  -3 8.58961 8.48608   4
  -9  -5  -3 1.64151 8.32326   1
   9  -5   3 1.48152 8.14946   1
   9  -5   3 3.19708 7.11226   2
   9   5   3 -2.4678 8.19699   1
  -9   5  -3 10.4670 7.29797   1
   9   5   3 0.35663 7.99524   2
 -11  -5  -3 16.1380 11.0853   4
 -11  -5  -3 23.0634 11.0689   1
  11  -5   3 31.9004 9.10115   2
  11  -5   3 39.7057 11.0558   1
  11   5   3 23.1320 10.9355   1
 -11   5  -3 18.6657 8.46482   1
  11   5   3 26.9017 10.6668   2
  13  -5   3 -6.5132 11.8644   1
 -13  -5  -3 3.17753 11.8145   4
  13  -5   3 5.79122 9.69795   2
 -13  -5  -3 9.24553 11.9427   1
  13   5   3 -5.8627 11.3993   2
  13   5   3 -1.6847 12.0457   1
  15  -5   3 -6.4181 10.8230   2
 -15  -5  -3 0.34040 12.7796   4
  15  -5   3 12.4955 12.9414   1
 -15  -5  -3 -10.147 12.4985   1
  15   5   3 6.88140 12.7798   1
  15   5   3 15.4064 12.8889   2
  17  -5   3 -20.750 13.4018   1
  17  -5   3 8.83892 13.8209   2
  17   5   3 -24.883 13.7233   2
  20  -6  -3 -4.7324 13.6899   1
 -20  -6   3 22.1069 14.5147   4
  20  -6  -3 15.6102 13.4157   2
  20   6  -3 -15.980 14.1143   2
  20   6  -3 17.3619 15.3205   1
  18  -6  -3 19.4454 10.6679   2
 -18  -6   3 -11.118 13.0570   4
 -18  -6   3 -5.0108 11.9101   1
  18  -6  -3 4.02819 11.9583   1
  18   6  -3 -6.0991 12.9316   2
  18   6  -3 -0.8005 14.1827   1
 -16  -6   3 13.0787 12.8392   4
  16  -6  -3 42.1975 12.0848   1
  16  -6  -3 10.4439 8.83314   2
 -16  -6   3 53.5938 14.0993   1
  16   6  -3 17.8165 12.7466   1
  16   6  -3 19.5315 12.4413   2
  14  -6  -3 39.6417 8.54405   2
 -14  -6   3 59.0481 12.7572   4
  14  -6  -3 45.9786 10.9081   1
 -14  -6   3 69.9516 13.0961   1
  14   6  -3 40.3840 12.0303   2
  14   6  -3 67.0693 14.0596   1
 -12  -6   3 160.691 15.8083   1
  12  -6  -3 118.525 11.3123   1
 -12  -6   3 119.286 14.9911   4
  12  -6  -3 131.190 12.8434   1
  12  -6  -3 148.618 12.4705   2
  12   6  -3 139.323 15.6874   1
  12   6  -3 144.790 15.4047   2
 -10  -6   3 432.426 26.5258   1
  10  -6  -3 433.948 23.2860   2
 -10  -6   3 433.097 27.3220   4
  10  -6  -3 417.682 23.9538   1
  10   6  -3 479.792 26.2784   2
  10   6  -3 450.934 27.0355   1
  -8  -6   3 25.8443 8.37688   1
  -8  -6   3 23.6181 7.60712   1
  -8  -6   3 24.0276 9.22181   4
   8   6  -3 37.6212 9.06183   2
   8   6  -3 21.8153 9.14333   1
  -6  -6   3 -2.2939 5.59268   1
  -6  -6   3 -7.2956 5.76986   1
   6  -6  -3 10.1184 4.93170   4
  -6  -6   3 8.50449 7.18911   4
   6   6  -3 -2.4409 6.19563   2
   6   6  -3 10.3382 6.99662   1
   6   6  -3 -1.5530 6.00710   4
   4  -6  -3 238.837 16.0707   4
  -4  -6   3 242.422 16.6387   1
  -4  -6   3 260.411 16.6278   1
  -4  -6   3 274.335 18.3979   4
  -4  -6   3 271.804 15.9763   2
   4   6  -3 251.798 17.5931   4
   4   6  -3 249.673 16.1421   2
   4   6  -3 258.486 17.2586   1
   2  -6  -3 53.3083 8.53377   4
  -2  -6   3 49.6034 7.37227   2
  -2  -6   3 46.0945 8.64661   4
  -2  -6   3 49.1648 7.58227   1
  -2  -6   3 53.6991 7.75692   1
   2   6  -3 64.1310 7.68693   2
   2   6  -3 54.6733 7.87356   1
   2   6  -3 49.1169 8.23831   4
   0  -6  -3 0.95108 5.11413   1
   0  -6  -3 3.17828 4.80750   1
   0  -6   3 6.18165 5.80239   1
   0  -6   3 -0.6622 5.18581   2
   0  -6  -3 -6.3790 6.24014   4
   0  -6   3 -1.6973 6.22697   4
   0  -6  -3 -7.9557 4.24836   2
   0  -6   3 -3.5713 5.17350   1
   0   6  -3 -6.4003 5.75283   1
   0   6   3 2.00178 5.99787   4
   0   6  -3 -5.3705 5.86551   4
   2  -6   3 12.3704 6.14048   1
   2  -6   3 14.5647 6.05334   2
   2  -6   3 16.7202 5.85308   1
  -2  -6  -3 22.1923 5.78866   1
   2  -6   3 13.2937 6.00763   4
  -2  -6  -3 8.03674 5.10902   2
  -2  -6  -3 16.5746 6.10230   1
  -2  -6  -3 3.31596 6.74839   4
   2   6   3 7.31325 6.37737   4
  -2   6  -3 14.4144 5.96809   4
   2   6   3 3.92692 2.45936   1
   4  -6   3 8.88112 5.76524   2
  -4  -6  -3 3.43999 6.35125   1
  -4  -6  -3 5.83728 6.61369   1
   4  -6   3 0.88868 6.16110   1
  -4  -6  -3 2.11821 6.11057   2
  -4  -6  -3 3.44481 7.30656   4
   4  -6   3 3.22969 6.46016   1
  -4   6  -3 6.88836 7.26530   1
   4   6   3 4.20966 6.58695   2
   4   6   3 -1.7637 7.45960   1
   6  -6   3 90.9289 10.2304   1
  -6  -6  -3 89.4820 11.0206   1
  -6  -6  -3 75.5968 11.4458   4
   6  -6   3 88.6046 10.3996   1
  -6  -6  -3 82.6260 10.1496   1
   6  -6   3 75.8834 9.56523   2
  -6   6  -3 85.7300 10.0530   1
   6   6   3 90.1280 10.9241   1
   6   6   3 83.9176 10.1321   2
   8  -6   3 130.201 12.8672   1
  -8  -6  -3 131.220 15.1879   4
   8  -6   3 110.254 12.1504   2
  -8  -6  -3 117.426 12.9673   1
  -8  -6  -3 152.376 14.5941   1
   8  -6   3 128.685 13.3332   1
   8   6   3 132.692 13.7115   1
  -8   6  -3 135.315 12.4951   1
   8   6   3 162.549 14.0928   2
 -10  -6  -3 79.1051 13.7537   4
 -10  -6  -3 71.2135 12.9640   1
  10  -6   3 129.433 14.2300   1
  10  -6   3 83.7095 12.0507   2
  10   6   3 78.6208 12.8300   2
  10   6   3 100.805 13.2202   1
 -10   6  -3 91.8492 10.9857   1
 -12  -6  -3 93.1583 15.5084   4
  12  -6   3 101.064 15.1358   1
 -12  -6  -3 101.127 15.7128   1
  12  -6   3 88.8903 12.7058   2
  12   6   3 108.825 14.6608   1
  12   6   3 104.748 14.9695   2
  14  -6   3 60.3588 14.9606   1
 -14  -6  -3 49.5456 14.6124   4
 -14  -6  -3 41.4295 14.5059   1
  14  -6   3 10.8192 10.7036   2
  14   6   3 50.1098 13.4299   1
  14   6   3 47.7982 13.2781   2
 -16  -6  -3 3.20760 14.0525   4
  16  -6   3 24.1215 14.6394   1
 -16  -6  -3 -23.678 14.4573   1
  16  -6   3 7.35164 12.8149   2
  16   6   3 23.3521 14.3514   2
  19  -7  -3 24.0271 13.7557   1
  19  -7  -3 5.74516 11.1639   2
 -19  -7   3 -6.7112 13.5074   4
  19   7  -3 22.9710 14.3305   2
 -17  -7   3 -0.0885 12.5344   4
  17  -7  -3 44.0242 12.5368   1
 -17  -7   3 11.9990 13.8955   1
  17  -7  -3 45.8889 10.9970   2
  17   7  -3 48.9197 15.9270   1
  17   7  -3 34.7314 14.3309   2
  15  -7  -3 26.4743 8.56059   2
 -15  -7   3 3.23771 11.1604   4
 -15  -7   3 15.8203 12.1140   1
  15  -7  -3 15.9253 11.2135   1
  15   7  -3 1.86307 11.8517   1
  15   7  -3 23.4961 12.6797   2
 -13  -7   3 5.77395 10.2083   4
 -13  -7   3 16.6734 11.2624   1
  13  -7  -3 16.4607 9.30027   1
  13  -7  -3 8.59057 7.50912   2
  13   7  -3 10.0343 11.4600   1
  13   7  -3 26.2472 11.0297   2
  11  -7  -3 118.415 11.0702   2
 -11  -7   3 96.7635 14.1072   4
 -11  -7   3 100.822 13.9164   1
  11   7  -3 101.544 14.1280   1
  11   7  -3 113.268 13.6805   2
  -9  -7   3 88.0884 11.7463   1
   9  -7  -3 85.6640 8.89176   1
  -9  -7   3 76.2677 12.3592   4
   9   7  -3 88.8616 11.9656   1
   9   7  -3 72.2096 11.5426   2
  -7  -7   3 27.9111 8.41889   1
  -7  -7   3 26.5667 7.27158   1
  -7  -7   3 37.6558 9.66976   4
   7   7  -3 34.2422 8.57400   2
   7   7  -3 47.1716 9.20169   1
  -5  -7   3 -2.2184 6.55626   1
   5  -7  -3 -11.554 5.90747   4
  -5  -7   3 5.91670 6.89157   1
  -5  -7   3 0.18349 7.67006   4
   5   7  -3 4.42494 8.36117   1
   5   7  -3 -0.7959 7.05982   2
  -3  -7   3 40.4391 8.21522   1
  -3  -7   3 43.5552 7.47686   2
  -3  -7   3 38.5793 8.76801   4
  -3  -7   3 46.6179 7.79879   1
   3  -7  -3 21.2719 7.59328   4
   3   7  -3 26.8980 7.00886   2
   3   7  -3 29.3461 8.61145   4
   3   7  -3 48.6799 8.56900   1
  -1  -7   3 194.674 14.1074   1
  -1  -7   3 200.359 13.9727   2
   1  -7  -3 214.358 13.1695   1
  -1  -7   3 202.673 14.8618   1
   1  -7  -3 196.536 15.9513   4
   1  -7  -3 197.840 12.8537   2
   1  -7  -3 202.877 13.3878   1
  -1  -7   3 216.466 15.8078   4
   1   7  -3 188.753 15.5854   4
   1   7  -3 202.728 14.9712   1
  -1  -7  -3 149.870 12.4594   1
   1  -7   3 154.171 12.7563   1
  -1  -7  -3 146.351 11.6688   2
   1  -7   3 158.578 12.8801   1
  -1  -7  -3 134.437 11.8891   1
   1  -7   3 154.367 12.4447   2
   1  -7   3 155.857 13.6366   4
  -1  -7  -3 173.206 15.2287   4
  -1   7  -3 191.562 13.7708   1
   1   7   3 135.984 13.8796   4
  -1   7  -3 171.013 14.5617   4
  -3  -7  -3 -2.4863 5.46051   2
   3  -7   3 -3.7210 6.09078   2
   3  -7   3 12.0295 6.79490   4
   3  -7   3 9.38936 6.15347   1
  -3  -7  -3 11.0307 6.54131   1
   3  -7   3 -3.7430 6.69516   1
  -3  -7  -3 -7.2304 7.48285   4
  -3  -7  -3 -4.8575 6.68928   1
  -3   7  -3 9.96635 6.18956   1
  -3   7  -3 8.06427 6.21382   4
   3   7   3 -0.5032 5.87500   1
  -5  -7  -3 -3.6478 7.23142   4
   5  -7   3 -3.2358 6.47805   1
   5  -7   3 0.47299 6.58594   1
   5  -7   3 -7.8271 5.59201   2
  -5  -7  -3 -1.4401 7.18583   1
  -5  -7  -3 -2.4798 6.29561   1
   5   7   3 3.95681 7.49330   1
   5   7   3 8.09146 7.00647   2
  -5   7  -3 -1.4967 6.24936   1
   7  -7   3 50.8841 8.82156   1
  -7  -7  -3 57.3676 10.4279   1
  -7  -7  -3 40.2465 8.67119   1
  -7  -7  -3 28.6732 10.3320   4
   7  -7   3 31.3307 9.25501   1
   7  -7   3 40.7559 8.83314   2
   7   7   3 61.2193 9.90645   2
   7   7   3 48.3857 9.93305   1
  -7   7  -3 34.6310 7.74729   1
   9  -7   3 30.5518 9.91610   1
   9  -7   3 22.0530 8.57148   2
  -9  -7  -3 18.9204 10.0555   1
  -9  -7  -3 39.9353 11.6355   4
   9   7   3 16.0434 9.53750   2
  -9   7  -3 30.6174 8.01855   1
   9   7   3 52.8243 10.5341   1
 -11  -7  -3 48.0907 13.0491   1
  11  -7   3 68.5984 12.9528   1
 -11  -7  -3 53.9362 13.2787   4
  11  -7   3 51.8960 11.3290   2
  11   7   3 33.4215 11.7429   2
  11   7   3 48.8864 11.1557   1
 -13  -7  -3 49.3217 14.4930   1
 -13  -7  -3 28.4046 13.2709   4
  13  -7   3 36.3992 12.0388   2
  13  -7   3 34.6159 13.5300   1
  13   7   3 45.1230 12.8539   2
 -15  -7  -3 -19.643 14.1630   4
  15  -7   3 -1.3890 11.8758   2
 -15  -7  -3 -7.2793 13.0920   1
  15  -7   3 -9.9636 12.0180   1
  15   7   3 0.24957 12.7314   2
 -18  -8   3 -10.458 14.1374   4
 -18  -8   3 -22.913 14.6249   1
  18  -8  -3 6.48033 12.9734   1
  18  -8  -3 0.80939 9.50249   2
  18   8  -3 14.0175 13.9744   2
  16  -8  -3 1.89669 11.0011   1
 -16  -8   3 -4.5839 12.2874   1
  16  -8  -3 -3.9705 7.51129   2
 -16  -8   3 7.84945 12.9493   4
  16   8  -3 -0.9261 12.9727   2
  16   8  -3 -36.502 11.3898   1
  14  -8  -3 -6.3932 9.89319   1
 -14  -8   3 -19.673 11.1915   1
 -14  -8   3 22.5013 11.5384   4
  14  -8  -3 0.23249 8.26078   2
  14   8  -3 2.46916 11.8813   2
  14   8  -3 19.6545 12.4587   1
 -12  -8   3 6.40977 10.8255   4
  12  -8  -3 15.1488 7.60102   2
 -12  -8   3 15.8688 10.7958   1
  12  -8  -3 23.0387 8.63765   1
  12   8  -3 2.78422 10.4776   1
  12   8  -3 7.80999 10.2583   2
 -10  -8   3 78.6143 13.6027   4
  10  -8  -3 69.7181 9.07912   1
 -10  -8   3 81.2143 12.7990   1
  10   8  -3 112.266 13.5327   2
  10   8  -3 81.2294 12.9089   1
  -8  -8   3 11.6453 7.26216   1
  -8  -8   3 10.1882 9.04910   4
  -8  -8   3 6.77414 8.30023   1
   8   8  -3 24.8948 8.68207   2
   8   8  -3 14.7404 8.95796   1
  -6  -8   3 0.36370 7.34398   1
  -6  -8   3 11.0639 9.00569   4
   6  -8  -3 3.33285 7.25620   4
  -6  -8   3 9.02977 6.90097   1
   6   8  -3 8.09268 7.64162   2
   6   8  -3 11.1784 8.64528   1
  -4  -8   3 110.879 11.9090   1
  -4  -8   3 113.490 11.8123   1
  -4  -8   3 125.576 13.8238   4
   4  -8  -3 134.174 13.1158   4
   4   8  -3 102.838 12.0311   1
   4   8  -3 136.266 11.8531   2
  -2  -8   3 217.090 18.6386   4
  -2  -8   3 228.376 16.1634   1
   2  -8  -3 257.639 18.5940   4
  -2  -8   3 239.089 17.3241   1
   2  -8  -3 226.185 14.9836   1
  -2  -8   3 239.910 15.8148   2
   2  -8  -3 228.564 14.1345   2
   2   8  -3 223.472 16.6295   1
   0  -8  -3 172.385 12.5174   2
   0  -8  -3 168.819 16.2117   4
   0  -8  -3 173.285 12.9999   1
   0  -8  -3 184.843 13.8981   1
   0  -8   3 174.268 14.6208   1
   0  -8   3 199.102 14.0328   2
   0  -8   3 165.532 13.9785   1
   0  -8   3 190.912 16.3145   4
   0   8  -3 167.768 15.4333   4
   0   8  -3 177.401 14.0415   1
   2  -8   3 22.9480 7.08933   2
   2  -8   3 30.0509 7.60142   1
  -2  -8  -3 39.2024 9.86201   4
  -2  -8  -3 43.0118 7.75631   1
   2  -8   3 21.5070 6.61155   2
  -2  -8  -3 35.9526 7.16277   2
   2  -8   3 43.7521 9.15458   4
   2  -8   3 26.6143 7.57735   1
  -2  -8  -3 45.4928 8.32958   1
   2   8   3 34.8027 7.15796   1
  -2   8  -3 36.7334 8.03054   4
   4  -8   3 -5.3912 6.78273   1
   4  -8   3 0.51814 5.94597   1
  -4  -8  -3 -10.629 5.99080   1
  -4  -8  -3 -9.6370 8.12065   4
  -4  -8  -3 1.21929 7.70423   1
  -4  -8  -3 8.81943 6.89183   2
   4  -8   3 8.45930 6.50066   2
   4   8   3 -1.1119 5.62437   2
   4   8   3 -3.9624 5.71082   1
  -4   8  -3 -6.4756 5.53947   1
   6  -8   3 -1.7032 6.30536   1
   6  -8   3 -11.404 6.14826   2
  -6  -8  -3 -2.2932 8.11148   1
  -6  -8  -3 3.53948 7.04073   1
   6  -8   3 -5.8264 7.72170   1
  -6  -8  -3 2.14529 8.88191   4
  -6   8  -3 4.82138 5.50060   1
   6   8   3 9.56167 7.45156   1
   6   8   3 5.31734 7.04162   2
   8  -8   3 -2.6901 7.65201   2
  -8  -8  -3 10.4968 10.1582   4
  -8  -8  -3 -2.3889 9.43301   1
   8  -8   3 5.76769 9.05577   1
   8   8   3 3.78256 7.87525   2
   8   8   3 10.9614 8.55586   1
 -10  -8  -3 -22.559 9.78777   4
 -10  -8  -3 11.4531 11.1256   1
  10  -8   3 -3.3767 9.57621   1
  10  -8   3 -3.4245 8.34909   2
  10   8   3 14.6322 10.3740   2
  10   8   3 -6.7621 10.9720   1
  12  -8   3 10.9735 12.0844   1
 -12  -8  -3 24.6752 13.9271   1
  12  -8   3 11.2491 10.5242   2
 -12  -8  -3 10.2269 12.2666   4
  12   8   3 24.9100 11.6856   2
 -14  -8  -3 -4.5847 14.5579   4
  14  -8   3 8.63422 12.3675   1
 -14  -8  -3 5.00958 14.6942   1
  14  -8   3 47.3348 12.9413   2
  14   8   3 4.13803 14.7618   2
 -16  -8  -3 -4.1570 14.6927   4
  16  -8   3 2.54450 12.6518   2
 -16  -8  -3 3.64865 14.9238   1
  16  -8   3 6.01198 14.3938   1
 -17  -9   3 13.2890 14.0344   1
  17  -9  -3 21.5089 13.0196   1
 -17  -9   3 15.3130 14.8725   4
  17  -9  -3 7.41493 9.22091   2
  17   9  -3 -11.901 12.9686   2
 -15  -9   3 2.03365 12.9883   4
  15  -9  -3 1.16133 10.7938   1
 -15  -9   3 -10.847 11.8565   1
  15  -9  -3 14.4435 9.70529   2
  15   9  -3 20.0201 13.3145   2
 -13  -9   3 -0.8649 11.2551   1
  13  -9  -3 -0.5898 7.63203   2
  13  -9  -3 -3.9940 8.82546   1
 -13  -9   3 19.1916 12.6769   4
  13   9  -3 -0.8161 11.2508   2
  13   9  -3 20.1174 10.3773   1
 -11  -9   3 22.0712 11.8722   4
  11  -9  -3 18.9971 7.27878   2
 -11  -9   3 27.5636 11.5234   1
  11   9  -3 14.2585 10.0348   1
  11   9  -3 18.7675 10.9851   2
  -9  -9   3 19.1832 11.1185   4
  -9  -9   3 17.9207 9.74342   1
   9   9  -3 34.4096 9.58959   1
   9   9  -3 34.9539 10.3056   2
  -7  -9   3 10.2620 7.76341   1
   7  -9  -3 -12.606 7.58860   4
  -7  -9   3 -8.6494 8.94362   4
  -7  -9   3 0.56680 8.08639   1
   7   9  -3 -0.8832 8.08210   1
   7   9  -3 0.34751 7.85127   2
  -5  -9   3 4.17722 7.68526   1
   5  -9  -3 2.00738 6.03747   1
   5  -9  -3 20.1881 9.11802   4
  -5  -9   3 -2.8349 9.42273   4
  -5  -9   3 6.60688 7.48196   1
   5   9  -3 10.6665 7.74337   1
   5   9  -3 12.1689 7.51245   2
  -3  -9   3 -3.3702 9.09466   4
   3  -9  -3 3.60351 5.46001   2
   3  -9  -3 0.42592 6.05126   1
  -3  -9   3 11.6590 7.48435   1
   3  -9  -3 0.06015 9.02813   4
  -3  -9   3 7.52325 6.66451   1
   3   9  -3 -2.5961 6.53580   1
  -1  -9   3 16.0163 7.37560   1
  -1  -9   3 13.0863 7.77335   1
   1  -9  -3 17.5817 6.58509   1
   1  -9  -3 31.0787 10.1729   4
   1  -9  -3 14.9722 6.09882   2
   1  -9  -3 28.3791 6.63421   1
  -1  -9   3 16.0964 9.36254   4
   1   9  -3 12.3467 7.15367   1
   1  -9   3 21.0619 8.64535   2
   1  -9   3 29.8426 7.64710   1
  -1  -9  -3 32.9678 7.49619   1
   1  -9   3 27.0176 8.87594   1
  -1  -9  -3 26.7347 7.01712   2
  -1  -9  -3 43.9711 11.2505   4
  -1  -9  -3 22.4440 7.90810   1
   1  -9   3 42.0190 10.0944   4
  -1   9  -3 12.2417 8.08062   4
  -1   9  -3 32.4434 7.45787   1
  -3  -9  -3 5.45608 9.67701   4
  -3  -9  -3 -0.0792 6.40369   1
   3  -9   3 7.64455 6.87478   2
  -3  -9  -3 1.03648 7.23186   1
   3  -9   3 -1.0923 7.36691   1
   3  -9   3 4.14142 6.39307   1
   3  -9   3 -2.6659 8.53170   4
  -3  -9  -3 7.82986 6.59564   2
  -3   9  -3 -2.3348 4.35209   1
   3   9   3 -1.4366 2.84528   1
  -3   9  -3 -4.4616 6.44377   4
  -5  -9  -3 -3.9985 7.13991   1
   5  -9   3 -7.2724 7.44114   1
  -5  -9  -3 3.32839 8.33043   1
  -5  -9  -3 0.20885 9.64711   4
   5  -9   3 0.46150 6.94150   1
   5  -9   3 8.42470 7.42999   2
   5   9   3 -3.7108 6.72735   1
  -5   9  -3 2.63031 1.98307   1
   5   9   3 6.32864 6.45684   2
   7  -9   3 -6.7189 7.67687   2
   7  -9   3 5.00907 9.03242   1
  -7  -9  -3 5.86487 9.97505   1
  -7  -9  -3 4.57476 10.6556   4
   7   9   3 14.6516 9.84160   1
   7   9   3 8.43832 7.09699   2
   9  -9   3 6.20556 8.80176   2
  -9  -9  -3 2.51356 10.9272   1
  -9  -9  -3 -3.7152 10.9279   4
   9  -9   3 2.78692 9.90484   1
   9   9   3 1.05302 8.20064   2
  11  -9   3 4.52720 9.61240   2
  11  -9   3 -16.055 11.3155   1
 -11  -9  -3 -10.357 11.5610   1
 -11  -9  -3 -9.3640 11.4713   4
 -13  -9  -3 29.3009 15.1347   1
  13  -9   3 -18.647 11.6188   1
  13  -9   3 13.2792 11.9886   2
 -13  -9  -3 -13.518 13.5896   4
 -15  -9  -3 -9.5198 15.5646   4
  15  -9   3 -12.606 12.5949   1
 -15  -9  -3 -11.862 13.7352   1
  15  -9   3 8.27106 12.5964   2
 -16 -10   3 22.8353 15.8545   4
  16 -10  -3 9.62504 10.2173   2
  16 -10  -3 8.69787 12.3385   1
 -16 -10   3 25.1454 14.2272   1
  16  10  -3 39.4186 15.2329   2
 -14 -10   3 42.7925 15.0794   4
 -14 -10   3 45.2389 15.2982   1
  14 -10  -3 32.5325 11.8401   1
  14 -10  -3 34.3179 9.82827   2
  14  10  -3 29.8452 13.8066   2
 -12 -10   3 7.02044 12.3332   1
  12 -10  -3 8.42682 7.82764   2
 -12 -10   3 21.6354 13.7187   4
  12  10  -3 22.3518 11.7711   2
  10 -10  -3 11.4885 7.01489   2
 -10 -10   3 11.4177 10.8559   1
 -10 -10   3 -10.805 11.4105   4
  10  10  -3 12.9811 10.4674   2
  10  10  -3 3.70731 9.05563   1
  -8 -10   3 -5.1208 8.97828   1
  -8 -10   3 4.63381 11.0191   4
   8  10  -3 -3.1147 8.50036   2
   8  10  -3 2.78740 8.37840   1
  -6 -10   3 15.4933 11.8400   4
   6 -10  -3 40.3661 11.4688   4
  -6 -10   3 38.5362 9.36743   1
  -6 -10   3 16.4042 9.47412   1
   6  10  -3 28.4993 8.86093   2
   6  10  -3 45.0887 10.0372   1
  -4 -10   3 24.2179 11.9517   4
   4 -10  -3 9.50807 10.8711   4
  -4 -10   3 24.9284 9.12950   1
   4 -10  -3 9.08439 6.02622   2
   4 -10  -3 7.01892 6.19858   1
  -4 -10   3 9.96384 7.88602   1
   4  10  -3 7.94559 7.38030   1
   2 -10  -3 3.05282 10.3744   4
  -2 -10   3 -2.5624 9.90133   4
  -2 -10   3 11.2001 8.38879   1
   2 -10  -3 14.3966 6.45795   2
  -2 -10   3 11.3939 7.38758   1
   2 -10  -3 8.63799 6.31224   1
   2  10  -3 13.0895 7.74645   1
   0 -10  -3 -7.8361 6.44402   1
   0 -10   3 -2.9937 6.69597   1
   0 -10  -3 7.10873 10.8599   4
   0 -10   3 1.85044 7.83718   1
   0 -10   3 -4.6462 10.3792   4
   0 -10  -3 -4.6112 5.92269   1
   0 -10  -3 -8.6980 5.71392   2
   0  10  -3 -14.792 5.82714   1
   2 -10   3 0.91282 8.08533   1
  -2 -10  -3 17.1114 6.74138   2
  -2 -10  -3 5.29642 11.2700   4
  -2 -10  -3 11.9109 7.05611   1
   2 -10   3 11.3381 7.34455   1
   2 -10   3 13.0649 10.9487   4
   2 -10   3 6.92601 7.45703   2
  -2 -10  -3 9.93604 7.62876   1
   2  10   3 0.65493 6.04342   1
  -4 -10  -3 10.3402 12.1478   4
   4 -10   3 21.7321 9.51751   1
  -4 -10  -3 31.8238 9.76362   1
   4 -10   3 35.5931 11.3263   4
   4 -10   3 26.5761 8.85193   2
  -4  10  -3 32.3604 8.02878   4
  -6 -10  -3 25.2947 12.5278   4
   6 -10   3 4.43138 9.34826   1
  -6 -10  -3 12.3588 9.71894   1
   6 -10   3 7.17399 8.27165   2
   8 -10   3 14.6402 10.9126   1
  -8 -10  -3 13.0108 11.7734   4
   8 -10   3 0.74699 8.92461   2
  -8 -10  -3 23.4105 11.6314   1
  10 -10   3 21.9997 12.0364   1
  10 -10   3 21.9744 10.6090   2
 -10 -10  -3 7.84553 12.9597   4
 -10 -10  -3 12.1793 13.1058   1
 -12 -10  -3 6.20024 14.2648   4
 -12 -10  -3 6.49735 14.2109   1
  12 -10   3 23.3122 12.0585   2
  12 -10   3 21.1981 12.8472   1
 -14 -10  -3 0.67363 14.3272   1
  14 -10   3 19.4604 14.1761   1
  14 -10   3 -7.7472 11.7525   2
  15 -11  -3 18.0963 12.4094   1
 -15 -11   3 16.0199 15.6242   4
  15 -11  -3 11.7442 9.58680   2
 -15 -11   3 18.9112 14.0384   1
 -13 -11   3 -11.069 12.9144   4
  13 -11  -3 3.16608 8.62140   2
 -13 -11   3 7.75660 12.9562   1
 -11 -11   3 29.1916 13.0793   1
  11 -11  -3 23.2636 10.3051   1
 -11 -11   3 6.05029 13.1211   4
  11 -11  -3 39.2632 8.94811   2
  11  11  -3 16.7582 9.92443   2
  -9 -11   3 37.3217 15.5307   4
  -9 -11   3 4.52537 11.0367   1
   9 -11  -3 16.0710 7.76511   2
   9  11  -3 18.6218 9.82215   2
  -7 -11   3 121.037 19.0078   4
   7 -11  -3 162.783 16.8598   4
  -7 -11   3 106.012 14.8577   1
   7  11  -3 104.105 12.6757   2
  -5 -11   3 235.582 23.6640   4
   5 -11  -3 276.022 22.1520   4
  -5 -11   3 211.765 19.8070   1
   5  11  -3 212.157 16.8815   2
  -3 -11   3 43.8441 11.0877   1
  -3 -11   3 72.1880 14.9827   4
   3 -11  -3 62.5589 14.6926   4
   3 -11  -3 57.2622 10.2154   1
   1 -11  -3 16.8850 13.1552   4
  -1 -11   3 17.4491 8.82940   1
  -1 -11   3 21.6302 12.9873   4
   1 -11  -3 34.1680 8.94829   1
   1 -11   3 95.8963 13.5978   1
   1 -11   3 140.445 17.8731   4
  -1 -11  -3 107.186 17.3861   4
  -1 -11  -3 105.983 12.8677   1
  -3 -11  -3 142.025 19.7773   4
   3 -11   3 187.496 17.9008   4
   3 -11   3 91.3014 12.6992   2
  -3 -11  -3 110.206 14.6158   1
   3 -11   3 123.049 15.0577   1
   5 -11   3 71.4312 12.1669   2
  -5 -11  -3 87.8230 17.6993   4
  -5 -11  -3 89.2269 14.1031   1
   5 -11   3 73.7879 13.5348   1
  -7 -11  -3 104.305 16.1159   1
   7 -11   3 69.5541 11.9123   2
   7 -11   3 81.3778 13.9356   1
  -7 -11  -3 79.9972 17.8894   4
  -9 -11  -3 34.2273 13.4432   1
  -9 -11  -3 9.18582 14.6821   4
   9 -11   3 29.7915 12.8271   1
   9 -11   3 27.8561 11.4097   2
 -11 -11  -3 -22.802 14.2517   4
 -11 -11  -3 5.69024 13.5618   1
  11 -11   3 13.7395 12.9392   1
  11 -11   3 -2.5808 10.9257   2
  14 -12  -3 -7.6233 8.77796   2
 -14 -12   3 21.8880 15.8975   1
 -12 -12   3 8.94342 16.1395   4
 -12 -12   3 10.5094 14.1957   1
  12 -12  -3 14.6682 9.09101   2
  10 -12  -3 18.7375 8.52231   2
 -10 -12   3 -0.9701 14.8972   4
 -10 -12   3 40.2433 13.5259   1
  -8 -12   3 27.1961 12.7038   1
   8 -12  -3 24.5491 8.70997   2
   8 -12  -3 47.9012 12.8151   4
  -8 -12   3 46.5643 17.6305   4
  -6 -12   3 9.51066 14.2198   4
  -6 -12   3 8.46865 11.0228   1
   6 -12  -3 12.4296 12.6449   4
   4 -12  -3 49.4070 11.0304   1
  -4 -12   3 50.6268 16.6249   4
  -4 -12   3 56.4458 12.6594   1
   4 -12  -3 66.4929 15.7963   4
   2 -12  -3 59.5091 15.6287   4
   2 -12  -3 53.9909 11.1760   1
  -2 -12   3 45.2495 15.1610   4
  -2 -12   3 31.2648 11.4481   1
   0 -12  -3 17.3255 10.1192   1
   0 -12   3 52.2341 14.9327   4
   0 -12  -3 35.3058 15.5784   4
   0 -12   3 32.5689 11.5083   1
   2 -12   3 6.68129 13.1375   4
   2 -12   3 20.0324 10.1802   1
  -2 -12  -3 -13.425 14.0302   4
   2 -12   3 5.79061 8.68376   2
  -2 -12  -3 5.12780 9.82761   1
   4 -12   3 9.12617 9.45278   2
  -4 -12  -3 6.82088 10.7901   1
  -4 -12  -3 6.74765 14.9111   4
   4 -12   3 3.45298 13.1624   4
   4 -12   3 5.96345 10.8511   1
  -6 -12  -3 2.77347 12.2100   1
   6 -12   3 10.3999 9.66878   2
   6 -12   3 27.9131 12.3330   1
  -6 -12  -3 -3.1342 13.9878   4
   8 -12   3 -2.5603 12.1731   1
   8 -12   3 19.3480 10.9593   2
  -8 -12  -3 48.0990 14.6841   1
  -8 -12  -3 18.8194 16.3425   4
  10 -12   3 0.86893 11.7440   2
  10 -12   3 -7.6140 11.6328   1
 -10 -12  -3 3.32185 13.9179   1
  11 -13  -3 4.43271 8.32412   2
 -11 -13   3 13.8250 14.0303   1
  -9 -13   3 -8.5205 15.1421   4
   9 -13  -3 8.67706 8.15200   2
  -9 -13   3 11.1058 12.6984   1
  -7 -13   3 0.19563 12.3942   1
   7 -13  -3 -4.0170 7.54903   2
   7 -13  -3 13.9688 13.1503   4
  -7 -13   3 -25.764 14.7483   4
  -5 -13   3 22.1030 12.5123   1
   5 -13  -3 9.13253 14.3709   4
   5 -13  -3 8.57147 10.3311   1
  -5 -13   3 20.8050 15.9031   4
  -3 -13   3 -7.4100 14.3917   4
   3 -13  -3 4.95664 14.1075   4
  -3 -13   3 -9.1653 10.6261   1
   3 -13  -3 -9.3350 9.77264   1
   1 -13  -3 10.3775 14.8581   4
  -1 -13   3 -10.515 13.5207   4
   1 -13  -3 0.10349 10.2147   1
  -1 -13   3 -2.9427 11.2803   1
   1 -13   3 -0.6904 11.7588   1
  -1 -13  -3 -3.0773 9.68927   1
   1 -13   3 -0.1892 15.1651   4
  -1 -13  -3 7.46988 14.8684   4
   3 -13   3 4.31340 13.6618   4
  -3 -13  -3 -3.0512 10.9686   1
   3 -13   3 -1.2014 11.3315   1
  -3 -13  -3 -20.587 14.8421   4
   3 -13   3 29.7794 10.3926   2
  -5 -13  -3 5.12950 12.3343   1
   5 -13   3 -0.0643 9.93623   2
   5 -13   3 15.2345 12.7922   1
  -5 -13  -3 22.5455 17.8740   4
   7 -13   3 1.76920 12.6470   1
   7 -13   3 2.30730 9.87458   2
  -7 -13  -3 7.16010 17.3947   4
  -7 -13  -3 -13.923 12.0467   1
   9 -13   3 7.28461 12.9751   1
   9 -13   3 0.93141 11.4918   2
  -9 -13  -3 9.08837 13.9785   1
  10 -14  -3 -7.4602 8.22960   2
 -10 -14   3 6.84604 13.9103   1
   8 -14  -3 -1.1046 8.28511   2
  -8 -14   3 -6.9276 13.5144   1
  -8 -14   3 -23.962 20.8946   4
  -6 -14   3 22.3396 17.9149   4
   6 -14  -3 17.4216 15.0108   4
  -6 -14   3 20.6233 13.8000   1
   4 -14  -3 24.6784 11.8371   1
   4 -14  -3 20.0513 14.8519   4
  -4 -14   3 24.0846 17.7492   4
  -4 -14   3 18.1374 13.3714   1
   2 -14  -3 22.1766 16.4695   4
  -2 -14   3 -7.2875 11.4678   1
  -2 -14   3 9.51473 16.1038   4
   2 -14  -3 16.7439 10.9843   1
   0 -14   3 2.17891 12.4560   1
   0 -14   3 24.8766 17.3849   4
   0 -14  -3 6.16756 16.4410   4
   0 -14  -3 17.4788 11.5807   1
   2 -14   3 41.0718 13.6968   1
  -2 -14  -3 42.0346 13.8812   1
   2 -14   3 49.4805 12.5021   2
  -2 -14  -3 28.0039 19.2543   4
   2 -14   3 73.4064 18.2305   4
  -4 -14  -3 38.6312 14.2444   1
   4 -14   3 38.9535 14.4002   1
  -4 -14  -3 51.6997 19.8895   4
   4 -14   3 32.2313 12.5472   2
   6 -14   3 1.90372 11.5847   2
  -6 -14  -3 27.5029 14.0636   1
   6 -14   3 3.16946 12.4695   1
   5 -15  -3 -12.283 18.4986   4
   5 -15  -3 15.0639 11.5631   1
  -5 -15   3 -1.3018 13.6831   1
  -3 -15   3 -3.4791 12.3041   1
   3 -15  -3 9.72551 16.3240   4
  -3 -15   3 34.5904 19.1139   4
   3 -15  -3 -4.5681 11.6650   1
  -1 -15   3 -12.007 17.3767   4
   1 -15  -3 11.1322 11.9928   1
  -1 -15   3 18.6221 13.2489   1
   1 -15  -3 30.1316 17.2699   4
  -1 -15  -3 29.4026 12.4582   1
  -1 -15  -3 27.6323 18.9376   4
   1 -15   3 37.6766 13.1735   2
   1 -15   3 23.9611 16.1842   4
   1 -15   3 6.54990 13.0881   1
   3 -15   3 -8.0341 11.4922   2
  -3 -15  -3 21.7842 12.7097   1
   3 -15   3 8.39617 13.5744   1
  22   0  -4 11.9868 14.4835   2
  22   0  -4 -32.071 13.1925   1
  20   0  -4 -9.1083 11.7496   2
  20   0  -4 20.5686 14.2563   1
  18   0  -4 1.83107 11.8834   1
  18   0  -4 -5.9843 9.36317   2
  16   0  -4 43.7232 10.4128   2
  16   0  -4 43.3381 11.5207   1
 -16   0   4 57.7061 9.91081   1
  16   0  -4 32.8983 9.09458   1
 -14   0   4 296.563 20.0896   1
  14   0  -4 297.592 19.7538   1
  14   0  -4 327.421 20.3542   2
  14   0  -4 328.267 21.8198   1
  12   0  -4 57.0107 8.56975   1
  12   0  -4 79.6849 10.6527   1
 -12   0   4 69.1632 9.38293   1
  12   0  -4 59.6168 9.18548   2
 -10   0   4 5.48119 5.58665   1
  10   0  -4 -0.7525 5.78586   2
  10   0  -4 -6.6730 5.05919   1
  10   0  -4 8.07180 6.34220   1
   8   0  -4 76.0350 7.56384   1
  -8   0   4 76.8594 7.58817   1
  -8   0   4 86.5604 7.31564   2
  -8   0   4 83.3058 7.55708   1
   8   0  -4 87.4338 7.96774   1
   8   0  -4 72.1579 7.96234   2
   8   0  -4 80.6043 7.40253   4
  -6   0   4 170.492 10.2621   1
   6   0  -4 188.546 10.5010   2
   6   0  -4 157.242 10.9081   4
   6   0  -4 167.634 10.9054   1
  -6   0   4 169.645 9.79502   2
   6   0  -4 173.189 10.4562   1
   4   0  -4 52.3819 4.80778   1
   4   0  -4 54.5065 4.71497   2
   4   0  -4 49.1039 5.12931   1
   2   0  -4 3.68462 3.19634   1
  -2   0   4 3.76958 2.62680   2
   2   0  -4 -2.2864 3.03415   2
   2   0  -4 2.13263 2.74829   2
  -2   0   4 0.14960 2.94262   1
   2   0  -4 1.66066 2.88818   1
  -2   0   4 5.00778 2.63095   2
   0   0  -4 74.7234 6.44259   1
   0   0   4 81.6498 6.44041   2
   0   0   4 92.2051 6.93703   1
   0   0  -4 94.1486 6.81625   2
   0   0  -4 72.5107 6.60266   1
   0   0   4 83.7565 7.17738   1
  -2   0  -4 14.3480 5.12290   1
   2   0   4 11.8492 4.88150   2
  -2   0  -4 10.0598 4.52027   1
   2   0   4 9.33274 4.53959   1
  -2   0  -4 1.12636 4.16651   2
   2   0   4 11.9226 5.00265   1
  -4   0  -4 124.534 10.0235   2
  -4   0  -4 120.586 10.3299   1
  -4   0  -4 123.915 10.2068   1
   4   0   4 113.394 10.3871   1
   4   0   4 103.225 9.77270   2
   4   0   4 123.944 10.0075   1
   6   0   4 25.2740 7.89549   1
   6   0   4 22.7652 7.53286   2
  -6   0  -4 30.8120 6.64306   4
   6   0   4 19.7316 6.83421   1
  -6   0  -4 23.5932 7.55006   1
  -6   0  -4 30.5908 6.62656   1
  -8   0  -4 249.995 19.0730   1
   8   0   4 258.028 18.9372   1
   8   0   4 220.577 16.7087   1
   8   0   4 242.386 17.7099   2
 -10   0  -4 74.0812 11.5803   1
  10   0   4 72.4542 11.6081   2
  10   0   4 75.5480 12.4382   1
  12   0   4 119.091 15.8609   1
 -12   0  -4 105.188 14.1632   1
  12   0   4 99.3550 14.4197   2
  14   0   4 8.45200 12.0690   1
 -14   0  -4 -0.4032 10.3927   1
  14   0   4 -25.096 10.0990   2
  16   0   4 17.0011 14.4215   1
  16   0   4 -25.087 12.1381   2
  18   0   4 29.3228 16.1819   2
  18   0   4 17.1867 16.9576   1
  21  -1  -4 10.0144 12.6852   2
  21  -1  -4 11.0452 13.7856   1
  21   1  -4 -13.720 12.3569   2
  21   1  -4 -4.8326 13.2699   1
  19  -1  -4 16.5169 12.9697   1
  19  -1  -4 21.0869 11.6598   2
  19   1  -4 40.0288 12.9762   2
  19   1  -4 4.05177 12.9892   1
  17  -1  -4 6.66592 9.55959   2
 -17  -1   4 15.7829 9.41185   1
  17  -1  -4 6.20815 10.9852   1
  17   1  -4 12.0959 9.43678   2
  17   1  -4 19.4715 11.1159   1
 -15  -1   4 8.48653 8.04612   1
  15  -1  -4 15.3662 8.32471   2
  15  -1  -4 10.5314 9.50744   1
 -15  -1   4 15.5094 8.16245   4
  15  -1  -4 12.6652 7.14272   1
  15   1  -4 1.58632 8.20142   2
  15   1  -4 7.10840 7.57593   1
  15   1  -4 12.2246 9.19560   1
 -15   1   4 4.99333 6.76063   1
 -13  -1   4 58.9460 9.53074   4
  13  -1  -4 72.1030 10.2036   1
  13  -1  -4 68.8356 9.11841   1
  13  -1  -4 68.4195 9.51384   2
 -13  -1   4 54.7814 9.78730   1
  13   1  -4 62.3208 8.53855   4
  13   1  -4 57.7034 8.84846   1
 -13   1   4 58.1382 9.42593   1
  13   1  -4 59.8656 10.0881   1
  13   1  -4 87.0127 10.3936   2
  11  -1  -4 100.551 9.89422   2
  11  -1  -4 103.805 10.2959   1
  11  -1  -4 91.1074 9.40276   1
 -11  -1   4 105.670 10.3519   4
 -11  -1   4 102.388 10.2947   1
  11   1  -4 87.1132 9.71001   1
 -11   1   4 100.025 9.41759   1
  11   1  -4 90.5818 9.94718   2
  11   1  -4 100.516 9.46489   4
  11   1  -4 103.678 10.4764   1
   9  -1  -4 345.308 19.0551   1
  -9  -1   4 369.889 19.6745   4
   9  -1  -4 356.897 18.5568   1
  -9  -1   4 327.368 18.3394   2
  -9  -1   4 329.241 18.9337   1
   9  -1  -4 348.861 18.6834   2
  -9  -1   4 336.699 19.3269   1
   9   1  -4 315.336 19.0820   4
  -9   1   4 346.093 18.0700   1
   9   1  -4 334.162 19.2268   2
   9   1  -4 335.398 19.7078   1
   9   1  -4 346.768 19.1457   1
  -7  -1   4 221.260 13.4034   2
  -7  -1   4 231.076 14.6444   4
  -7  -1   4 246.759 14.0322   1
   7  -1  -4 253.074 13.0653   2
   7  -1  -4 237.247 13.0939   1
   7  -1  -4 219.557 13.3970   1
  -7  -1   4 224.341 13.9866   1
   7   1  -4 228.634 14.0514   4
  -7   1   4 253.667 12.9330   1
   7   1  -4 237.647 14.0444   2
   7   1  -4 253.186 14.4880   1
   7   1  -4 241.923 13.9478   1
  -5  -1   4 68.9653 6.29371   1
  -5  -1   4 68.0091 6.34600   1
  -5  -1   4 69.1073 5.90037   2
   5   1  -4 56.8385 6.50035   4
   5   1  -4 60.2315 6.40872   2
   5   1  -4 52.6782 6.29048   1
   5   1  -4 62.6628 6.05453   1
  -3  -1   4 535.807 24.7306   2
  -3  -1   4 522.062 24.9480   1
  -3  -1   4 517.110 24.6121   2
  -3  -1   4 540.140 24.9368   1
   3   1  -4 519.066 24.9123   1
   3   1  -4 528.600 25.1190   1
   3   1  -4 533.501 24.8057   2
  -1  -1   4 759.230 35.7412   1
   1  -1  -4 786.863 35.2815   1
  -1  -1   4 777.811 35.8284   1
  -1  -1   4 773.682 35.6170   2
   1  -1  -4 806.521 35.1160   2
  -1  -1   4 776.381 35.6553   2
   1  -1  -4 762.663 35.2787   1
  -1   1   4 788.326 35.1330   1
   1   1  -4 779.389 35.6248   2
   1   1  -4 776.264 35.7923   1
   1   1  -4 744.841 35.8196   1
  -1  -1  -4 359.649 18.1766   1
  -1  -1  -4 367.066 17.8983   2
   1  -1   4 339.654 18.4014   1
   1  -1   4 351.297 18.1484   1
   1  -1   4 350.174 18.2092   2
  -1  -1  -4 347.754 17.9959   1
  -1   1  -4 362.898 18.1462   1
  -1   1  -4 337.000 18.2998   1
  -1   1  -4 353.135 17.9767   2
   1   1   4 352.867 17.8072   1
   1   1   4 343.715 17.9064   2
   1   1   4 352.360 18.2656   1
  -3  -1  -4 102.784 8.62163   1
  -3  -1  -4 101.892 8.97958   1
  -3  -1  -4 96.6843 8.54856   2
   3  -1   4 87.3747 8.50746   1
   3  -1   4 100.836 9.17348   1
   3  -1   4 77.2206 7.95847   2
  -3   1  -4 114.193 8.84329   2
  -3   1  -4 108.525 8.83277   1
   3   1   4 88.3925 8.39743   2
  -3   1  -4 106.945 9.15096   1
   3   1   4 93.2147 8.52629   1
   3   1   4 96.4322 8.82671   1
  -5  -1  -4 42.0103 7.21016   1
   5  -1   4 47.4368 7.51432   2
  -5  -1  -4 41.6912 7.15085   2
   5  -1   4 50.5658 8.20152   1
   5  -1   4 32.1749 7.16854   1
  -5  -1  -4 43.5646 7.87045   1
  -5  -1  -4 39.2247 7.10631   4
   5   1   4 50.7594 7.73899   2
   5   1   4 39.6057 7.14167   1
  -5   1  -4 40.3946 7.59033   1
  -5   1  -4 46.8687 7.07495   2
   5   1   4 58.6935 8.26200   1
  -5   1  -4 42.1116 7.04024   1
   7  -1   4 -8.2077 6.54424   1
   7  -1   4 -14.162 5.60934   2
  -7  -1  -4 1.56183 5.64112   1
  -7  -1  -4 15.9508 6.73580   4
   7  -1   4 -2.3389 5.64579   1
  -7  -1  -4 2.96595 7.05815   1
   7   1   4 2.89182 7.04964   1
   7   1   4 -4.6801 5.55115   1
   7   1   4 -4.5908 6.18261   2
  -7   1  -4 7.28969 6.74203   1
  -9  -1  -4 40.7257 8.54628   4
  -9  -1  -4 38.6501 9.87061   1
   9  -1   4 30.1922 8.01991   1
   9  -1   4 37.0870 9.96537   1
   9  -1   4 41.5364 8.84300   2
  -9   1  -4 40.1883 9.78971   1
   9   1   4 36.7429 10.3710   1
   9   1   4 34.9793 9.25747   2
 -11  -1  -4 31.8363 9.11739   4
  11  -1   4 34.4248 10.2685   2
 -11  -1  -4 30.7430 10.8609   1
  11  -1   4 30.2392 10.7396   1
 -11   1  -4 22.9083 10.1586   1
  11   1   4 30.2017 10.5279   1
  11   1   4 21.8803 10.1785   2
  13  -1   4 83.8286 14.2298   2
 -13  -1  -4 101.922 15.2141   1
  13  -1   4 97.0518 15.6567   1
 -13   1  -4 75.3557 12.7760   1
  13   1   4 77.4995 13.9127   2
  13   1   4 109.984 15.8239   1
  15  -1   4 18.6753 13.2117   2
  15  -1   4 29.5929 14.7996   1
 -15  -1  -4 24.8060 12.1913   1
  15   1   4 17.0970 13.2769   2
  15   1   4 23.2675 14.4547   1
  17  -1   4 -9.5610 14.4113   2
  17  -1   4 19.8067 15.6627   1
  17   1   4 -2.2092 14.5681   1
  17   1   4 30.2836 15.2223   2
  22  -2  -4 -15.039 13.2588   1
  22  -2  -4 -11.007 12.1047   2
  22   2  -4 9.77626 15.0822   1
  22   2  -4 -4.0982 14.9787   2
  20  -2  -4 -24.362 12.5093   1
  20  -2  -4 -8.3950 11.4189   2
  20   2  -4 -5.0390 12.3108   2
  20   2  -4 6.15787 13.4098   1
  18  -2  -4 -4.6099 9.45794   2
 -18  -2   4 -2.4518 9.38287   4
  18  -2  -4 10.6671 12.0028   1
  18   2  -4 0.04736 11.1417   2
  18   2  -4 -20.569 11.2835   1
 -16  -2   4 5.03664 8.65980   1
  16  -2  -4 -6.6128 8.04875   2
 -16  -2   4 5.03701 9.36722   4
  16  -2  -4 -6.4554 8.79742   1
  16   2  -4 1.14233 6.83649   4
 -16   2   4 12.4041 7.59842   1
  16   2  -4 0.04863 9.74704   2
  16   2  -4 -16.537 9.34565   1
  14  -2  -4 4.65140 6.97578   2
 -14  -2   4 -4.2198 7.29563   4
  14  -2  -4 3.11053 8.10392   1
  14  -2  -4 -0.9945 6.14625   1
 -14  -2   4 -0.4668 7.74178   1
  14   2  -4 -2.7791 6.30480   4
  14   2  -4 2.80926 6.85352   1
  14   2  -4 0.07750 8.77138   1
  14   2  -4 -7.3995 7.98324   2
 -14   2   4 -3.9354 5.57832   1
  12  -2  -4 -6.3355 6.72976   1
  12  -2  -4 -3.2024 5.99897   2
  12  -2  -4 8.86234 6.25772   1
 -12  -2   4 14.9414 8.23235   1
 -12  -2   4 -0.1629 7.31468   4
  12   2  -4 -12.574 6.64598   2
  12   2  -4 -4.6233 5.77646   4
 -12   2   4 -0.2263 2.13877   1
  12   2  -4 -0.7407 6.05683   1
  12   2  -4 7.99536 7.85130   1
 -10  -2   4 37.0305 8.18103   4
  10  -2  -4 50.1834 6.80674   1
  10  -2  -4 47.4449 7.31741   1
 -10  -2   4 37.4036 7.68151   1
  10  -2  -4 45.9169 6.77530   2
  10   2  -4 36.9975 8.11530   1
 -10   2   4 43.2644 6.29252   1
  10   2  -4 43.4662 7.69069   1
  10   2  -4 44.9220 7.60631   4
  10   2  -4 50.0023 8.31323   2
   8  -2  -4 134.624 9.94075   1
  -8  -2   4 145.293 12.0188   4
  -8  -2   4 136.761 10.6506   2
  -8  -2   4 138.319 10.9292   1
   8  -2  -4 135.309 10.2531   1
  -8  -2   4 129.199 11.1918   1
   8   2  -4 150.542 11.8516   4
   8   2  -4 146.113 11.5740   2
   8   2  -4 128.736 10.7849   1
   8   2  -4 151.344 12.2762   1
  -6  -2   4 -1.0163 4.65227   1
  -6  -2   4 -3.4271 4.45102   1
  -6  -2   4 4.72251 4.32750   2
  -6  -2   4 1.50615 5.31988   4
   6   2  -4 -2.2465 4.41229   1
   6   2  -4 1.65913 5.12641   1
   6   2  -4 -1.0391 4.75782   4
   6   2  -4 1.56825 4.75766   2
  -4  -2   4 4.63926 4.53298   1
  -4  -2   4 3.88676 5.35583   4
  -4  -2   4 3.78247 4.61292   1
  -4  -2   4 7.12728 4.27085   2
   4   2  -4 4.35101 4.86206   2
   4   2  -4 -0.6578 4.92200   1
   4   2  -4 -3.8964 4.03275   1
   4   2  -4 2.44766 4.46880   4
  -2  -2   4 159.553 10.9114   1
  -2  -2   4 172.107 10.3038   2
  -2  -2   4 159.259 10.6439   1
  -2  -2   4 174.801 10.5484   2
   2   2  -4 164.912 10.8809   1
   2   2  -4 178.781 11.3440   4
   2   2  -4 167.339 10.6232   2
   2   2  -4 161.207 10.6368   1
   0  -2   4 7.80871 4.50987   2
   0  -2   4 14.3820 4.72479   1
   0  -2   4 4.41232 4.87644   1
   0  -2  -4 3.78635 3.68262   2
   0  -2  -4 3.62239 3.83067   1
   0  -2  -4 2.77630 3.87133   1
   0   2  -4 7.88977 4.88854   1
   0   2   4 8.90451 3.61853   1
   0   2  -4 3.32352 4.15422   2
   0   2   4 0.52616 1.55056   1
   0   2  -4 3.37757 4.37409   1
   2  -2   4 134.888 9.82201   2
   2  -2   4 121.610 9.64501   1
  -2  -2  -4 121.458 10.1413   4
  -2  -2  -4 120.961 10.0797   1
  -2  -2  -4 119.244 9.53471   1
  -2  -2  -4 109.713 8.93027   2
   2   2   4 124.090 9.09880   1
   2   2   4 114.745 9.71973   1
   2   2   4 108.955 9.23840   2
  -2   2  -4 99.9463 8.77010   2
  -2   2  -4 117.571 9.66023   1
  -2   2  -4 108.802 9.28056   1
  -4  -2  -4 3.55079 5.18936   2
  -4  -2  -4 3.15787 5.90490   4
   4  -2   4 -1.0478 5.72012   2
   4  -2   4 6.54689 5.88213   1
   4  -2   4 6.76188 5.54074   1
  -4  -2  -4 -3.2865 5.03444   1
  -4  -2  -4 -4.0647 5.80125   1
   4   2   4 0.46626 5.13647   1
   4   2   4 -3.5737 5.72788   1
   4   2   4 12.5753 5.92039   2
  -4   2  -4 1.48784 4.85671   2
  -4   2  -4 7.92842 5.20325   1
  -4   2  -4 7.38471 5.99749   1
   6  -2   4 9.62324 5.90286   1
  -6  -2  -4 5.22191 5.66651   1
  -6  -2  -4 14.5218 6.81516   4
   6  -2   4 6.32868 5.66668   2
  -6  -2  -4 7.13065 7.00903   1
   6  -2   4 9.85828 6.86025   1
  -6   2  -4 18.0152 6.94665   1
   6   2   4 13.6325 6.93615   1
   6   2   4 2.98965 6.35412   2
   6   2   4 1.20424 6.08306   1
   8  -2   4 153.727 14.1063   1
  -8  -2  -4 134.385 13.5445   1
   8  -2   4 137.427 12.6866   1
  -8  -2  -4 139.213 13.0611   4
   8  -2   4 111.831 12.3454   2
  -8   2  -4 148.832 13.3226   1
   8   2   4 149.686 13.5816   2
   8   2   4 150.043 13.8921   1
  10  -2   4 90.8967 12.9374   1
 -10  -2  -4 91.8177 11.8536   4
  10  -2   4 100.853 11.6385   1
  10  -2   4 69.5378 11.3649   2
 -10  -2  -4 102.098 13.2314   1
  10   2   4 97.1278 13.3458   1
  10   2   4 82.4718 12.2736   2
 -10   2  -4 94.8739 12.8334   1
  12  -2   4 -10.855 10.0474   1
 -12  -2  -4 -0.8535 8.86705   4
 -12  -2  -4 -2.8170 10.2281   1
  12  -2   4 7.53048 9.84036   2
  12   2   4 0.42368 10.1469   2
  12   2   4 17.4240 11.8426   1
 -12   2  -4 6.30645 9.59523   1
 -14  -2  -4 14.3102 10.7231   4
  14  -2   4 -1.6697 12.5162   1
 -14  -2  -4 17.9313 13.1391   1
  14  -2   4 -0.7865 10.9894   2
  14   2   4 6.99828 11.2965   2
  14   2   4 -0.1476 12.1640   1
  16  -2   4 26.5121 15.7347   1
  16  -2   4 -23.785 12.1920   2
  16   2   4 17.6081 14.7513   1
  16   2   4 -10.857 13.6755   2
  18  -2   4 0.57939 14.7658   1
  18  -2   4 -19.526 12.9224   2
  18   2   4 -0.0540 14.5657   1
  18   2   4 -21.741 14.7914   2
  21  -3  -4 4.53622 15.0542   1
  21  -3  -4 -11.050 12.4452   2
  21   3  -4 -13.399 13.5448   2
  21   3  -4 -5.3075 15.3110   1
  19  -3  -4 32.9778 12.4722   2
  19  -3  -4 42.1562 13.8377   1
 -19  -3   4 16.4931 12.1511   4
  19   3  -4 38.4630 15.0150   1
  19   3  -4 35.5781 14.0434   2
  17  -3  -4 11.0012 10.1400   1
  17  -3  -4 6.65904 9.19828   2
 -17  -3   4 4.43477 10.4750   4
 -17  -3   4 17.1903 10.0960   1
  17   3  -4 22.4813 12.3742   1
  17   3  -4 0.70115 10.8860   2
  15  -3  -4 12.0886 7.11511   1
  15  -3  -4 7.35856 8.89971   1
 -15  -3   4 2.05726 9.20091   4
  15  -3  -4 -0.4971 7.27088   2
 -15  -3   4 1.32238 9.37583   1
  15   3  -4 -4.1031 9.66869   1
  15   3  -4 11.2238 9.41707   2
 -15   3   4 -2.2116 5.41349   1
  13  -3  -4 24.0698 7.10873   2
  13  -3  -4 22.6864 6.70755   1
 -13  -3   4 39.1378 9.68508   1
 -13  -3   4 39.1008 9.38332   4
  13  -3  -4 32.1330 8.32801   1
  13   3  -4 41.9620 10.0857   1
  13   3  -4 23.7660 8.29979   4
  13   3  -4 29.5922 8.06256   1
  13   3  -4 22.1061 9.04597   2
 -13   3   4 31.2484 6.51175   1
  11  -3  -4 11.7547 5.86789   1
  11  -3  -4 -5.4618 4.97616   2
 -11  -3   4 4.93713 8.09227   1
 -11  -3   4 -0.5713 7.21651   4
  11  -3  -4 -1.4817 6.16369   1
  11   3  -4 1.21612 7.34894   2
  11   3  -4 5.36717 6.85708   4
 -11   3   4 -4.0054 5.34043   1
  11   3  -4 -5.8953 6.37695   1
  11   3  -4 16.8044 8.22506   1
  -9  -3   4 49.8526 7.36267   1
   9  -3  -4 46.2238 6.53235   1
  -9  -3   4 39.4879 8.11832   4
  -9  -3   4 20.9120 7.19331   1
   9  -3  -4 33.0162 5.73636   1
   9   3  -4 39.3007 8.05539   1
   9   3  -4 51.3440 8.22397   2
   9   3  -4 27.9362 6.96729   4
   9   3  -4 32.0160 6.79680   1
  -7  -3   4 399.032 20.7816   1
  -7  -3   4 371.095 20.1727   2
  -7  -3   4 357.597 21.3461   4
  -7  -3   4 384.378 20.8863   1
   7   3  -4 376.349 20.5645   1
   7   3  -4 389.115 20.6814   2
   7   3  -4 369.399 21.0895   4
   7   3  -4 385.292 21.3815   1
  -5  -3   4 353.319 18.3450   2
  -5  -3   4 342.701 18.8079   1
  -5  -3   4 340.030 18.8067   1
  -5  -3   4 351.463 19.7284   4
   5   3  -4 351.435 19.0702   1
   5   3  -4 355.984 18.8057   2
   5   3  -4 351.415 18.5513   1
   5   3  -4 332.970 19.0890   4
  -3  -3   4 1.83710 5.23553   4
  -3  -3   4 0.35290 4.47178   1
  -3  -3   4 7.00683 4.39332   2
  -3  -3   4 3.22010 4.92023   1
   3   3  -4 1.03986 4.84786   2
   3   3  -4 3.31728 4.76132   4
   3   3  -4 -3.8516 4.88082   1
   3   3  -4 -4.7191 4.39101   1
  -1  -3   4 5.87219 4.55048   2
  -1  -3   4 2.45138 4.97619   1
  -1  -3   4 7.17698 4.34461   2
  -1  -3   4 -9.1125 4.17197   1
   1   3  -4 -3.3498 4.34404   1
   1   3  -4 3.28260 4.68504   4
   1   3  -4 -4.7305 4.77543   1
  -1  -3  -4 171.354 12.8160   4
  -1  -3  -4 171.537 11.3743   1
   1  -3   4 175.939 11.8156   1
   1  -3   4 178.345 11.4741   2
   1  -3   4 184.400 12.1183   1
  -1  -3  -4 180.971 10.7585   2
  -1  -3  -4 168.511 11.1569   1
   1   3   4 166.162 10.3182   2
  -1   3  -4 184.481 11.4626   4
  -1   3  -4 170.383 10.9876   2
   1   3   4 155.582 10.5154   1
  -1   3  -4 165.778 11.8940   1
  -1   3  -4 178.774 11.6238   1
  -3  -3  -4 16.6066 6.00514   1
  -3  -3  -4 10.7488 5.23389   2
   3  -3   4 23.8521 6.32959   1
  -3  -3  -4 14.8343 6.88585   4
   3  -3   4 26.8609 6.18320   2
  -3  -3  -4 15.3439 5.73890   1
   3   3   4 16.4589 5.17697   1
  -3   3  -4 14.7968 5.03230   2
   3   3   4 11.2694 5.68958   1
  -3   3  -4 21.6150 6.28872   1
  -3   3  -4 14.0412 5.51488   1
   3   3   4 26.4247 5.89582   2
   5  -3   4 30.4505 7.61628   1
  -5  -3  -4 31.9001 6.44822   2
  -5  -3  -4 15.0533 7.17210   1
   5  -3   4 19.1915 6.70046   2
   5  -3   4 9.72193 6.23207   1
  -5  -3  -4 26.9146 6.95865   1
  -5  -3  -4 21.4363 7.37765   4
  -5   3  -4 36.9033 7.52714   1
   5   3   4 22.3988 7.55929   1
   5   3   4 23.5358 7.14713   2
  -7  -3  -4 1.10922 6.66878   1
   7  -3   4 6.87708 7.07914   1
   7  -3   4 17.1513 8.25650   1
   7  -3   4 15.6077 7.11416   2
  -7  -3  -4 18.7345 8.17812   4
  -7  -3  -4 11.7746 8.23230   1
   7   3   4 13.2471 8.57666   1
  -7   3  -4 -1.3466 7.43390   1
   7   3   4 9.69686 7.76616   2
  -9  -3  -4 41.3406 9.95554   4
   9  -3   4 43.8189 8.71850   2
   9  -3   4 35.5392 8.23936   1
  -9  -3  -4 48.0852 10.5012   1
   9  -3   4 33.0462 9.77743   1
   9   3   4 50.8686 10.2453   2
  -9   3  -4 32.3762 9.15853   1
   9   3   4 18.8707 9.93464   1
  11  -3   4 34.5292 9.77939   2
 -11  -3  -4 0.21831 9.51412   4
 -11  -3  -4 8.55947 9.88079   1
  11  -3   4 12.1033 11.3794   1
  11  -3   4 -2.1773 9.96453   1
  11   3   4 11.3099 9.91949   2
 -11   3  -4 5.81494 8.45860   1
  11   3   4 12.0540 10.1373   1
 -13  -3  -4 -6.3038 10.6202   4
 -13  -3  -4 4.33282 12.2042   1
  13  -3   4 15.3377 10.8288   2
  13  -3   4 1.56498 11.3358   1
  13   3   4 13.8474 12.2870   1
  13   3   4 0.37229 11.1726   2
 -15  -3  -4 7.21879 12.6274   1
  15  -3   4 20.4379 13.2911   2
  15  -3   4 -21.033 12.0198   1
 -15  -3  -4 -8.6823 11.1913   4
  15   3   4 -8.8002 12.4741   1
  15   3   4 -9.9222 12.8571   2
  17  -3   4 4.09723 15.0648   1
  17  -3   4 0.37852 13.6957   2
  17   3   4 -2.8878 14.5255   2
  17   3   4 -4.9126 14.7038   1
  20  -4  -4 56.3142 13.9446   2
 -20  -4   4 34.1334 14.0875   4
  20  -4  -4 44.3998 14.7127   1
  20   4  -4 0.77903 13.5567   2
  20   4  -4 40.9306 15.5222   1
 -18  -4   4 9.92856 12.5063   1
  18  -4  -4 23.4706 10.7469   2
  18  -4  -4 21.5500 12.6149   1
 -18  -4   4 15.8754 12.0784   4
  18   4  -4 -2.9196 12.3896   2
  18   4  -4 19.8771 13.6251   1
  16  -4  -4 61.6210 10.6487   2
  16  -4  -4 68.4897 12.0652   1
 -16  -4   4 49.2285 12.9483   4
 -16  -4   4 69.3280 12.9651   1
  16   4  -4 63.8665 12.9257   2
  16   4  -4 53.6871 12.7952   1
  14  -4  -4 85.5392 10.1573   1
 -14  -4   4 118.538 14.1811   1
 -14  -4   4 100.533 13.3586   4
  14  -4  -4 98.2275 11.7453   1
  14  -4  -4 74.6959 9.95792   2
  14   4  -4 89.6453 13.2159   1
  14   4  -4 85.1442 12.6865   2
  12  -4  -4 19.8724 6.45879   1
 -12  -4   4 29.6395 9.62237   4
  12  -4  -4 31.9142 6.50993   2
  12  -4  -4 32.1531 7.91649   1
 -12  -4   4 22.2826 9.20835   1
  12   4  -4 36.9244 9.86881   1
  12   4  -4 19.1893 8.81622   2
 -10  -4   4 193.588 15.8098   1
  10  -4  -4 175.453 12.5289   1
 -10  -4   4 192.243 16.2372   4
  10   4  -4 190.878 15.8159   1
  10   4  -4 201.860 15.3183   2
  10   4  -4 180.388 15.6692   4
  10   4  -4 189.208 14.9684   1
  -8  -4   4 137.148 11.8039   1
  -8  -4   4 136.106 12.6157   4
  -8  -4   4 141.168 11.6842   1
   8   4  -4 121.482 11.7021   4
   8   4  -4 131.619 12.1055   1
   8   4  -4 139.589 12.0250   2
   8   4  -4 108.702 10.5491   1
  -6  -4   4 52.4465 7.32218   2
  -6  -4   4 48.3089 8.60406   4
  -6  -4   4 42.9435 7.50673   1
  -6  -4   4 45.4090 7.42575   1
   6   4  -4 75.5375 8.82820   1
   6   4  -4 50.2759 8.17101   4
   6   4  -4 46.4248 7.39139   1
   6   4  -4 52.8785 7.71493   2
  -4  -4   4 577.107 28.5521   2
  -4  -4   4 566.406 29.5790   4
  -4  -4   4 616.568 29.0600   1
  -4  -4   4 555.997 28.7760   1
   4   4  -4 588.427 28.6624   1
   4   4  -4 577.423 29.2437   1
   4   4  -4 583.734 29.6127   4
   4   4  -4 586.837 28.7649   2
  -2  -4   4 26.6017 5.94499   1
   2  -4  -4 45.6052 6.71394   4
  -2  -4   4 36.7267 5.99333   2
  -2  -4   4 51.4686 7.28494   4
  -2  -4   4 40.5606 6.54657   1
   2   4  -4 50.8939 6.14148   1
   2   4  -4 36.4971 6.52881   1
   2   4  -4 29.6774 6.16828   2
   2   4  -4 38.5072 6.56485   4
   0  -4   4 22.5013 5.28909   2
   0  -4  -4 4.45880 4.07041   2
   0  -4   4 9.76408 5.07295   2
   0  -4   4 18.6752 5.58763   1
   0  -4  -4 10.8536 4.19082   1
   0  -4   4 25.5650 5.14558   4
   0  -4  -4 16.7263 4.78865   1
   0  -4  -4 11.0354 6.03302   4
   0  -4   4 8.00256 5.51144   1
   0   4  -4 5.11197 5.28918   4
   0   4  -4 4.71383 5.57224   1
   0   4  -4 19.1128 5.28910   1
  -2  -4  -4 846.499 40.7173   1
   2  -4   4 873.476 41.1925   1
   2  -4   4 887.167 41.2363   1
  -2  -4  -4 894.700 42.4415   4
  -2  -4  -4 838.254 40.4072   2
   2  -4   4 864.053 40.8629   2
  -2  -4  -4 851.490 40.7662   1
   2   4   4 826.468 39.9703   2
  -2   4  -4 876.716 41.0645   1
   2   4   4 836.044 40.2387   1
  -2   4  -4 864.438 41.0763   1
  -4  -4  -4 212.984 14.8615   1
   4  -4   4 202.822 15.1091   1
  -4  -4  -4 214.220 16.0969   4
  -4  -4  -4 199.357 14.8952   1
  -4  -4  -4 215.023 14.2189   2
   4  -4   4 219.025 14.8320   1
   4  -4   4 205.245 14.4573   2
   4   4   4 207.118 14.9238   1
  -4   4  -4 217.098 15.0510   1
   4   4   4 229.475 14.3251   2
   6  -4   4 247.011 17.1208   2
  -6  -4  -4 229.221 18.7052   4
  -6  -4  -4 269.966 18.4776   1
   6  -4   4 254.991 17.7243   1
  -6  -4  -4 260.199 17.7368   1
   6  -4   4 291.463 18.3662   1
   6   4   4 263.224 18.4892   1
  -6   4  -4 270.953 18.7134   1
   6   4   4 244.474 17.7505   2
   8  -4   4 213.133 17.0876   1
  -8  -4  -4 161.196 15.8260   4
   8  -4   4 167.096 14.8784   2
  -8  -4  -4 164.309 15.6490   1
  -8  -4  -4 186.110 15.5605   1
   8  -4   4 185.354 15.1268   1
   8   4   4 198.445 16.2203   2
   8   4   4 199.605 16.4736   1
  -8   4  -4 197.618 16.4707   1
 -10  -4  -4 1.84581 9.42500   4
  10  -4   4 -2.2103 7.10213   2
 -10  -4  -4 -5.7854 8.89768   1
  10  -4   4 -17.441 8.53404   1
  10  -4   4 -0.9147 7.37828   1
  10   4   4 -0.6964 9.18858   1
 -10   4  -4 2.11099 7.49065   1
  10   4   4 20.3223 9.80501   2
 -12  -4  -4 28.5283 11.3494   4
 -12  -4  -4 44.7250 12.5001   1
  12  -4   4 21.3159 9.95684   2
  12  -4   4 37.8482 12.6546   1
  12   4   4 8.86138 10.7954   2
  12   4   4 29.3523 11.9277   1
 -12   4  -4 41.0245 10.9199   1
  14  -4   4 17.5889 12.1669   2
  14  -4   4 12.2931 12.9721   1
 -14  -4  -4 -2.1932 12.2070   1
 -14  -4  -4 23.5637 13.0092   4
  14   4   4 16.0616 12.7864   2
  14   4   4 -2.2031 12.0339   1
  16  -4   4 17.8276 14.8428   1
 -16  -4  -4 1.96990 13.6203   1
  16  -4   4 10.4092 13.4687   2
 -16  -4  -4 -0.1339 18.3284   4
  16   4   4 28.3342 15.1756   2
  16   4   4 30.3342 15.5732   1
  21  -5  -4 44.7481 14.7214   1
  21  -5  -4 18.3555 13.2924   2
  21   5  -4 19.0141 15.3055   2
  21   5  -4 40.9159 16.2123   1
  19  -5  -4 13.4264 10.7511   2
 -19  -5   4 23.0850 14.1884   4
  19  -5  -4 18.6636 12.5768   1
  19   5  -4 19.4261 13.5838   2
  19   5  -4 30.8117 14.9856   1
 -17  -5   4 0.19078 11.7745   1
  17  -5  -4 -1.9653 9.82205   1
  17  -5  -4 4.03768 8.35349   2
 -17  -5   4 20.4864 12.6180   4
  17   5  -4 -2.5127 12.2655   1
  17   5  -4 6.29829 11.3875   2
 -15  -5   4 18.1898 10.8632   4
 -15  -5   4 38.9669 11.6977   1
  15  -5  -4 23.9955 10.3533   1
  15  -5  -4 8.85331 7.37114   2
  15   5  -4 31.1546 11.9529   1
  15   5  -4 6.91868 10.6555   2
  13  -5  -4 3.65141 5.74965   2
  13  -5  -4 -1.7580 5.80378   1
  13  -5  -4 6.03449 7.41960   1
 -13  -5   4 -0.5395 8.82408   4
 -13  -5   4 -3.3633 9.15276   1
  13   5  -4 21.6474 9.31103   2
  13   5  -4 -0.8365 9.26019   1
  11  -5  -4 44.7424 7.92308   1
 -11  -5   4 64.4771 10.5420   1
 -11  -5   4 58.1001 10.7193   4
  11   5  -4 78.5145 11.7816   1
  11   5  -4 50.6581 9.94636   2
  -9  -5   4 99.5931 11.6999   1
  -9  -5   4 110.722 12.5188   4
  -9  -5   4 122.754 12.2612   1
   9   5  -4 116.324 12.2548   4
   9   5  -4 110.985 11.9045   2
   9   5  -4 135.319 13.2585   1
  -7  -5   4 63.8031 9.83573   4
  -7  -5   4 83.9974 9.29588   1
  -7  -5   4 52.5598 8.59716   1
   7   5  -4 68.1320 9.43771   1
   7   5  -4 61.9562 9.18935   2
   7   5  -4 63.1676 9.31545   4
   7   5  -4 71.7611 8.66562   1
  -5  -5   4 103.017 11.7084   4
  -5  -5   4 135.325 11.1063   2
  -5  -5   4 111.780 10.8138   1
   5  -5  -4 152.326 10.9591   4
  -5  -5   4 110.115 10.7522   1
   5   5  -4 128.797 11.0211   2
   5   5  -4 141.693 11.2109   1
   5   5  -4 134.247 12.0118   4
   5   5  -4 113.250 11.2034   1
  -3  -5   4 328.715 18.7896   1
  -3  -5   4 359.840 19.8393   4
   3  -5  -4 296.857 18.7625   4
  -3  -5   4 326.817 18.2117   2
  -3  -5   4 329.314 18.6758   1
   3   5  -4 334.042 19.3429   4
   3   5  -4 334.386 18.1690   1
   3   5  -4 303.768 19.1108   1
   3   5  -4 280.351 18.2701   2
  -1  -5   4 127.283 10.8015   1
  -1  -5   4 140.590 11.4579   4
   1  -5  -4 103.884 11.5119   4
  -1  -5   4 103.136 10.0461   1
  -1  -5   4 124.835 10.4743   2
   1   5  -4 129.739 10.3593   1
   1   5  -4 133.765 11.2411   4
   1   5  -4 127.366 11.1397   1
  -1  -5  -4 3.24913 6.23096   4
   1  -5   4 -7.9151 5.28929   1
  -1  -5  -4 -5.3131 4.92997   1
  -1  -5  -4 -1.8272 4.59317   2
   1  -5   4 -4.8225 5.16294   2
  -1  -5  -4 -8.9442 4.49521   1
   1  -5   4 11.3033 5.49910   4
   1  -5   4 -7.8030 5.74984   1
  -1   5  -4 10.5707 6.08495   1
  -1   5  -4 0.97766 5.62784   4
  -1   5  -4 -1.0673 4.83951   1
   1   5   4 0.21821 4.97142   1
  -3  -5  -4 77.0888 8.52873   2
  -3  -5  -4 79.1217 8.88009   1
  -3  -5  -4 103.913 9.52393   1
   3  -5   4 72.4944 9.16498   1
  -3  -5  -4 83.6992 10.3168   4
   3  -5   4 74.8702 8.63734   2
   3  -5   4 82.8431 8.98705   1
   3   5   4 84.1208 8.81415   1
  -3   5  -4 86.3511 9.29022   1
   3   5   4 81.2337 8.16588   2
  -5  -5  -4 34.6207 7.34934   2
   5  -5   4 23.4743 7.25492   2
  -5  -5  -4 31.8763 8.03483   1
   5  -5   4 47.1166 8.50936   1
  -5  -5  -4 52.3458 9.65671   4
  -5  -5  -4 28.0691 8.10620   1
   5  -5   4 46.0748 8.41302   1
   5   5   4 31.9165 8.01688   2
  -5   5  -4 46.8140 8.66546   1
   5   5   4 31.5620 8.71998   1
   7  -5   4 34.2559 8.22322   2
  -7  -5  -4 35.0607 8.22722   1
   7  -5   4 67.2253 10.0710   1
  -7  -5  -4 33.5759 10.1251   4
  -7  -5  -4 44.7887 9.63650   1
   7   5   4 67.4063 9.62081   2
  -7   5  -4 62.1068 9.04041   1
   7   5   4 37.6086 9.42470   1
   9  -5   4 -10.678 6.48379   1
   9  -5   4 2.97787 8.06917   2
  -9  -5  -4 7.71792 8.63608   4
  -9  -5  -4 -1.8694 8.71780   1
   9  -5   4 10.4646 9.02821   1
   9   5   4 19.7169 9.60897   1
   9   5   4 28.7232 9.57139   2
  -9   5  -4 7.87227 7.42058   1
  11  -5   4 13.1826 10.5037   1
 -11  -5  -4 8.79793 10.9173   1
  11  -5   4 5.88690 8.15884   2
 -11  -5  -4 -4.8529 9.84502   4
 -11   5  -4 -3.8153 7.78288   1
  11   5   4 4.36809 10.1632   2
  11   5   4 3.09251 9.77902   1
  13  -5   4 61.7528 12.8597   2
 -13  -5  -4 78.6205 15.4875   1
 -13  -5  -4 47.8294 14.1885   4
  13  -5   4 65.9795 14.6396   1
  13   5   4 60.1396 14.4955   1
  13   5   4 52.9678 13.4536   2
  15  -5   4 16.9640 13.4040   2
 -15  -5  -4 18.5820 13.7099   1
 -15  -5  -4 19.8027 14.1622   4
  15  -5   4 43.1596 15.7171   1
  15   5   4 8.64069 14.2801   2
  17  -5   4 17.4886 14.6332   2
  17  -5   4 14.9913 14.3454   1
  17   5   4 -17.195 13.3742   2
 -20  -6   4 -12.305 12.4063   4
  20  -6  -4 1.67822 12.1515   2
  20  -6  -4 3.50860 13.3237   1
  20   6  -4 -23.069 14.2600   1
  20   6  -4 -15.998 13.3350   2
  18  -6  -4 4.26038 11.1239   1
 -18  -6   4 35.0860 12.2178   1
 -18  -6   4 11.3460 13.4861   4
  18  -6  -4 2.68452 9.31450   2
  18   6  -4 22.4134 13.0674   2
  18   6  -4 4.62542 13.9192   1
  16  -6  -4 -7.1907 7.35502   2
 -16  -6   4 7.67103 11.6881   4
 -16  -6   4 19.8985 11.9038   1
  16  -6  -4 29.8920 11.4031   1
  16   6  -4 16.1863 12.4501   2
  16   6  -4 12.5711 12.8111   1
 -14  -6   4 219.941 19.9598   1
  14  -6  -4 209.496 15.8758   2
 -14  -6   4 209.207 20.2353   4
  14  -6  -4 256.492 19.0883   1
  14   6  -4 227.424 19.9738   2
  14   6  -4 203.646 20.3977   1
 -12  -6   4 46.3367 10.8688   1
  12  -6  -4 53.0353 8.89535   1
  12  -6  -4 53.3567 8.01762   2
 -12  -6   4 40.1708 10.9221   4
  12  -6  -4 64.3409 8.07558   1
  12   6  -4 66.9591 11.4654   2
  12   6  -4 38.5175 11.1328   1
 -10  -6   4 119.557 13.7620   4
 -10  -6   4 122.492 13.4981   1
  10   6  -4 119.685 13.4888   2
  10   6  -4 134.615 14.3381   1
  -8  -6   4 174.535 14.9585   1
  -8  -6   4 157.158 15.2865   4
  -8  -6   4 157.257 13.8905   1
   8   6  -4 175.522 14.7825   2
   8   6  -4 155.611 14.5358   1
  -6  -6   4 97.3354 10.4365   1
  -6  -6   4 90.2244 10.0946   1
  -6  -6   4 64.2593 10.3933   4
   6  -6  -4 109.253 9.69484   4
   6   6  -4 101.628 10.9136   1
   6   6  -4 82.5366 10.2261   4
   6   6  -4 102.241 10.4779   2
  -4  -6   4 -15.969 6.64541   4
   4  -6  -4 -8.8630 5.10981   4
  -4  -6   4 -5.3115 5.99330   1
  -4  -6   4 -8.1587 5.60585   1
  -4  -6   4 0.67386 5.73529   2
   4   6  -4 -5.9819 6.26049   2
   4   6  -4 -9.5195 5.94087   4
   4   6  -4 3.08438 6.75052   1
  -2  -6   4 1.26756 5.33573   1
   2  -6  -4 -1.3806 6.38426   4
  -2  -6   4 4.88187 6.62265   4
  -2  -6   4 -2.7652 5.32758   2
  -2  -6   4 7.56762 6.31466   1
   2   6  -4 0.94927 6.13939   4
   2   6  -4 10.1797 6.51173   1
   0  -6  -4 24.2199 5.41236   2
   0  -6   4 37.8516 7.64623   4
   0  -6  -4 17.8888 7.80601   4
   0  -6  -4 32.7247 5.88216   1
   0  -6   4 23.9582 6.53733   1
   0  -6   4 22.9697 7.04242   1
   0  -6   4 19.1410 6.06643   2
   0  -6  -4 19.2397 5.82330   1
   0   6  -4 34.6458 7.18532   4
   0   6  -4 34.2086 7.32289   1
   2  -6   4 67.9234 8.47304   2
  -2  -6  -4 60.7781 7.59331   2
  -2  -6  -4 66.9064 8.03035   1
   2  -6   4 73.1216 8.71809   1
   2  -6   4 80.6858 8.58460   4
   2  -6   4 71.5397 9.20240   1
  -2  -6  -4 87.9284 9.10234   1
  -2  -6  -4 60.8095 9.86695   4
  -2   6  -4 71.5664 8.43649   4
  -2   6  -4 74.7031 8.71473   1
   4  -6   4 -2.7116 6.72484   1
   4  -6   4 7.90587 6.42991   2
  -4  -6  -4 3.54182 5.53090   2
  -4  -6  -4 0.56888 6.96068   1
  -4  -6  -4 2.22455 6.35393   1
  -4  -6  -4 15.7320 8.11935   4
   4  -6   4 -3.7199 6.56998   1
   4   6   4 5.00769 6.45615   2
   4   6   4 -6.7871 6.87421   1
  -4   6  -4 -3.9418 6.46622   1
   6  -6   4 2.71177 6.57555   1
   6  -6   4 13.7089 7.22431   2
  -6  -6  -4 -0.3364 7.81950   4
   6  -6   4 19.3677 8.04481   1
  -6  -6  -4 21.1129 8.48216   1
  -6  -6  -4 16.3940 7.08175   1
  -6   6  -4 13.2928 7.29080   1
   6   6   4 14.1013 7.18256   2
   6   6   4 11.7097 7.81003   1
  -8  -6  -4 23.9829 9.86378   4
   8  -6   4 29.2599 8.51066   2
  -8  -6  -4 36.6172 8.72993   1
  -8  -6  -4 16.3297 9.50089   1
   8  -6   4 26.4869 9.51010   1
   8  -6   4 48.5147 9.05385   1
   8   6   4 -1.6618 8.13839   2
   8   6   4 39.3004 9.17869   1
  -8   6  -4 28.0034 8.05978   1
  10  -6   4 81.0642 12.0707   2
 -10  -6  -4 89.2042 14.3518   4
 -10  -6  -4 58.7727 13.0104   1
  10  -6   4 110.599 14.3142   1
  10   6   4 82.0260 12.8825   1
  10   6   4 96.5218 13.1821   2
 -10   6  -4 88.3539 12.2418   1
 -12  -6  -4 10.6560 11.8102   4
 -12  -6  -4 21.7879 12.6985   1
  12  -6   4 13.4017 9.62106   2
  12  -6   4 33.4343 12.2341   1
  12   6   4 2.36706 9.48384   1
  12   6   4 36.4196 12.0674   2
  14  -6   4 -3.1368 10.8342   2
  14  -6   4 -1.6499 13.3958   1
 -14  -6  -4 -4.3620 12.8004   1
 -14  -6  -4 12.2786 13.3206   4
  14   6   4 13.6578 12.2578   2
 -16  -6  -4 7.30331 15.2943   1
 -16  -6  -4 23.6096 15.6256   4
  16  -6   4 -33.198 13.3909   1
  16  -6   4 19.3327 13.9959   2
  16   6   4 43.3831 14.7178   2
 -19  -7   4 8.09381 14.9881   4
  19  -7  -4 4.87448 12.9080   1
  19  -7  -4 5.59737 10.0309   2
  19   7  -4 15.7620 16.2285   1
  19   7  -4 3.30335 14.4418   2
  17  -7  -4 3.47322 10.6554   1
  17  -7  -4 -11.961 7.55404   2
 -17  -7   4 -8.5371 12.5024   1
 -17  -7   4 2.50482 12.9108   4
  17   7  -4 -3.6001 12.4686   2
  17   7  -4 6.02923 13.2976   1
  15  -7  -4 -4.2785 6.75168   2
 -15  -7   4 -11.744 11.3759   4
  15  -7  -4 -6.8231 9.25056   1
 -15  -7   4 -2.2809 11.3680   1
  15   7  -4 25.5312 12.9459   1
  15   7  -4 -4.1592 11.3307   2
  13  -7  -4 86.2409 10.5555   2
 -13  -7   4 62.5555 13.1479   1
 -13  -7   4 72.5571 13.8219   4
  13  -7  -4 83.3008 12.2951   1
  13   7  -4 66.3473 13.5734   1
  13   7  -4 81.9560 13.5160   2
 -11  -7   4 -0.8386 8.74692   4
 -11  -7   4 7.56057 8.86020   1
  11   7  -4 6.03979 9.55912   1
  11   7  -4 9.55333 9.40627   2
  -9  -7   4 81.5368 12.6974   4
  -9  -7   4 87.1202 11.6514   1
   9   7  -4 114.474 13.0234   1
   9   7  -4 70.0937 11.2585   2
  -7  -7   4 -3.5355 6.01649   1
  -7  -7   4 0.34776 7.08162   1
   7  -7  -4 23.2207 6.06413   4
  -7  -7   4 1.06201 8.22424   4
   7   7  -4 6.74661 7.44167   2
   7   7  -4 4.53169 7.74916   1
  -5  -7   4 65.7245 9.48073   1
  -5  -7   4 56.5005 10.6870   4
  -5  -7   4 54.5219 9.05329   1
   5  -7  -4 54.6739 8.60427   4
   5   7  -4 56.5346 9.52713   2
   5   7  -4 51.1022 10.2339   1
  -3  -7   4 4.03059 7.17630   4
   3  -7  -4 5.38874 6.47232   4
  -3  -7   4 4.48738 6.22935   1
  -3  -7   4 6.33966 6.16883   1
  -3  -7   4 -9.0622 5.68422   2
   3   7  -4 10.6702 7.23474   1
   3   7  -4 3.90708 6.32947   2
   3   7  -4 -9.5140 6.51698   4
   1  -7  -4 63.3657 9.94136   4
   1  -7  -4 63.8373 7.25745   2
  -1  -7   4 54.4301 8.55086   1
  -1  -7   4 79.5640 9.31104   2
   1  -7  -4 61.1972 7.34025   1
  -1  -7   4 53.5531 8.57493   1
  -1  -7   4 63.4695 9.70405   4
   1  -7  -4 54.3816 7.37148   1
   1   7  -4 74.8924 9.98167   1
   1   7  -4 80.5970 10.6095   4
   1  -7   4 8.68193 6.39466   2
  -1  -7  -4 2.37879 7.86197   4
   1  -7   4 6.08238 6.62310   1
  -1  -7  -4 -2.5867 6.00433   1
   1  -7   4 4.69406 6.63227   1
   1  -7   4 -1.3164 6.81218   4
  -1  -7  -4 9.22770 5.94746   2
   1  -7   4 -1.0832 5.62435   2
  -1  -7  -4 -2.8717 5.67357   1
  -1   7  -4 4.53994 7.15487   1
  -1   7  -4 -6.6176 6.53657   4
   3  -7   4 41.3755 8.78418   1
  -3  -7  -4 54.8905 10.7692   4
   3  -7   4 44.6579 7.87362   1
  -3  -7  -4 50.8752 7.96617   1
  -3  -7  -4 50.3197 7.70096   2
  -3  -7  -4 52.5667 8.86999   1
   3  -7   4 55.0033 8.67864   2
  -3   7  -4 43.1012 8.00416   1
  -3   7  -4 58.6374 8.28465   4
   3   7   4 64.9903 8.52289   1
   5  -7   4 40.1250 8.74901   1
  -5  -7  -4 55.8067 8.97046   1
  -5  -7  -4 41.4766 9.31360   1
   5  -7   4 38.5287 8.44238   2
  -5  -7  -4 45.7135 10.5738   4
   5  -7   4 33.3760 8.85833   1
   5   7   4 30.5982 8.41002   1
   5   7   4 48.9247 8.69051   2
  -5   7  -4 47.5389 8.52223   1
   7  -7   4 17.4356 7.86180   1
  -7  -7  -4 14.1665 9.34457   4
   7  -7   4 7.71152 8.70034   1
  -7  -7  -4 15.2632 9.03943   1
   7  -7   4 5.71847 7.64421   2
  -7  -7  -4 1.14029 7.08053   1
   7   7   4 8.85322 8.37825   2
  -7   7  -4 10.3675 6.96679   1
   7   7   4 -8.4771 6.93160   1
  -9  -7  -4 64.2304 12.6635   4
   9  -7   4 30.7385 9.62480   2
   9  -7   4 54.1878 11.2198   1
  -9  -7  -4 36.3905 11.8911   1
   9   7   4 36.6361 10.4553   2
   9   7   4 43.4004 10.2803   1
  11  -7   4 7.30386 10.4238   2
 -11  -7  -4 -20.311 10.7602   4
  11  -7   4 -3.4937 10.6886   1
 -11  -7  -4 12.9158 11.6877   1
  11   7   4 16.9102 10.5288   2
  11   7   4 6.85025 11.1445   1
 -13  -7  -4 -12.262 12.0837   1
  13  -7   4 6.79770 12.1570   1
  13  -7   4 -1.8984 9.99951   2
 -13  -7  -4 -0.0470 13.0496   4
  13   7   4 11.9765 12.1014   2
  15  -7   4 -14.528 14.1332   1
 -15  -7  -4 -3.3602 14.0660   4
  15  -7   4 5.72854 12.3251   2
 -15  -7  -4 13.5365 14.8052   1
  15   7   4 -3.0258 16.2636   2
 -18  -8   4 -6.7982 14.4326   4
 -18  -8   4 -23.975 12.9498   1
  18  -8  -4 -9.6983 8.88202   2
  18  -8  -4 -6.8606 11.7583   1
  18   8  -4 14.3686 14.2759   2
 -16  -8   4 25.7669 13.9410   4
  16  -8  -4 17.7317 8.91063   2
  16  -8  -4 27.1086 12.1954   1
 -16  -8   4 44.8437 14.5874   1
  16   8  -4 71.3530 15.3943   2
  16   8  -4 35.2073 14.0218   1
 -14  -8   4 80.4088 15.4099   4
  14  -8  -4 89.7581 11.3766   2
  14  -8  -4 66.9944 12.4532   1
 -14  -8   4 82.6189 15.0013   1
  14   8  -4 84.8214 15.5817   1
  14   8  -4 88.9729 14.9798   2
  12  -8  -4 41.1419 8.29073   2
  12  -8  -4 44.5134 10.9473   1
 -12  -8   4 15.5701 10.9458   4
  12  -8  -4 50.8469 9.52494   1
 -12  -8   4 54.4077 12.3430   1
  12   8  -4 23.8565 11.7826   2
  12   8  -4 37.4205 11.9734   1
 -10  -8   4 1.27001 9.07917   1
 -10  -8   4 0.03044 9.30122   4
  10   8  -4 -2.6047 8.84945   1
  10   8  -4 -19.905 7.90988   2
  -8  -8   4 32.4658 9.47768   1
  -8  -8   4 48.7928 11.2520   4
  -8  -8   4 58.0486 9.36170   1
   8   8  -4 30.9840 10.0119   1
   8   8  -4 41.8249 9.58661   2
  -6  -8   4 35.4117 8.78344   1
  -6  -8   4 60.2512 10.8297   4
  -6  -8   4 55.8267 9.73516   1
   6  -8  -4 25.3701 8.97737   4
   6   8  -4 42.5826 9.13357   2
   6   8  -4 45.1680 9.74721   1
  -4  -8   4 237.243 17.2059   1
   4  -8  -4 232.415 17.8430   4
  -4  -8   4 216.397 18.3494   4
  -4  -8   4 202.837 16.1109   1
   4   8  -4 243.651 17.8648   1
   4   8  -4 216.128 16.1359   2
  -2  -8   4 -11.264 7.35724   4
  -2  -8   4 -6.0635 6.52505   1
   2  -8  -4 -4.2257 7.60466   4
  -2  -8   4 3.28244 5.92459   1
   2   8  -4 0.07956 7.11150   1
   0  -8   4 58.4502 8.40889   1
   0  -8  -4 37.7476 6.85100   1
   0  -8   4 54.5327 9.98909   4
   0  -8  -4 44.5424 6.84568   2
   0  -8  -4 45.3516 10.5215   4
   0  -8   4 45.8737 8.25188   2
   0  -8  -4 34.6918 7.42983   1
   0  -8   4 53.6822 9.12955   1
   0   8  -4 50.2036 9.09671   4
   0   8  -4 42.6044 8.66089   1
   2  -8   4 107.983 11.6599   2
  -2  -8  -4 114.813 11.9241   1
   2  -8   4 164.317 14.1006   4
  -2  -8  -4 122.087 10.9764   2
  -2  -8  -4 125.623 14.9165   4
  -2  -8  -4 105.398 10.9959   1
   2  -8   4 108.613 11.4818   1
   2  -8   4 111.316 12.3219   1
   2   8   4 108.198 10.1886   1
  -2   8  -4 118.729 11.9358   4
  -4  -8  -4 5.25072 6.86257   1
   4  -8   4 8.73076 7.95234   1
  -4  -8  -4 7.55718 8.10605   1
  -4  -8  -4 -11.446 7.86737   4
   4  -8   4 -8.8745 6.28073   2
   4  -8   4 -1.2174 6.43855   1
  -4   8  -4 -3.6386 6.12501   1
   4   8   4 -6.8761 5.42374   1
  -6  -8  -4 80.5905 11.0111   1
   6  -8   4 77.2333 11.0758   1
  -6  -8  -4 69.2782 11.6100   1
  -6  -8  -4 89.9877 13.3345   4
   6  -8   4 87.5349 11.7746   1
   6  -8   4 89.1988 11.0858   2
  -6   8  -4 82.1086 10.1772   1
   6   8   4 70.3740 9.55485   2
   6   8   4 92.8346 11.5130   1
   8  -8   4 21.7905 10.0921   1
   8  -8   4 28.9521 9.32386   2
  -8  -8  -4 36.2657 12.2270   4
  -8  -8  -4 22.7861 10.6479   1
   8   8   4 7.89023 8.73762   1
   8   8   4 20.1284 8.97382   2
 -10  -8  -4 20.1503 11.6004   1
  10  -8   4 8.42817 9.89139   2
  10  -8   4 15.3539 11.7403   1
 -10  -8  -4 12.3330 11.9440   4
  10   8   4 15.5568 9.51375   2
  12  -8   4 57.3130 13.4508   2
 -12  -8  -4 33.7304 13.8548   4
 -12  -8  -4 40.9581 14.7606   1
  12  -8   4 60.4876 14.9965   1
  12   8   4 41.7400 11.5565   2
 -14  -8  -4 23.5614 16.0484   4
  14  -8   4 6.42890 12.3677   2
  14  -8   4 7.61963 14.0907   1
 -14  -8  -4 0.05984 14.6607   1
 -17  -9   4 11.1518 14.4223   4
  17  -9  -4 8.18008 11.7325   1
 -17  -9   4 10.7543 14.6208   1
  17  -9  -4 0.77299 8.23861   2
  17   9  -4 -4.7226 14.2279   2
 -15  -9   4 68.8525 15.3279   1
  15  -9  -4 90.0051 13.6992   1
  15  -9  -4 64.6675 11.0663   2
 -15  -9   4 65.9381 16.0937   4
  15   9  -4 69.4572 14.7585   1
  15   9  -4 89.6199 16.1985   2
 -13  -9   4 100.726 16.3170   1
 -13  -9   4 77.0655 15.6124   4
  13  -9  -4 107.070 11.9998   2
  13   9  -4 126.200 16.1370   2
  13   9  -4 86.7312 14.3338   1
 -11  -9   4 28.2122 12.2953   4
 -11  -9   4 50.9844 11.9697   1
  11   9  -4 73.3688 12.5853   2
  11   9  -4 68.1700 12.3703   1
  -9  -9   4 59.9860 11.7080   1
  -9  -9   4 59.2217 13.0525   4
   9   9  -4 65.0257 11.7512   1
   9   9  -4 47.6532 10.7088   2
  -7  -9   4 52.2177 12.2013   4
  -7  -9   4 59.5173 10.4181   1
  -7  -9   4 64.3272 11.0274   1
   7  -9  -4 90.6757 11.8685   4
   7   9  -4 82.3648 11.3704   2
   7   9  -4 78.0872 11.6149   1
   5  -9  -4 90.4784 12.5791   4
  -5  -9   4 65.3217 10.5398   1
  -5  -9   4 71.8055 12.6407   4
  -5  -9   4 85.1794 11.6210   1
   5   9  -4 79.8768 10.7001   2
   5   9  -4 91.6610 11.5870   1
  -3  -9   4 183.083 15.0645   1
  -3  -9   4 175.366 17.4277   4
  -3  -9   4 169.539 15.5663   1
   3  -9  -4 210.326 17.9251   4
   3   9  -4 181.972 15.2885   1
   1  -9  -4 239.787 15.8272   2
   1  -9  -4 268.078 21.0572   4
   1  -9  -4 262.637 17.1024   1
  -1  -9   4 262.050 19.0088   1
  -1  -9   4 243.165 17.9349   1
   1  -9  -4 217.648 15.9815   1
  -1  -9   4 289.122 21.2450   4
   1   9  -4 254.803 18.0724   1
   1  -9   4 72.5975 11.0208   1
   1  -9   4 89.9490 12.7078   4
  -1  -9  -4 61.5038 8.71094   2
  -1  -9  -4 74.9599 9.97224   1
  -1  -9  -4 82.4276 13.1348   4
   1  -9   4 74.9960 10.2209   2
  -1  -9  -4 71.8776 9.25807   1
   1  -9   4 66.4380 9.60861   1
  -1   9  -4 75.9667 11.3470   4
  -1   9  -4 84.5959 10.2538   1
  -3  -9  -4 65.6358 9.35972   2
  -3  -9  -4 57.2436 9.49039   1
  -3  -9  -4 39.4126 11.4947   4
   3  -9   4 82.9329 11.7452   4
   3  -9   4 53.2904 10.3751   1
  -3  -9  -4 45.2417 8.70666   1
   3  -9   4 42.3496 9.18783   1
   3  -9   4 56.7818 9.59134   2
  -3   9  -4 49.0824 8.27085   1
   3   9   4 66.7485 8.58628   1
  -3   9  -4 48.0584 8.90863   4
  -5  -9  -4 36.8242 10.1157   1
  -5  -9  -4 30.3007 11.4512   4
   5  -9   4 16.9140 8.21471   2
   5  -9   4 18.9792 9.74425   1
  -5   9  -4 34.1730 8.18507   1
   5   9   4 28.0091 8.16904   1
  -7  -9  -4 -2.7104 9.52969   1
   7  -9   4 13.6720 8.64992   2
   7  -9   4 -10.307 9.14933   1
  -7  -9  -4 27.3254 11.9135   4
   7   9   4 11.4116 7.85701   2
   9  -9   4 23.5840 10.2880   2
  -9  -9  -4 20.4031 12.1984   4
  -9  -9  -4 29.5911 13.2087   1
   9  -9   4 28.4729 11.7461   1
 -11  -9  -4 -2.2384 12.0172   1
  11  -9   4 15.1013 11.0954   2
 -11  -9  -4 14.7093 13.0083   4
  11  -9   4 19.5397 12.4733   1
  13  -9   4 17.4091 12.9166   2
 -13  -9  -4 20.6649 15.3109   1
 -13  -9  -4 5.90174 14.4532   4
  13  -9   4 31.5608 13.9740   1
  16 -10  -4 31.7671 12.4655   1
 -16 -10   4 33.4455 15.6617   1
 -16 -10   4 9.98024 14.1539   4
  16 -10  -4 15.5330 10.0627   2
  16  10  -4 27.5043 14.9061   2
  14 -10  -4 42.6755 11.8830   1
  14 -10  -4 62.1772 10.3006   2
 -14 -10   4 30.6527 14.1808   1
 -14 -10   4 42.0066 15.1236   4
  14  10  -4 36.9978 13.0610   2
 -12 -10   4 8.61450 12.0473   1
  12 -10  -4 -2.2369 7.07226   2
 -12 -10   4 4.29068 12.6857   4
  12  10  -4 5.25082 11.2865   2
 -10 -10   4 6.48327 11.5664   4
 -10 -10   4 0.37261 10.0313   1
  10  10  -4 11.2670 10.1807   2
  10  10  -4 10.9571 9.31949   1
  -8 -10   4 57.3687 12.3481   1
  -8 -10   4 53.5002 13.7108   4
   8 -10  -4 54.4690 12.0556   4
   8  10  -4 73.7349 12.0297   1
   8  10  -4 106.026 12.8897   2
  -6 -10   4 13.0595 11.5263   4
  -6 -10   4 27.6770 8.85528   1
   6 -10  -4 45.4291 11.6409   4
  -6 -10   4 49.0343 10.6228   1
   6  10  -4 41.8788 9.80339   2
   6  10  -4 44.7151 9.90260   1
   4 -10  -4 64.7179 13.0287   4
  -4 -10   4 39.6871 9.81459   1
  -4 -10   4 26.9949 8.79700   1
  -4 -10   4 23.6785 11.8539   4
   4  10  -4 63.1393 10.3211   1
  -2 -10   4 28.8283 11.6556   4
   2 -10  -4 18.4691 7.44643   1
  -2 -10   4 24.8193 7.98746   1
   2 -10  -4 38.2578 12.0841   4
  -2 -10   4 10.2281 8.86978   1
   2 -10  -4 14.5944 6.47054   2
   2 -10  -4 14.1849 6.54216   1
   2  10  -4 16.8859 7.59488   1
   0 -10   4 94.6257 14.3698   4
   0 -10  -4 70.5571 9.33725   2
   0 -10  -4 53.5005 8.97414   1
   0 -10   4 72.9388 11.0864   1
   0 -10   4 56.4809 9.78139   1
   0 -10  -4 78.1524 14.4252   4
   0 -10  -4 64.7976 10.3001   1
   0  10  -4 88.2675 10.1416   1
  -2 -10  -4 5.82858 11.4331   4
  -2 -10  -4 5.27067 7.59332   1
   2 -10   4 1.58394 9.16666   1
  -2 -10  -4 0.18845 6.54071   2
  -2 -10  -4 12.4283 11.3721   1
   2 -10   4 6.51407 7.71993   2
   2 -10   4 -2.3226 10.5863   4
  -4 -10  -4 8.42401 9.01027   1
   4 -10   4 4.29759 9.93060   4
   4 -10   4 1.88986 8.99014   1
   4 -10   4 10.2844 8.18628   2
  -4 -10  -4 -4.5029 11.5095   4
  -4  10  -4 -3.4149 6.10629   4
  -6 -10  -4 18.0792 12.3082   4
   6 -10   4 4.97901 8.62121   2
   6 -10   4 5.00006 9.81149   1
  -6 -10  -4 18.0843 11.1157   1
   8 -10   4 84.6963 14.2236   1
  -8 -10  -4 55.2693 14.1110   1
   8 -10   4 87.5262 13.6750   2
  -8 -10  -4 64.8161 16.1152   4
  10 -10   4 17.3757 10.6092   2
 -10 -10  -4 1.01786 12.1992   4
  10 -10   4 -7.4545 11.5421   1
 -10 -10  -4 -7.0492 12.8758   1
  12 -10   4 -14.489 12.5428   1
 -12 -10  -4 -6.1484 13.7258   4
 -12 -10  -4 11.7174 15.7536   1
  12 -10   4 -1.6898 11.5947   2
  15 -11  -4 16.7325 9.15137   2
 -15 -11   4 35.3693 14.8845   1
 -15 -11   4 -8.5233 14.4575   4
  13 -11  -4 8.95368 8.18911   2
 -13 -11   4 -5.8843 13.9141   4
 -13 -11   4 10.5689 13.2296   1
  13  11  -4 1.09219 11.9618   2
 -11 -11   4 -15.729 11.2840   1
  11 -11  -4 5.64945 7.27570   2
 -11 -11   4 -10.691 12.5328   4
  11  11  -4 11.3693 10.2353   2
  -9 -11   4 5.82740 10.6069   1
  -9 -11   4 2.85018 13.1356   4
   9  11  -4 -8.3030 8.75925   2
   7 -11  -4 -2.6430 11.2687   4
  -7 -11   4 14.7081 10.4691   1
  -7 -11   4 -0.3930 12.5038   4
   7  11  -4 8.54869 7.92063   2
  -5 -11   4 8.35109 9.41990   1
   5 -11  -4 9.11164 11.7130   4
  -5 -11   4 3.28750 12.3047   4
   3 -11  -4 -1.2424 12.1951   4
  -3 -11   4 3.70737 12.3686   4
  -3 -11   4 2.48577 8.71087   1
   1 -11  -4 29.5662 8.76948   1
  -1 -11   4 42.0913 14.3531   4
   1 -11  -4 17.6015 13.3945   4
  -1 -11   4 38.5428 10.6139   1
  -1 -11  -4 11.7713 8.75832   1
   1 -11   4 13.9684 8.78096   2
   1 -11   4 24.7619 12.9109   4
   1 -11   4 30.9192 10.8154   1
  -1 -11  -4 17.1318 13.0505   4
  -3 -11  -4 11.5496 9.52512   1
   3 -11   4 -5.2107 7.72377   2
  -3 -11  -4 -0.1392 13.0989   4
   3 -11   4 -5.0833 9.42569   1
   3 -11   4 14.1485 12.1322   4
   5 -11   4 39.0847 12.6535   1
  -5 -11  -4 43.4553 15.4989   4
  -5 -11  -4 56.1049 12.4598   1
   5 -11   4 41.7911 10.8251   2
   7 -11   4 4.80258 10.0066   2
   7 -11   4 9.69768 12.0803   1
  -7 -11  -4 1.74259 11.8815   1
  -7 -11  -4 -0.6871 13.0553   4
  -9 -11  -4 -4.3191 14.5877   4
  -9 -11  -4 -1.3965 12.2764   1
   9 -11   4 16.4632 10.4689   2
   9 -11   4 16.6307 12.3974   1
 -11 -11  -4 -4.8462 15.5519   4
  11 -11   4 8.07974 12.6844   1
  11 -11   4 24.3959 12.4502   2
 -11 -11  -4 2.57873 13.6904   1
  14 -12  -4 -0.6323 8.56582   2
 -14 -12   4 -3.6096 13.8883   1
 -12 -12   4 -13.673 14.1259   4
 -12 -12   4 -2.7160 12.9371   1
  12 -12  -4 -4.6452 7.81689   2
 -10 -12   4 42.7143 16.3516   4
 -10 -12   4 42.4946 14.4446   1
  -8 -12   4 5.03042 14.5685   4
   8 -12  -4 15.6343 7.63718   2
   8 -12  -4 15.2272 12.4741   4
  -8 -12   4 -3.8346 11.4531   1
   6 -12  -4 -8.0485 11.5172   4
  -6 -12   4 11.5976 11.4906   1
  -6 -12   4 -0.8367 13.8794   4
   4 -12  -4 53.4529 15.2117   4
  -4 -12   4 74.7318 16.8624   4
  -4 -12   4 53.5047 13.2847   1
   2 -12  -4 14.1759 9.07549   1
  -2 -12   4 2.73546 14.0340   4
   2 -12  -4 -9.7232 12.3234   4
  -2 -12   4 -5.0760 10.0607   1
   0 -12   4 -7.7645 9.81897   1
   0 -12  -4 -0.5073 13.9494   4
   0 -12   4 20.4680 14.5025   4
   0 -12  -4 3.72860 9.32952   1
   2 -12   4 19.6362 10.1808   2
  -2 -12  -4 49.4525 16.9889   4
  -2 -12  -4 50.4649 11.8164   1
   2 -12   4 25.9926 12.4759   1
   2 -12   4 55.0971 16.0619   4
   4 -12   4 22.0642 10.0851   2
   4 -12   4 17.8540 11.4796   1
  -4 -12  -4 17.5329 11.4364   1
   4 -12   4 9.25620 12.8166   4
  -4 -12  -4 33.6286 16.1711   4
  -6 -12  -4 21.8672 12.7375   1
   6 -12   4 39.3481 11.5332   2
   6 -12   4 16.4414 12.5356   1
  -6 -12  -4 2.51969 15.5380   4
  -8 -12  -4 28.4389 13.6727   1
   8 -12   4 13.8528 12.8893   1
   8 -12   4 3.97774 10.6164   2
  -8 -12  -4 12.3662 16.4791   4
 -10 -12  -4 10.7311 13.3523   1
  10 -12   4 0.66649 11.7605   2
  10 -12   4 -19.637 11.6065   1
 -13 -13   4 16.7629 15.8704   1
  13 -13  -4 11.5368 9.40371   2
  11 -13  -4 8.25761 8.45440   2
 -11 -13   4 9.27889 14.4791   1
  -9 -13   4 24.5445 17.4273   4
  -9 -13   4 13.6582 13.3193   1
   9 -13  -4 28.4918 9.06298   2
   7 -13  -4 49.6974 15.2314   4
  -7 -13   4 23.1461 12.4689   1
  -7 -13   4 35.1697 16.8011   4
   5 -13  -4 13.7819 10.1070   1
  -5 -13   4 63.0530 18.2805   4
   5 -13  -4 41.6022 15.3249   4
  -5 -13   4 38.7948 12.9903   1
  -3 -13   4 20.6016 12.4616   1
   3 -13  -4 10.9916 14.4636   4
  -3 -13   4 18.0887 16.9456   4
   1 -13  -4 33.9412 16.2442   4
   1 -13  -4 -4.6239 10.3026   1
  -1 -13   4 36.2023 12.7169   1
  -1 -13   4 26.1224 17.1751   4
  -1 -13  -4 -8.4230 15.0855   4
   1 -13   4 18.3945 14.3332   4
   1 -13   4 32.8111 12.1516   1
   1 -13   4 8.66999 10.2446   2
  -1 -13  -4 23.4783 10.9552   1
   3 -13   4 20.7703 11.4498   2
   3 -13   4 45.0541 15.4953   4
   3 -13   4 48.4554 14.1088   1
  -3 -13  -4 39.9170 13.1674   1
  -3 -13  -4 22.2996 17.0863   4
  -5 -13  -4 18.4038 16.6875   4
   5 -13   4 23.7815 12.6814   1
  -5 -13  -4 49.1560 14.2171   1
   5 -13   4 55.1332 12.9693   2
   7 -13   4 -0.6789 11.2178   2
   7 -13   4 -15.303 12.4890   1
  -7 -13  -4 15.4560 13.9956   1
  10 -14  -4 3.11394 8.53265   2
 -10 -14   4 6.86705 12.9933   1
  -8 -14   4 -2.9524 13.8211   1
   8 -14  -4 5.37974 8.61209   2
  -8 -14   4 -18.077 17.4528   4
   6 -14  -4 25.2294 16.2796   4
  -6 -14   4 32.0050 17.4837   4
  -6 -14   4 21.4576 13.9199   1
   4 -14  -4 42.2071 17.2715   4
  -4 -14   4 61.5152 15.4573   1
  -4 -14   4 37.5353 19.9963   4
  -2 -14   4 30.2938 14.0533   1
   2 -14  -4 3.77490 16.3745   4
  -2 -14   4 22.4407 19.0206   4
   2 -14  -4 35.4072 12.5479   1
   0 -14  -4 1.07567 11.3151   1
   0 -14   4 8.45883 13.1081   1
   0 -14  -4 -0.9802 16.3112   4
   0 -14   4 25.1640 16.4791   4
   2 -14   4 29.3019 16.5395   4
  -2 -14  -4 24.2522 12.3903   1
   2 -14   4 -2.0566 10.9370   2
   2 -14   4 13.7512 13.3721   1
  -2 -14  -4 -24.300 16.4813   4
  -4 -14  -4 29.9064 14.5218   1
   4 -14   4 7.78290 11.6062   2
   4 -14   4 8.58142 13.0930   1
  -4 -14  -4 30.4267 25.6264   4
   6 -14   4 26.6526 12.6268   2
   6 -14   4 0.15861 12.6819   1
  -6 -14  -4 12.8815 13.8440   1
  -5 -15   4 8.61357 23.2289   4
  -5 -15   4 9.49541 13.3240   1
   5 -15  -4 -14.328 14.0539   4
   3 -15  -4 -9.6779 15.2630   4
  -3 -15   4 -5.5132 13.2259   1
  -3 -15   4 11.0100 19.8367   4
   3 -15  -4 -7.4567 11.4405   1
  -1 -15   4 15.1614 14.1950   1
   1 -15  -4 21.9675 12.4763   1
  -1 -15   4 27.0774 18.0298   4
   1 -15  -4 -7.1061 16.7570   4
   1 -15   4 -6.0521 16.3720   4
  -1 -15  -4 -1.5868 23.1382   4
   1 -15   4 14.9555 14.0344   1
  -1 -15  -4 14.2549 12.5117   1
   1 -15   4 -0.4542 12.6226   2
  22   0  -5 -16.113 13.8881   1
  22   0  -5 4.66565 13.6368   2
  20   0  -5 -8.0833 10.8785   2
  20   0  -5 -6.7514 11.7922   1
  18   0  -5 -5.3596 10.8886   1
  18   0  -5 2.41532 9.47554   2
 -16   0   5 -12.318 6.88402   1
  16   0  -5 -12.285 7.44910   2
  16   0  -5 -3.0584 8.24020   1
  16   0  -5 1.18182 7.27336   1
  14   0  -5 -4.7780 7.02821   2
  14   0  -5 0.68849 6.45847   1
  14   0  -5 -0.5727 7.63681   1
 -14   0   5 11.6802 7.37962   1
 -12   0   5 1.75600 7.01775   1
  12   0  -5 1.09062 5.82751   2
  12   0  -5 2.56518 6.42520   1
  12   0  -5 -5.5241 6.10112   1
 -10   0   5 -6.4614 5.14900   1
 -10   0   5 5.03769 4.52723   2
  10   0  -5 -4.1870 5.27376   2
  10   0  -5 -6.4013 5.23044   1
  10   0  -5 4.20787 4.97271   4
  10   0  -5 1.74004 4.96211   1
   8   0  -5 -3.6592 4.52555   1
   8   0  -5 4.23832 4.71781   4
  -8   0   5 1.40042 3.72340   2
  -8   0   5 -0.3701 2.42214   1
  -8   0   5 0.01916 4.17765   1
   8   0  -5 -4.3209 4.43364   2
   8   0  -5 2.46740 4.12946   1
  -6   0   5 5.70659 3.68907   1
   6   0  -5 -2.0673 4.07938   1
  -6   0   5 0.27959 2.92781   1
   6   0  -5 -4.5987 3.82751   2
   6   0  -5 -2.9956 3.56653   1
   4   0  -5 1.29033 3.58219   1
   4   0  -5 2.83477 3.37618   2
  -4   0   5 -2.3131 3.24903   1
   4   0  -5 3.15069 2.90970   2
   4   0  -5 -0.1325 3.32849   1
   2   0  -5 -2.4657 3.40306   1
  -2   0   5 3.55977 3.49494   1
   2   0  -5 -0.9544 3.27096   2
  -2   0   5 -2.4146 3.20061   2
   2   0  -5 -6.0300 3.79951   1
   2   0  -5 2.72760 3.58722   2
  -2   0   5 -3.8477 2.81941   1
  -2   0   5 -2.8241 3.08745   2
   0   0  -5 20.1578 4.60371   2
   0   0  -5 -4.3054 3.94908   1
   0   0   5 7.86011 4.16595   2
   0   0  -5 0.51713 4.33713   1
   0   0   5 3.94975 4.35185   1
   2   0   5 5.76459 4.71643   1
   2   0   5 -4.4002 4.91665   1
  -2   0  -5 2.40189 4.45671   1
   2   0   5 1.16917 4.55325   2
  -2   0  -5 6.66863 5.28555   1
  -2   0  -5 -3.6679 4.31934   2
  -4   0  -5 -1.7124 5.94299   1
   4   0   5 -4.2617 6.06611   1
   4   0   5 2.86172 5.75451   2
  -4   0  -5 5.86539 5.33899   2
  -4   0  -5 -1.2365 5.46371   1
   4   0   5 1.25145 5.18178   1
  -6   0  -5 -3.5040 5.51897   4
  -6   0  -5 0.89467 5.49276   1
   6   0   5 2.04158 6.34361   2
   6   0   5 8.45054 7.14956   1
  -6   0  -5 7.82869 6.76052   1
   6   0   5 -0.6168 5.77484   1
   8   0   5 -7.0144 7.79013   1
  -8   0  -5 -15.191 6.98904   1
   8   0   5 -1.3996 7.47449   2
  10   0   5 -9.8619 8.05149   2
  10   0   5 11.6894 9.53625   1
 -10   0  -5 16.8323 9.46115   1
  12   0   5 -2.9535 9.94165   2
 -12   0  -5 -3.3186 9.98061   1
  12   0   5 -10.724 10.0386   1
  14   0   5 10.7851 12.3011   1
 -14   0  -5 -2.9898 10.1420   1
  14   0   5 -2.5311 12.1780   2
  16   0   5 -9.5516 12.7325   1
  16   0   5 -6.6938 13.5099   2
  23  -1  -5 14.1548 14.2672   2
  23  -1  -5 -5.5032 14.9568   1
  23   1  -5 -11.107 14.3731   1
  23   1  -5 -12.497 13.7241   2
  21  -1  -5 8.44171 14.3638   1
  21  -1  -5 13.4574 12.3988   2
  21   1  -5 1.98813 13.5144   1
  21   1  -5 -0.6936 12.3721   2
  19  -1  -5 0.87583 10.0717   2
  19  -1  -5 9.30983 11.7500   1
  19   1  -5 -0.2318 11.1633   2
  19   1  -5 0.96980 11.5732   1
 -17  -1   5 4.73510 8.45153   1
  17  -1  -5 -8.2556 9.79753   1
  17  -1  -5 1.58497 8.47788   2
  17   1  -5 8.94880 10.6384   1
  17   1  -5 20.8670 9.71505   2
  15  -1  -5 13.7222 7.15430   1
  15  -1  -5 2.39872 8.91069   1
 -15  -1   5 30.3590 8.87480   1
  15  -1  -5 10.4954 8.00599   2
 -15   1   5 17.1943 7.38124   1
  15   1  -5 18.1982 9.38876   1
  15   1  -5 38.4894 7.67040   4
  15   1  -5 18.4018 7.57837   1
  15   1  -5 18.1539 8.45986   2
 -13  -1   5 87.4065 10.0783   4
 -13  -1   5 61.6358 9.55830   1
  13  -1  -5 83.9586 9.89546   2
  13  -1  -5 71.4118 9.06482   1
  13  -1  -5 87.0946 11.1251   1
  13   1  -5 56.4954 9.90664   1
  13   1  -5 83.2605 9.88050   1
  13   1  -5 75.3924 9.22382   4
 -13   1   5 78.3872 9.29090   1
  13   1  -5 74.8917 10.1761   2
  11  -1  -5 12.0846 6.45344   1
 -11  -1   5 22.6555 7.12172   4
  11  -1  -5 7.33177 5.37679   1
 -11  -1   5 19.3475 6.84048   1
  11  -1  -5 18.3597 6.06059   2
  11   1  -5 11.5513 6.62000   2
  11   1  -5 3.15370 5.61436   1
  11   1  -5 14.1894 6.08053   4
  11   1  -5 9.54896 6.67874   1
   9  -1  -5 37.4174 6.86076   1
   9  -1  -5 35.1951 5.88441   1
  -9  -1   5 37.7567 5.96181   2
  -9  -1   5 40.8688 6.67123   1
  -9  -1   5 26.1235 6.03943   1
   9  -1  -5 28.3341 6.05956   2
   9   1  -5 53.2765 7.64976   2
  -9   1   5 27.4462 5.37705   1
   9   1  -5 30.1438 6.34074   4
   9   1  -5 35.1520 6.34962   1
   9   1  -5 36.7836 7.05545   1
   7  -1  -5 -2.8041 3.51315   1
  -7  -1   5 2.03930 4.42928   1
  -7  -1   5 8.62037 4.31397   1
  -7  -1   5 0.33925 4.02262   2
   7   1  -5 -0.3020 4.50307   4
   7   1  -5 -1.5902 4.95196   1
   7   1  -5 0.98242 4.18412   1
   7   1  -5 -3.8966 4.54276   2
  -5  -1   5 103.482 8.75108   1
  -5  -1   5 103.584 8.65587   1
  -5  -1   5 102.310 7.97404   2
   5   1  -5 118.158 8.48589   1
   5   1  -5 121.058 8.53282   2
   5   1  -5 103.213 8.49505   1
   5   1  -5 121.581 9.45759   4
  -3  -1   5 1057.83 47.9246   1
  -3  -1   5 1037.34 47.9591   1
  -3  -1   5 1064.21 47.6593   2
  -3  -1   5 1056.50 47.7166   2
   3   1  -5 1033.31 47.8049   2
   3   1  -5 1054.17 47.7398   2
   3   1  -5 1050.80 47.9467   1
   3   1  -5 1061.50 48.0701   1
   1  -1  -5 2762.15 124.698   1
  -1  -1   5 2817.46 124.949   2
  -1  -1   5 2770.88 125.105   1
   1  -1  -5 2752.80 124.691   1
  -1  -1   5 2787.71 125.073   1
   1  -1  -5 2955.96 124.647   2
  -1  -1   5 2839.93 124.955   2
   1   1  -5 2823.39 125.130   1
   1   1  -5 2786.32 124.945   2
   1   1  -5 2788.77 125.146   1
   1  -1   5 331.334 17.6951   1
   1  -1   5 315.820 17.3615   2
  -1  -1  -5 329.359 17.0810   2
  -1  -1  -5 322.712 17.4094   1
  -1  -1  -5 316.567 17.0960   1
  -1   1  -5 317.305 17.2569   1
  -1   1  -5 332.293 17.8051   1
   1   1   5 313.271 17.0113   1
  -1   1  -5 323.109 17.1280   2
   1   1   5 332.423 17.0060   2
   1   1   5 324.566 17.4797   1
  -3  -1  -5 8.50232 5.30145   2
   3  -1   5 6.59054 5.28061   2
  -3  -1  -5 13.5898 6.00794   1
   3  -1   5 2.26793 5.61044   1
  -3  -1  -5 6.14043 4.99041   1
   3  -1   5 21.3867 5.89660   1
   3   1   5 14.7213 6.07471   1
  -3   1  -5 15.3133 5.29360   2
  -3   1  -5 11.8367 5.33284   1
   3   1   5 13.9177 5.65692   2
   3   1   5 4.51428 5.07604   1
  -3   1  -5 2.89336 5.84780   1
   5  -1   5 129.905 12.1626   1
  -5  -1  -5 145.771 12.5745   4
  -5  -1  -5 138.830 14.2418   2
  -5  -1  -5 119.835 10.8788   1
   5  -1   5 140.882 11.8862   2
  -5  -1  -5 145.021 12.5613   1
   5  -1   5 125.918 11.4558   1
   5   1   5 131.702 12.0002   1
   5   1   5 125.335 11.2214   1
   5   1   5 135.827 11.8174   2
  -5   1  -5 148.586 12.4590   1
  -5   1  -5 128.010 11.2517   1
  -7  -1  -5 4.06654 8.74137   1
   7  -1   5 -1.2875 8.21270   1
   7  -1   5 15.0018 6.82630   1
  -7  -1  -5 -8.5394 5.98525   1
  -7  -1  -5 -1.1864 6.77994   4
   7  -1   5 16.5030 7.58868   2
  -7   1  -5 12.5788 7.74905   1
   7   1   5 -8.3615 7.63731   1
   7   1   5 1.23009 7.25215   2
   9  -1   5 95.0456 13.0491   1
  -9  -1  -5 108.918 13.2616   1
   9  -1   5 103.142 12.5666   2
  -9  -1  -5 121.699 12.4052   4
   9   1   5 108.959 13.4730   1
   9   1   5 100.514 12.4769   2
  -9   1  -5 99.8464 12.9860   1
 -11  -1  -5 1.50145 8.25170   4
  11  -1   5 0.11251 9.42038   2
  11  -1   5 8.74460 10.7140   1
 -11  -1  -5 1.93284 10.2219   1
 -11   1  -5 12.8839 10.3559   1
  11   1   5 15.1188 10.9528   1
  11   1   5 -10.055 9.21315   2
 -13  -1  -5 -2.5620 12.1621   1
  13  -1   5 -4.0199 11.8540   1
  13  -1   5 0.80933 11.0935   2
 -13   1  -5 10.7604 10.1382   1
  13   1   5 16.2548 12.4362   1
  13   1   5 26.7003 12.4307   2
  15  -1   5 39.3049 14.8542   2
  15  -1   5 43.4348 14.9763   1
  15   1   5 61.9356 14.4671   2
  15   1   5 53.4988 15.7379   1
  17  -1   5 21.5943 15.4433   1
  17  -1   5 -2.5601 14.8680   2
  17   1   5 11.2072 14.5065   2
  17   1   5 3.33393 15.7061   1
  22  -2  -5 -5.9659 13.3962   1
  22  -2  -5 -10.780 12.8234   2
  22   2  -5 6.99602 14.6677   2
  22   2  -5 -24.924 13.4442   1
  20  -2  -5 -3.3390 10.6649   2
  20  -2  -5 14.1113 12.5347   1
  20   2  -5 -2.1819 12.2678   2
  20   2  -5 2.85685 13.5536   1
  18  -2  -5 -10.564 8.66298   2
  18  -2  -5 2.61747 11.1795   1
 -18  -2   5 -3.0507 10.4303   4
  18   2  -5 5.71049 11.2707   1
  18   2  -5 -0.9124 10.6089   2
  16  -2  -5 39.9049 10.0975   2
  16  -2  -5 65.1547 11.9326   1
 -16  -2   5 63.7775 11.4567   4
  16  -2  -5 57.7012 10.4040   1
 -16  -2   5 34.5922 10.4355   1
 -16   2   5 8.26175 7.12327   1
  16   2  -5 54.4425 9.99279   1
  16   2  -5 45.8304 10.8776   2
  16   2  -5 40.1001 11.7516   1
  16   2  -5 53.8566 9.26400   4
 -14  -2   5 90.3048 11.7770   1
  14  -2  -5 73.5916 10.0357   2
  14  -2  -5 75.5091 9.42092   1
  14  -2  -5 82.7935 10.7592   1
 -14  -2   5 70.1297 11.1926   4
  14   2  -5 94.3973 10.9390   1
  14   2  -5 91.6862 10.3585   4
 -14   2   5 68.0441 8.46056   1
  14   2  -5 80.4149 11.1750   2
  14   2  -5 89.1410 12.0832   1
 -12  -2   5 17.3123 8.43051   4
  12  -2  -5 16.1948 6.38846   1
 -12  -2   5 18.1537 8.06367   1
  12  -2  -5 20.2341 6.59018   2
  12  -2  -5 22.8999 7.35157   1
  12   2  -5 17.3259 7.10699   4
  12   2  -5 20.3850 8.09754   2
  12   2  -5 26.5569 7.65393   1
 -12   2   5 22.3300 6.28042   1
  12   2  -5 29.3636 9.03056   1
 -10  -2   5 222.477 15.4467   1
  10  -2  -5 218.298 13.7597   1
 -10  -2   5 259.346 16.7352   4
  10  -2  -5 214.881 13.6211   2
  10  -2  -5 239.743 14.5691   1
  10   2  -5 210.686 16.0745   1
  10   2  -5 218.286 15.4124   4
  10   2  -5 216.185 15.0128   1
  10   2  -5 219.516 15.3435   2
  -8  -2   5 214.285 14.4684   1
  -8  -2   5 232.893 14.3392   1
  -8  -2   5 223.624 15.6872   4
  -8  -2   5 232.038 13.7393   2
   8   2  -5 221.435 14.3818   2
   8   2  -5 227.137 15.2742   1
   8   2  -5 216.529 14.6161   4
   8   2  -5 236.460 14.3709   1
  -6  -2   5 61.6500 6.39425   2
  -6  -2   5 59.0586 6.63555   1
  -6  -2   5 52.7247 7.69433   4
  -6  -2   5 45.7328 6.50021   1
   6   2  -5 52.5530 7.12674   4
   6   2  -5 48.6394 6.82144   1
   6   2  -5 51.4468 6.43966   1
   6   2  -5 60.5780 6.99138   2
  -4  -2   5 799.129 37.3441   1
  -4  -2   5 799.662 37.0400   2
  -4  -2   5 800.803 37.4473   1
   4   2  -5 769.846 37.2212   2
   4   2  -5 814.248 37.3606   1
   4   2  -5 781.487 37.8805   4
   4   2  -5 819.313 37.6278   1
  -2  -2   5 1128.84 51.3577   2
  -2  -2   5 1107.73 51.5848   1
  -2  -2   5 1117.38 51.5980   1
  -2  -2   5 1143.06 51.3321   2
   2   2  -5 1125.69 51.3183   2
   2   2  -5 1129.16 51.4749   2
   2   2  -5 1100.43 51.6489   1
   2   2  -5 1134.96 51.5377   1
   0  -2  -5 -4.9340 3.54047   2
   0  -2   5 0.48286 4.44759   2
   0  -2   5 1.26970 4.55085   1
   0  -2  -5 0.96100 4.17407   1
   0  -2   5 1.51071 4.50833   1
   0  -2  -5 1.30831 3.82815   1
   0   2  -5 -1.1228 4.11128   1
   0   2  -5 1.55315 3.98229   2
   0   2   5 2.35829 3.75665   1
   0   2   5 0.29180 0.80436   1
  -2  -2  -5 1099.18 52.2668   1
  -2  -2  -5 1135.63 52.0702   2
   2  -2   5 1117.53 52.3443   2
   2  -2   5 1155.26 52.6677   1
  -2  -2  -5 1137.61 52.3547   1
  -2   2  -5 1140.93 52.4605   1
   2   2   5 1129.25 51.8724   2
  -2   2  -5 1114.83 52.1762   2
   2   2   5 1119.67 52.0569   1
   2   2   5 1117.79 52.2620   1
  -2   2  -5 1131.59 52.5910   1
  -4  -2  -5 74.6060 8.46467   1
   4  -2   5 78.2926 8.57659   1
   4  -2   5 65.8737 8.62284   2
  -4  -2  -5 123.808 10.8496   4
  -4  -2  -5 60.5858 8.03035   2
  -4  -2  -5 73.6446 9.18179   1
   4  -2   5 69.3115 9.00492   1
   4   2   5 91.0654 9.66175   1
  -4   2  -5 65.6763 8.83175   1
   4   2   5 77.3323 8.84130   2
   4   2   5 65.7687 8.02483   1
  -4   2  -5 63.8983 8.25475   1
  -6  -2  -5 92.3823 10.9165   1
   6  -2   5 86.3515 10.1096   2
  -6  -2  -5 93.8943 10.6117   4
  -6  -2  -5 90.1176 10.0776   1
   6  -2   5 88.9920 11.0111   1
   6  -2   5 75.3521 9.97531   1
   6   2   5 111.101 10.7369   2
  -6   2  -5 94.6508 10.6894   1
   6   2   5 110.137 11.1175   1
   8  -2   5 90.7325 12.4256   1
   8  -2   5 114.316 11.9355   1
  -8  -2  -5 90.6913 12.4364   1
  -8  -2  -5 113.431 12.0461   4
   8  -2   5 86.6146 11.1432   2
   8   2   5 95.9613 11.7485   2
   8   2   5 99.0426 12.3737   1
  -8   2  -5 118.429 12.7106   1
 -10  -2  -5 147.450 16.1254   1
 -10  -2  -5 148.976 15.2746   4
  10  -2   5 154.481 16.2478   1
  10  -2   5 168.506 16.1300   2
  10   2   5 132.528 15.6976   1
  10   2   5 147.569 15.4918   2
 -10   2  -5 175.477 16.5933   1
  12  -2   5 148.864 17.7900   1
 -12  -2  -5 134.131 17.0064   1
  12  -2   5 144.655 16.7485   2
 -12  -2  -5 140.510 15.4131   4
  12   2   5 135.154 16.1651   2
 -12   2  -5 132.978 15.7930   1
  12   2   5 157.448 18.2991   1
 -14  -2  -5 22.9281 11.4650   4
  14  -2   5 49.0520 15.1863   1
 -14  -2  -5 22.2589 13.5704   1
  14  -2   5 42.3769 13.5889   2
  14   2   5 16.1854 14.1004   1
  14   2   5 25.8564 13.5358   2
  16  -2   5 -27.955 13.7106   1
  16  -2   5 15.7882 14.4191   2
  16   2   5 -6.8555 13.5861   1
  16   2   5 16.5934 14.8604   2
  21  -3  -5 -5.5725 11.7571   2
  21  -3  -5 14.9554 14.0070   1
  21   3  -5 -13.182 13.5232   1
  21   3  -5 -3.3317 13.2330   2
  19  -3  -5 20.6042 12.6584   1
 -19  -3   5 16.2780 12.0203   4
  19  -3  -5 -3.8953 10.0712   2
  19   3  -5 30.3068 13.1882   2
  19   3  -5 5.10679 12.6712   1
 -17  -3   5 37.1520 11.0184   1
  17  -3  -5 41.1999 10.0354   2
  17  -3  -5 49.6467 11.6035   1
 -17  -3   5 23.8016 11.4551   4
  17   3  -5 41.7009 12.9059   1
  17   3  -5 17.0461 10.8594   2
  15  -3  -5 51.2098 10.5708   1
 -15  -3   5 50.0786 11.0212   4
  15  -3  -5 36.8501 8.28386   1
 -15  -3   5 82.8814 11.8594   1
  15  -3  -5 49.4143 9.38437   2
  15   3  -5 54.4424 11.5144   1
  15   3  -5 50.8269 10.8344   2
 -13  -3   5 174.511 15.8534   4
  13  -3  -5 188.254 13.6937   2
  13  -3  -5 182.575 14.6368   1
  13  -3  -5 157.485 13.1638   1
 -13  -3   5 178.953 15.5359   1
  13   3  -5 159.859 15.1300   2
  13   3  -5 170.791 15.5997   1
  13   3  -5 171.944 14.7439   1
  13   3  -5 172.289 15.1412   4
  11  -3  -5 61.4719 7.07684   2
 -11  -3   5 88.5243 10.6788   1
  11  -3  -5 68.6833 8.12784   1
  11  -3  -5 60.6208 7.40027   1
 -11  -3   5 73.8142 10.4642   4
  11   3  -5 77.4579 10.1525   1
  11   3  -5 62.6862 9.01676   1
  11   3  -5 71.7935 9.87360   4
  11   3  -5 71.4239 9.69710   2
  -9  -3   5 65.6594 8.24670   1
  -9  -3   5 79.4315 9.94564   4
  -9  -3   5 65.1963 8.73070   1
   9   3  -5 66.5087 8.49950   1
   9   3  -5 54.7510 8.22959   2
   9   3  -5 48.4248 8.21037   4
   9   3  -5 53.4788 8.96438   1
  -7  -3   5 168.992 12.6800   1
  -7  -3   5 180.429 11.8556   2
  -7  -3   5 162.102 13.6526   4
  -7  -3   5 173.199 12.2172   1
   7   3  -5 158.342 12.3867   2
   7   3  -5 169.305 12.7771   4
   7   3  -5 168.757 13.3041   1
   7   3  -5 146.124 12.1268   1
  -5  -3   5 2.37643 5.07058   1
  -5  -3   5 2.91379 5.83094   4
  -5  -3   5 5.13481 4.49434   2
  -5  -3   5 6.47646 5.01337   1
   5   3  -5 3.82569 4.79803   2
   5   3  -5 3.86352 4.96228   4
   5   3  -5 1.67303 5.41068   1
   5   3  -5 4.17149 4.55634   1
  -3  -3   5 637.793 31.2578   1
  -3  -3   5 647.219 30.7613   2
  -3  -3   5 631.683 31.6974   4
  -3  -3   5 663.036 31.1345   1
   3   3  -5 657.137 31.4880   4
   3   3  -5 625.008 31.0109   1
   3   3  -5 627.349 31.3832   1
   3   3  -5 657.078 31.0604   2
  -1  -3   5 380.215 20.0545   1
   1  -3  -5 378.640 18.4521   1
  -1  -3   5 387.850 19.4709   2
  -1  -3   5 369.059 19.5740   2
  -1  -3   5 362.414 19.6031   1
   1   3  -5 373.112 20.1060   1
   1   3  -5 376.088 19.7824   1
   1   3  -5 366.520 19.8621   4
   1  -3   5 83.3115 8.32951   1
  -1  -3  -5 101.155 7.73855   2
   1  -3   5 82.0180 8.36711   1
   1  -3   5 81.4789 8.29635   2
  -1  -3  -5 81.1996 9.34308   4
  -1  -3  -5 92.6338 8.10144   1
  -1  -3  -5 81.0293 7.62846   1
  -1   3  -5 85.8996 8.62066   1
   1   3   5 90.1012 7.38350   1
  -1   3  -5 76.6627 7.66046   2
  -1   3  -5 102.127 8.67731   1
   1   3   5 84.2587 6.98746   2
   1   3   5 71.6377 7.18805   1
  -3  -3  -5 90.8944 8.82404   2
  -3  -3  -5 82.6866 10.2203   4
   3  -3   5 98.0458 9.61461   1
  -3  -3  -5 99.9639 9.76602   1
   3  -3   5 93.0280 9.77314   1
  -3  -3  -5 96.4541 9.46306   1
   3  -3   5 101.333 9.67375   2
   3   3   5 108.409 9.39563   2
  -3   3  -5 83.5867 8.97410   1
   3   3   5 86.2818 8.51856   1
  -3   3  -5 107.344 10.3112   1
   3   3   5 100.091 9.91897   1
  -5  -3  -5 112.303 11.0575   1
  -5  -3  -5 110.627 10.5884   2
  -5  -3  -5 124.391 11.9352   1
  -5  -3  -5 111.272 11.6545   4
   5  -3   5 133.938 11.5168   1
   5  -3   5 139.377 12.1441   1
   5  -3   5 128.567 11.6714   2
  -5   3  -5 145.153 12.1936   1
   5   3   5 123.990 11.2358   2
   5   3   5 123.289 11.7460   1
   7  -3   5 73.4697 10.2061   2
   7  -3   5 93.5596 10.7087   1
  -7  -3  -5 85.8398 10.6715   1
  -7  -3  -5 97.8927 11.4970   4
  -7  -3  -5 95.4463 11.6707   1
   7  -3   5 108.668 11.9801   1
  -7   3  -5 95.6747 11.2576   1
   7   3   5 102.067 11.3264   2
   7   3   5 101.121 12.1070   1
   9  -3   5 122.201 13.3536   2
   9  -3   5 149.186 14.7932   1
  -9  -3  -5 116.059 13.5904   4
  -9  -3  -5 120.662 14.0767   1
   9  -3   5 115.365 12.7729   1
   9   3   5 113.859 14.1654   1
   9   3   5 109.239 13.2479   2
  -9   3  -5 124.475 13.5867   1
  11  -3   5 12.2509 9.69831   2
 -11  -3  -5 6.50777 9.90360   4
 -11  -3  -5 11.1738 10.7831   1
  11  -3   5 12.8187 10.9136   1
 -11   3  -5 23.8878 9.83892   1
  11   3   5 16.4874 10.7706   1
  11   3   5 11.7492 10.2534   2
  13  -3   5 11.2846 11.9537   2
 -13  -3  -5 15.6330 11.0064   4
  13  -3   5 4.53557 12.9708   1
 -13  -3  -5 0.04724 11.6159   1
  13   3   5 16.3377 12.1091   2
  13   3   5 -14.792 10.7601   1
  15  -3   5 84.3642 16.1450   2
  15  -3   5 41.8810 16.3860   1
 -15  -3  -5 46.0071 19.2879   4
 -15  -3  -5 79.1451 16.9578   1
  15   3   5 69.0389 16.4324   1
  15   3   5 47.4441 15.4244   2
  17  -3   5 -2.7670 14.0266   2
  17  -3   5 -19.220 14.1921   1
  17   3   5 0.64667 13.7920   2
  22  -4  -5 4.46093 15.3941   1
  22  -4  -5 -5.6733 12.4046   2
  22   4  -5 10.8314 14.8867   2
  22   4  -5 -3.7045 14.8019   1
  20  -4  -5 15.8517 12.6588   1
  20  -4  -5 19.1402 11.1803   2
 -20  -4   5 1.86197 12.3061   4
  20   4  -5 15.3475 13.4503   2
  20   4  -5 -0.9262 13.8632   1
  18  -4  -5 36.4466 10.2167   2
 -18  -4   5 13.5753 10.7435   1
 -18  -4   5 30.5909 13.1791   4
  18  -4  -5 20.0252 11.3030   1
  18   4  -5 -13.221 11.7081   1
  18   4  -5 -0.3295 11.5007   2
  16  -4  -5 -7.9647 8.68058   1
 -16  -4   5 11.5902 10.5447   4
  16  -4  -5 -1.9556 7.36520   2
 -16  -4   5 -13.979 8.20851   1
  16   4  -5 -22.909 8.80940   2
  16   4  -5 -2.9361 10.3250   1
 -14  -4   5 0.77411 8.46127   1
  14  -4  -5 13.0406 7.78673   1
 -14  -4   5 -0.8414 8.98354   4
  14  -4  -5 -2.3212 5.69306   1
  14  -4  -5 11.5384 6.43475   2
  14   4  -5 6.70463 9.38896   1
  14   4  -5 9.92069 8.85167   2
  12  -4  -5 77.6791 8.38715   2
 -12  -4   5 112.551 12.0617   1
  12  -4  -5 120.461 10.5094   1
 -12  -4   5 68.4016 11.3932   4
  12   4  -5 100.569 11.7025   2
  12   4  -5 79.2315 12.1745   1
  12   4  -5 74.6482 10.3376   1
 -10  -4   5 23.6162 7.57907   1
 -10  -4   5 18.3151 7.73098   4
  10   4  -5 8.68534 7.11204   2
  10   4  -5 29.7042 8.41377   1
  10   4  -5 18.2338 7.19336   4
  10   4  -5 19.8568 7.24706   1
  -8  -4   5 45.0603 7.54344   1
  -8  -4   5 48.3215 8.90614   4
  -8  -4   5 39.8895 7.82409   1
   8   4  -5 37.3533 8.30280   1
   8   4  -5 42.3363 7.92917   2
   8   4  -5 40.5182 7.15706   1
   8   4  -5 36.7132 7.74805   4
  -6  -4   5 325.530 17.7850   2
  -6  -4   5 321.716 18.6426   1
  -6  -4   5 301.624 18.4539   1
  -6  -4   5 311.733 19.7408   4
   6   4  -5 320.699 18.4845   2
   6   4  -5 300.057 18.9324   1
   6   4  -5 300.417 19.0428   4
   6   4  -5 311.009 18.0500   1
  -4  -4   5 76.4811 8.00216   2
  -4  -4   5 89.1919 9.73777   4
  -4  -4   5 85.2833 8.54369   1
  -4  -4   5 74.2163 8.30197   1
   4   4  -5 73.6250 7.90471   1
   4   4  -5 90.8480 9.12569   4
   4   4  -5 89.7109 8.72637   2
   4   4  -5 72.3631 8.82884   1
  -2  -4   5 29.2272 6.45161   4
  -2  -4   5 17.1436 5.48154   1
  -2  -4   5 25.2492 6.34909   1
  -2  -4   5 22.3840 5.66120   2
   2   4  -5 22.9514 6.22646   2
   2   4  -5 21.8979 5.64202   1
   2   4  -5 18.1280 5.83803   4
   2   4  -5 20.4460 6.43384   1
   0  -4   5 123.355 10.4010   2
   0  -4  -5 135.755 10.1478   1
   0  -4   5 153.351 11.3171   1
   0  -4  -5 125.476 9.99821   1
   0  -4   5 142.425 11.1060   2
   0  -4   5 141.500 11.1507   1
   0  -4  -5 152.978 12.6684   4
   0  -4  -5 132.458 9.43208   2
   0   4  -5 142.782 11.2244   4
   0   4  -5 138.951 11.2354   1
   0   4  -5 132.527 10.9604   1
   0   4   5 134.043 9.26380   1
  -2  -4  -5 1.46489 5.61416   1
   2  -4   5 13.3537 6.07918   1
  -2  -4  -5 15.7546 5.75401   1
   2  -4   5 15.7666 5.74819   2
   2  -4   5 9.05874 6.21834   1
  -2  -4  -5 7.86198 7.01366   4
  -2  -4  -5 18.6930 5.50484   2
  -2   4  -5 3.60566 5.41560   4
  -2   4  -5 9.97694 6.14226   1
  -2   4  -5 10.1285 5.45321   1
   2   4   5 11.0141 5.00756   2
   2   4   5 15.0986 5.86820   1
  -4  -4  -5 4.06273 5.50166   1
  -4  -4  -5 3.82478 6.67947   4
   4  -4   5 -6.9748 5.41971   1
  -4  -4  -5 6.31774 5.49056   2
  -4  -4  -5 -1.5061 5.92476   1
   4  -4   5 6.32877 6.32015   1
   4  -4   5 -0.3559 5.60210   2
  -4   4  -5 -6.3275 5.89284   1
   4   4   5 2.55841 5.84465   2
   4   4   5 1.47374 5.76025   1
   6  -4   5 -2.1555 6.86057   2
  -6  -4  -5 6.04419 7.73861   1
   6  -4   5 -5.4431 6.08669   1
  -6  -4  -5 -0.7043 6.02420   1
  -6  -4  -5 13.4134 7.93898   4
   6  -4   5 0.85381 7.33567   1
  -6   4  -5 2.63969 6.85529   1
   6   4   5 -6.4047 6.75832   1
   6   4   5 -4.0746 6.51252   2
  -8  -4  -5 6.73884 8.41472   4
  -8  -4  -5 31.5517 12.1087   1
   8  -4   5 8.90066 7.22680   1
   8  -4   5 13.4027 9.00337   1
   8  -4   5 7.43113 7.06892   2
  -8  -4  -5 2.61824 8.34571   1
  -8   4  -5 0.73698 7.38038   1
   8   4   5 18.4493 8.94012   1
   8   4   5 -12.844 7.43250   2
  10  -4   5 2.79935 9.95116   1
  10  -4   5 -14.425 8.66777   1
 -10  -4  -5 14.5808 10.1828   1
  10  -4   5 -17.246 7.60297   2
 -10  -4  -5 12.6045 9.78948   4
 -10   4  -5 9.83796 8.60794   1
  10   4   5 0.59919 9.53844   1
  10   4   5 -1.6111 9.16509   2
  12  -4   5 -6.9850 11.0299   1
 -12  -4  -5 2.83287 11.4914   1
  12  -4   5 9.72736 10.3083   2
 -12  -4  -5 3.57560 11.4703   4
  12   4   5 23.0634 11.8260   2
  12   4   5 -14.336 11.1082   1
 -14  -4  -5 34.6922 13.8318   1
  14  -4   5 -6.0838 12.8037   1
 -14  -4  -5 30.1592 12.7297   4
  14  -4   5 3.00817 11.7389   2
  14   4   5 -6.5544 12.2405   2
  14   4   5 -7.4257 11.5692   1
  16  -4   5 -14.076 13.0233   2
  16  -4   5 -17.574 14.2049   1
  16   4   5 -1.7827 13.4767   2
 -21  -5   5 13.6961 15.9918   4
  21  -5  -5 4.01423 11.6601   2
  21  -5  -5 -18.561 12.0724   1
  21   5  -5 0.50779 14.6872   2
  21   5  -5 7.83633 15.2375   1
  19  -5  -5 -30.901 10.3513   1
  19  -5  -5 9.36132 10.3759   2
 -19  -5   5 2.27618 12.4146   4
  19   5  -5 -7.0332 12.4682   2
  19   5  -5 15.8190 13.8845   1
  17  -5  -5 3.45605 10.2746   1
 -17  -5   5 -6.2353 10.9854   4
 -17  -5   5 13.6723 10.3645   1
  17  -5  -5 3.36122 8.07329   2
  17   5  -5 -10.642 11.5354   2
  17   5  -5 -11.899 12.0929   1
  15  -5  -5 133.004 14.1473   1
 -15  -5   5 152.083 16.7942   4
 -15  -5   5 134.906 15.4874   1
  15  -5  -5 102.427 11.6064   2
  15   5  -5 150.833 17.3357   1
  15   5  -5 134.562 15.7942   2
 -13  -5   5 7.01121 9.27312   4
  13  -5  -5 28.6248 8.14800   1
 -13  -5   5 25.1359 9.96736   1
  13  -5  -5 12.1896 5.95079   2
  13   5  -5 35.2778 10.7977   1
  13   5  -5 19.1200 9.07545   2
 -11  -5   5 77.1985 11.5224   4
 -11  -5   5 111.374 12.2460   1
  11   5  -5 109.176 12.8063   1
  11   5  -5 93.7217 11.6022   2
  -9  -5   5 0.39765 7.10073   4
  -9  -5   5 -6.0918 6.63882   1
  -9  -5   5 -4.9556 6.90665   1
   9   5  -5 -0.7340 6.72666   1
   9   5  -5 -6.8431 6.22359   2
   9   5  -5 -4.2571 6.55636   4
   9   5  -5 -6.6132 7.29676   1
  -7  -5   5 148.213 12.8267   1
  -7  -5   5 143.842 13.8689   4
  -7  -5   5 163.026 13.2150   1
   7  -5  -5 165.056 11.8484   4
   7   5  -5 144.108 12.3597   1
   7   5  -5 154.932 14.0469   4
   7   5  -5 182.981 14.4546   1
   7   5  -5 168.772 13.6146   2
  -5  -5   5 240.819 15.1692   2
  -5  -5   5 226.397 15.6500   1
  -5  -5   5 239.560 16.1404   1
   5  -5  -5 253.911 15.1814   4
  -5  -5   5 232.686 17.4754   4
   5   5  -5 251.241 16.6588   1
   5   5  -5 210.635 16.5003   4
   5   5  -5 241.313 15.8567   2
   5   5  -5 243.990 15.3951   1
  -3  -5   5 36.7994 7.35967   1
  -3  -5   5 38.9513 8.10119   4
  -3  -5   5 28.1764 6.45767   2
  -3  -5   5 36.7175 7.00370   1
   3  -5  -5 37.0643 7.49644   4
   3   5  -5 28.4693 6.34783   1
   3   5  -5 22.7487 6.86969   4
   3   5  -5 30.6092 7.09575   1
   3   5  -5 21.2592 6.74231   2
  -1  -5   5 48.0124 7.67666   4
  -1  -5   5 28.7909 7.38033   1
  -1  -5   5 49.4195 7.32971   2
   1  -5  -5 35.5833 7.76666   4
  -1  -5   5 33.8471 6.58537   2
  -1  -5   5 52.0830 7.50863   1
   1   5  -5 39.4958 7.79198   1
   1   5  -5 49.0126 7.07056   1
   1  -5   5 2.29226 5.70045   1
  -1  -5  -5 6.15422 5.07642   1
   1  -5   5 2.95976 5.71870   2
   1  -5   5 3.81809 5.97877   1
  -1  -5  -5 3.77741 6.73834   4
  -1  -5  -5 1.20757 5.22757   1
  -1  -5  -5 -0.2977 4.62739   2
  -1   5  -5 -0.8597 5.50117   4
  -3  -5  -5 122.295 11.0340   1
   3  -5   5 133.621 11.9887   1
  -3  -5  -5 142.570 13.3319   4
   3  -5   5 132.662 11.9523   2
   3  -5   5 135.138 11.8138   1
  -3  -5  -5 150.940 12.0549   1
  -3  -5  -5 147.631 11.3378   2
  -3   5  -5 138.021 12.1036   1
   3   5   5 145.567 11.1181   2
   3   5   5 139.992 11.4548   1
   5  -5   5 22.3458 8.21700   1
  -5  -5  -5 17.0818 8.52571   4
  -5  -5  -5 13.7566 7.91091   1
   5  -5   5 25.5451 6.95511   1
  -5  -5  -5 24.8228 7.40825   1
   5  -5   5 21.0932 7.25764   2
   5   5   5 22.4126 7.35460   1
   5   5   5 34.8922 7.43845   2
  -5   5  -5 21.5869 7.42004   1
   7  -5   5 2.98003 7.01876   2
  -7  -5  -5 5.13249 6.67625   1
  -7  -5  -5 19.1477 8.62522   1
  -7  -5  -5 9.69463 8.51713   4
   7  -5   5 22.2503 8.79021   1
   7   5   5 2.65786 7.65669   1
  -7   5  -5 8.00428 7.89021   1
   7   5   5 15.9084 8.01381   2
  -9  -5  -5 31.2661 10.5672   1
   9  -5   5 43.5517 9.47294   1
  -9  -5  -5 39.6572 10.8627   4
   9  -5   5 34.2228 10.5353   1
   9  -5   5 36.3648 9.85578   2
   9   5   5 26.4268 9.97129   1
  -9   5  -5 21.7667 9.09167   1
   9   5   5 25.2791 9.99277   2
 -11  -5  -5 1.08975 10.7406   4
  11  -5   5 0.28382 8.79851   2
  11  -5   5 -26.772 10.1353   1
 -11  -5  -5 -8.6369 10.4143   1
  11   5   5 14.2407 10.1595   1
  11   5   5 0.01693 10.1686   2
  13  -5   5 -19.615 12.2985   1
  13  -5   5 -4.3661 10.7723   2
 -13  -5  -5 -19.326 10.9074   4
 -13  -5  -5 -20.485 11.4051   1
  13   5   5 4.23524 12.2006   2
  13   5   5 0.30834 10.1044   1
 -15  -5  -5 18.6273 15.3564   1
  15  -5   5 63.9836 15.6752   2
 -15  -5  -5 44.6516 15.7549   4
  15  -5   5 56.5468 16.4038   1
  15   5   5 -6.1887 13.0686   2
  20  -6  -5 24.6558 13.1251   1
  20  -6  -5 6.36128 11.3942   2
 -20  -6   5 15.5075 15.0313   4
  20   6  -5 29.3409 15.2294   2
  20   6  -5 45.7891 16.8943   1
  18  -6  -5 31.8613 11.2616   1
 -18  -6   5 11.4914 11.2479   1
  18  -6  -5 14.2646 9.00577   2
 -18  -6   5 32.1907 14.0013   4
  18   6  -5 18.8904 13.5392   2
  18   6  -5 45.0620 15.2968   1
  16  -6  -5 33.1088 10.9842   1
 -16  -6   5 46.0935 13.3338   1
  16  -6  -5 33.7531 8.53095   2
 -16  -6   5 37.7244 13.4402   4
  16   6  -5 22.5478 12.9471   1
  16   6  -5 40.3578 12.4152   2
  14  -6  -5 73.0785 10.1424   2
 -14  -6   5 63.6846 12.9837   4
 -14  -6   5 77.8528 13.3385   1
  14   6  -5 70.0801 12.9795   2
  14   6  -5 72.3265 13.8804   1
 -12  -6   5 40.3137 10.9449   4
 -12  -6   5 59.7761 11.1590   1
  12   6  -5 71.7568 12.4894   1
  12   6  -5 64.3521 11.5577   2
 -10  -6   5 137.314 13.8683   1
 -10  -6   5 137.937 15.0032   4
  10   6  -5 121.305 13.8978   1
  10   6  -5 154.468 14.2444   2
  -8  -6   5 98.0744 12.7434   4
  -8  -6   5 97.8386 12.1593   1
  -8  -6   5 101.113 11.3215   1
   8   6  -5 115.595 12.5680   1
   8   6  -5 104.227 11.7781   2
  -6  -6   5 12.1635 6.27777   1
   6  -6  -5 23.2457 6.18696   4
  -6  -6   5 13.6713 6.87643   1
  -6  -6   5 14.8222 7.34723   4
   6   6  -5 17.3676 6.94146   2
   6   6  -5 9.55693 7.25139   1
   6   6  -5 3.72010 6.21330   4
   4  -6  -5 84.1187 10.0135   4
  -4  -6   5 64.5878 9.03284   1
  -4  -6   5 66.2668 8.61992   2
  -4  -6   5 70.2307 8.74921   1
  -4  -6   5 84.2196 10.6707   4
   4   6  -5 72.9500 9.20834   2
   4   6  -5 86.9634 10.0639   1
   4   6  -5 81.7295 10.2587   4
  -2  -6   5 25.2452 6.83257   1
   2  -6  -5 32.2420 8.32536   4
  -2  -6   5 41.1894 8.80029   4
  -2  -6   5 32.2106 7.51912   1
  -2  -6   5 31.9762 6.84056   2
   2   6  -5 31.0076 7.65023   4
   2   6  -5 42.2359 8.01911   1
   0  -6  -5 109.268 8.83586   2
   0  -6   5 96.4529 9.87957   2
   0  -6  -5 104.089 9.40958   1
   0  -6   5 141.071 11.9076   4
   0  -6   5 112.057 10.6437   2
   0  -6  -5 95.4486 11.4360   4
   0  -6  -5 101.642 9.03694   1
   0  -6   5 95.4589 10.0932   1
   0  -6   5 118.499 11.2079   1
   0   6  -5 122.876 11.2461   1
   0   6  -5 127.921 11.1315   4
  -2  -6  -5 279.650 18.0038   1
  -2  -6  -5 315.034 17.6490   2
  -2  -6  -5 306.095 18.1043   1
   2  -6   5 314.829 19.0585   1
  -2  -6  -5 273.744 19.6950   4
   2  -6   5 278.314 18.6255   1
   2  -6   5 295.417 18.1899   2
  -2   6  -5 287.433 19.4556   1
  -2   6  -5 313.993 18.8933   4
  -4  -6  -5 7.02315 5.92614   2
  -4  -6  -5 31.2330 8.59869   4
   4  -6   5 11.3815 6.93805   2
   4  -6   5 9.00039 7.34327   1
  -4  -6  -5 14.3681 6.07196   1
   4  -6   5 17.2013 6.95392   1
  -4  -6  -5 5.14368 7.24887   1
   4   6   5 14.6985 6.93937   1
   4   6   5 18.0631 6.56723   2
  -4   6  -5 15.7232 7.14785   1
  -6  -6  -5 27.4018 7.79668   1
   6  -6   5 20.2002 7.61388   1
  -6  -6  -5 3.98395 8.67954   4
   6  -6   5 29.7274 7.86880   2
   6  -6   5 27.5189 9.20049   1
  -6  -6  -5 32.2015 9.49366   1
   6   6   5 42.9531 8.61409   2
  -6   6  -5 40.1109 8.79200   1
   6   6   5 32.5060 8.25943   1
  -8  -6  -5 58.7113 11.9807   4
  -8  -6  -5 35.4449 9.20733   1
  -8  -6  -5 39.9709 10.3330   1
   8  -6   5 57.6999 11.0902   1
   8  -6   5 37.3767 9.58925   1
   8  -6   5 43.8312 10.0159   2
   8   6   5 46.1514 9.17680   1
   8   6   5 61.4437 10.8757   2
  -8   6  -5 47.8986 9.65554   1
 -10  -6  -5 10.1848 10.7639   4
  10  -6   5 27.6957 11.4452   1
  10  -6   5 14.3151 9.58296   2
 -10  -6  -5 16.7807 11.0270   1
  10   6   5 27.1399 10.4418   1
  10   6   5 13.8790 10.1636   2
 -12  -6  -5 11.4914 12.4175   1
  12  -6   5 14.8389 10.9835   2
 -12  -6  -5 -7.7590 11.3166   4
  12  -6   5 8.76821 12.2169   1
  12   6   5 41.1970 12.8134   2
  14  -6   5 -1.0426 12.5367   2
  14  -6   5 -4.1818 13.8523   1
 -14  -6  -5 1.04205 12.7727   4
 -14  -6  -5 12.7539 14.0061   1
  14   6   5 7.97507 12.2088   2
 -16  -6  -5 -23.495 13.5297   4
 -16  -6  -5 -5.7159 14.8737   1
  16  -6   5 16.3443 14.9371   2
  16  -6   5 -6.5278 14.1577   1
  19  -7  -5 9.83602 12.1258   1
 -19  -7   5 16.9620 14.4581   4
  19  -7  -5 15.4004 10.4344   2
  19   7  -5 19.2691 14.3864   2
  19   7  -5 2.54940 14.6305   1
 -17  -7   5 -6.8619 11.4585   1
 -17  -7   5 26.3385 13.4686   4
  17  -7  -5 -1.6306 7.75119   2
  17  -7  -5 33.8291 11.9044   1
  17   7  -5 -12.225 12.9797   1
  17   7  -5 25.7929 13.8292   2
  15  -7  -5 41.4444 9.47110   2
 -15  -7   5 73.3522 14.3852   4
 -15  -7   5 59.8217 14.0758   1
  15   7  -5 51.0470 14.7380   1
  15   7  -5 47.7016 12.9632   2
 -13  -7   5 163.066 18.1054   4
 -13  -7   5 191.862 18.3428   1
  13   7  -5 169.756 17.7006   1
  13   7  -5 176.993 17.8155   2
 -11  -7   5 36.2792 11.5033   4
 -11  -7   5 59.6393 10.9536   1
  11   7  -5 63.5281 11.5115   2
  11   7  -5 47.5021 10.9423   1
  -9  -7   5 73.8979 11.5368   1
  -9  -7   5 64.8072 11.9254   4
   9   7  -5 79.7014 10.8642   2
   9   7  -5 68.6205 11.5498   1
  -7  -7   5 71.1452 11.5886   4
   7  -7  -5 98.5775 9.53674   4
  -7  -7   5 72.2365 10.2416   1
  -7  -7   5 82.5300 10.7389   1
   7   7  -5 87.8416 10.6991   2
   7   7  -5 68.5575 10.9928   1
  -5  -7   5 15.1463 8.05735   1
  -5  -7   5 19.8376 8.39860   4
  -5  -7   5 15.1349 7.45442   1
   5  -7  -5 -13.600 6.28312   4
   5   7  -5 25.2891 8.62961   1
   5   7  -5 5.35418 7.65504   2
  -3  -7   5 306.604 19.6404   1
  -3  -7   5 332.086 19.6580   1
   3  -7  -5 306.138 19.8631   4
  -3  -7   5 281.390 20.5891   4
   3   7  -5 320.471 20.5507   1
   3   7  -5 316.044 19.4258   2
   3   7  -5 267.633 19.7925   4
  -1  -7   5 121.271 12.0564   1
  -1  -7   5 110.358 11.1457   2
   1  -7  -5 121.738 12.8512   4
  -1  -7   5 129.552 12.7463   4
  -1  -7   5 101.544 11.1355   1
   1   7  -5 119.773 12.4694   1
   1   7  -5 118.610 12.0567   4
   1  -7   5 -5.4953 6.67531   1
  -1  -7  -5 0.72392 5.51379   1
  -1  -7  -5 4.96091 6.28166   1
   1  -7   5 1.67056 6.45204   2
   1  -7   5 18.4677 7.39328   4
   1  -7   5 2.44591 5.99000   1
   1  -7   5 -6.3195 7.24121   2
  -1  -7  -5 -3.4186 4.63482   2
  -1  -7  -5 -1.8418 7.42715   4
  -1   7  -5 8.13112 6.97975   1
  -1   7  -5 1.26177 6.19164   4
  -3  -7  -5 35.3912 7.40707   2
  -3  -7  -5 21.6099 7.14098   1
  -3  -7  -5 42.9772 8.74728   1
   3  -7   5 38.7947 8.12368   2
  -3  -7  -5 41.7277 9.74769   4
   3  -7   5 44.2004 8.64493   1
   3  -7   5 31.7080 7.69230   1
   3   7   5 18.5617 6.04752   1
  -3   7  -5 41.4248 8.45547   1
  -5  -7  -5 24.8260 7.44293   1
   5  -7   5 23.9258 8.14226   1
  -5  -7  -5 17.3057 8.45789   1
   5  -7   5 15.7404 7.61347   2
   5  -7   5 10.2608 8.32565   1
  -5  -7  -5 28.1413 9.95313   4
   5   7   5 13.5510 7.10754   2
   5   7   5 18.0831 7.66134   1
  -5   7  -5 34.8308 8.11213   1
  -7  -7  -5 3.24628 9.38189   4
   7  -7   5 6.65080 9.00494   1
  -7  -7  -5 21.9126 8.42046   1
   7  -7   5 5.56149 8.01328   2
  -7  -7  -5 22.9560 9.85477   1
   7  -7   5 13.3175 8.10089   1
   7   7   5 20.9236 8.68764   1
  -7   7  -5 7.27730 6.98989   1
   7   7   5 11.4744 7.96588   2
   9  -7   5 60.2451 11.2492   2
  -9  -7  -5 57.4749 12.6930   1
   9  -7   5 64.8775 12.0882   1
  -9  -7  -5 34.3007 12.3749   4
   9   7   5 48.7579 10.9920   2
   9   7   5 46.7902 10.7875   1
  11  -7   5 66.0533 14.6444   1
 -11  -7  -5 38.8836 13.7055   4
 -11  -7  -5 37.6420 13.4642   1
  11  -7   5 45.5229 12.1123   2
  11   7   5 25.0761 11.9306   2
 -13  -7  -5 29.1356 15.0695   4
 -13  -7  -5 44.2234 15.2181   1
  13  -7   5 20.4886 13.3711   1
  13  -7   5 17.1597 12.1570   2
  13   7   5 23.7401 12.9933   2
  15  -7   5 0.03514 13.1966   2
  15  -7   5 -12.858 14.5209   1
 -15  -7  -5 6.31819 15.2621   1
 -15  -7  -5 36.8367 16.9744   4
  20  -8  -5 -8.3855 10.4101   2
 -20  -8   5 -7.1402 13.6337   4
  20  -8  -5 25.2392 14.1136   1
  20   8  -5 16.9146 14.7449   2
 -18  -8   5 20.4146 14.8303   1
  18  -8  -5 -6.4068 12.1602   1
  18  -8  -5 6.67657 8.90432   2
 -18  -8   5 -5.9163 13.8683   4
  18   8  -5 3.29424 13.8033   2
  18   8  -5 21.7526 15.4193   1
  16  -8  -5 16.7865 7.47604   2
 -16  -8   5 11.4016 12.9525   1
 -16  -8   5 -7.3543 11.9177   4
  16  -8  -5 9.51085 10.3521   1
  16   8  -5 32.1639 14.3348   1
  16   8  -5 -13.671 11.9646   2
 -14  -8   5 10.1574 11.7163   1
 -14  -8   5 10.5328 11.2404   4
  14  -8  -5 12.0226 7.43007   2
  14   8  -5 3.75397 12.1229   1
  14   8  -5 26.4852 12.7964   2
 -12  -8   5 65.6132 13.3045   4
 -12  -8   5 88.0541 13.6802   1
  12   8  -5 50.6330 12.4410   1
  12   8  -5 72.0522 13.2896   2
 -10  -8   5 1.81309 9.43097   4
 -10  -8   5 4.29279 9.05240   1
  10   8  -5 -7.5394 8.88058   1
  10   8  -5 -9.2849 8.36427   2
  -8  -8   5 22.8007 10.6429   4
  -8  -8   5 14.1435 9.85466   1
  -8  -8   5 18.6485 9.23346   1
   8  -8  -5 17.9773 6.99966   4
   8   8  -5 11.7756 8.24432   2
   8   8  -5 27.9835 9.92602   1
  -6  -8   5 44.8587 9.35607   1
  -6  -8   5 41.0772 8.99957   1
  -6  -8   5 39.1831 10.4163   4
   6  -8  -5 28.8563 8.86293   4
   6   8  -5 44.7023 9.38349   2
   6   8  -5 42.3255 9.61018   1
  -4  -8   5 1.98499 6.54555   1
  -4  -8   5 0.79363 8.04860   4
  -4  -8   5 7.17740 7.39878   1
   4  -8  -5 4.77700 7.62434   4
   4   8  -5 0.62432 6.99615   2
   4   8  -5 6.40740 7.94708   1
   2  -8  -5 35.4747 9.85742   4
  -2  -8   5 35.4409 8.63552   1
  -2  -8   5 32.6228 10.1753   4
  -2  -8   5 34.1267 8.45803   1
   2   8  -5 44.7025 9.18052   1
   0  -8  -5 2.35107 6.04736   1
   0  -8   5 -1.0090 6.39840   2
   0  -8   5 3.85324 8.13192   4
   0  -8   5 -3.7385 7.00167   1
   0  -8   5 10.5816 6.42389   1
   0  -8  -5 10.6715 8.62339   4
   0  -8  -5 -3.2893 5.03744   2
   0  -8  -5 1.06816 5.57505   1
   0   8  -5 3.49704 7.21292   4
   0   8  -5 10.0098 7.46252   1
  -2  -8  -5 16.4909 6.82047   1
  -2  -8  -5 12.2898 9.14371   4
   2  -8   5 16.1466 7.54359   2
   2  -8   5 24.9809 8.68252   1
  -2  -8  -5 12.6870 7.37515   1
   2  -8   5 13.6531 7.11003   1
  -2  -8  -5 23.5117 6.48340   2
  -2   8  -5 32.8315 7.88757   4
  -2   8  -5 7.12282 6.74864   1
   2   8   5 24.2041 6.41001   1
  -4  -8  -5 32.3063 10.2839   4
   4  -8   5 26.1850 8.34088   2
  -4  -8  -5 26.1244 8.85908   1
   4  -8   5 35.9736 8.65830   1
  -4  -8  -5 35.1306 8.10666   1
   4  -8   5 38.4017 9.51512   1
  -4   8  -5 46.8739 8.63979   1
   4   8   5 23.7716 7.31878   1
  -6  -8  -5 2.78417 10.8478   1
   6  -8   5 -3.5274 9.14698   1
  -6  -8  -5 -15.937 8.39881   1
  -6  -8  -5 17.3114 9.65704   4
   6  -8   5 8.90095 8.23033   2
  -6   8  -5 3.85215 6.67292   1
   6   8   5 4.11071 7.20124   2
   6   8   5 2.13888 7.40400   1
  -8  -8  -5 5.51978 9.94439   1
   8  -8   5 1.33970 10.1198   1
   8  -8   5 0.60139 8.68359   2
  -8  -8  -5 16.7644 10.9713   4
   8   8   5 6.98204 8.23245   2
 -10  -8  -5 24.4189 12.8157   1
  10  -8   5 30.1774 12.7031   1
 -10  -8  -5 23.3570 13.0694   4
  10  -8   5 2.48970 10.1788   2
  10   8   5 37.7239 10.1036   2
 -12  -8  -5 16.7758 13.6024   4
 -12  -8  -5 25.4074 14.7238   1
  12  -8   5 22.4994 11.9618   2
  12  -8   5 11.0780 12.9334   1
 -14  -8  -5 15.1267 15.0671   1
  14  -8   5 -11.707 12.2371   2
 -14  -8  -5 13.9576 14.9727   4
  14  -8   5 -13.853 12.9184   1
  19  -9  -5 -3.7584 12.0220   1
  19  -9  -5 -7.4875 9.22182   2
 -19  -9   5 -6.8865 15.4715   4
  19   9  -5 7.80577 14.7005   2
  17  -9  -5 2.16595 8.14390   2
 -17  -9   5 7.00340 13.7821   4
 -17  -9   5 11.5277 14.6631   1
  17   9  -5 9.88126 13.7530   2
 -15  -9   5 -15.208 11.2647   4
  15  -9  -5 3.35785 8.16181   2
 -15  -9   5 1.70046 11.7747   1
  15   9  -5 -10.891 12.0524   2
  15   9  -5 9.58605 11.1974   1
 -13  -9   5 -0.4620 10.9361   4
 -13  -9   5 0.79907 11.3950   1
  13   9  -5 2.89084 11.3403   2
  13   9  -5 -7.4110 10.5863   1
 -11  -9   5 12.3815 11.0231   4
 -11  -9   5 -6.7801 9.67493   1
  11   9  -5 -0.6062 9.08539   1
  11   9  -5 0.33462 9.46868   2
  -9  -9   5 15.7669 11.2255   4
  -9  -9   5 0.75071 9.01080   1
   9   9  -5 15.4151 9.94159   1
   9   9  -5 2.27385 9.24806   2
  -7  -9   5 71.0246 13.2817   4
  -7  -9   5 73.5197 11.5823   1
  -7  -9   5 41.8630 10.0042   1
   7  -9  -5 74.8275 12.3490   4
   7   9  -5 74.7094 11.4474   2
   7   9  -5 76.2730 11.9892   1
   5  -9  -5 38.5196 10.8193   4
  -5  -9   5 54.3464 9.42801   1
  -5  -9   5 56.0615 11.9711   4
  -5  -9   5 48.2006 10.1104   1
   5   9  -5 62.3270 10.5828   1
   5   9  -5 43.7034 9.51189   2
  -3  -9   5 -0.2041 9.40652   4
   3  -9  -5 5.58277 9.12939   4
  -3  -9   5 1.47457 7.13338   1
  -3  -9   5 -2.4637 7.71526   1
   3   9  -5 16.2353 8.40685   1
  -1  -9   5 36.4972 10.9819   4
  -1  -9   5 25.5754 7.69350   1
   1  -9  -5 39.3875 11.2458   4
  -1  -9   5 30.9943 8.97931   1
   1  -9  -5 26.1993 6.34386   2
   1  -9  -5 21.9760 7.16217   1
   1   9  -5 37.4277 8.56286   1
   1  -9   5 7.83563 7.84483   1
  -1  -9  -5 3.69516 6.73798   1
   1  -9   5 -1.8312 6.42597   1
   1  -9   5 8.79624 9.58486   4
   1  -9   5 -1.7829 7.26167   2
  -1  -9  -5 3.41711 5.99827   2
  -1  -9  -5 -0.1398 9.65854   4
  -1  -9  -5 15.3153 6.29529   1
  -1   9  -5 10.8838 6.88159   1
  -1   9  -5 -7.1440 8.24936   4
  -3  -9  -5 17.7620 10.4840   4
  -3  -9  -5 -0.1119 11.0641   2
   3  -9   5 18.4964 8.94050   1
  -3  -9  -5 -4.4782 7.88077   1
  -3  -9  -5 9.13086 7.22235   1
   3  -9   5 6.76867 7.19972   1
   3  -9   5 9.12097 7.85210   2
   3   9   5 9.55050 6.02574   1
  -3   9  -5 17.0028 6.91785   1
  -3   9  -5 8.10009 7.64840   4
  -5  -9  -5 -0.3309 8.78672   1
   5  -9   5 -6.9819 7.42676   2
  -5  -9  -5 9.16046 9.74578   4
   5  -9   5 -10.293 9.01465   1
   7  -9   5 49.8010 10.9485   2
   7  -9   5 19.2886 11.0151   1
  -7  -9  -5 61.2183 12.6454   1
  -7  -9  -5 39.2337 12.9489   4
   9  -9   5 5.45631 11.6572   1
   9  -9   5 1.94049 10.2938   2
  -9  -9  -5 1.47506 11.6665   4
  -9  -9  -5 5.26286 12.2507   1
  11  -9   5 2.27257 12.5757   1
 -11  -9  -5 -2.0007 13.4006   1
 -11  -9  -5 4.69014 13.3636   4
  11  -9   5 -7.6581 10.8316   2
 -13  -9  -5 20.0303 15.4082   1
  13  -9   5 12.8893 12.2968   2
 -13  -9  -5 6.34874 15.3583   4
  13  -9   5 14.5140 14.5673   1
  18 -10  -5 -10.050 12.5653   1
  18 -10  -5 29.9892 9.75061   2
  18  10  -5 30.2192 15.5655   2
 -16 -10   5 25.0959 15.5466   4
  16 -10  -5 33.6405 10.0881   2
 -16 -10   5 16.1482 14.2675   1
  16  10  -5 51.1535 15.9213   2
 -14 -10   5 13.8770 13.5450   4
 -14 -10   5 19.2560 13.0895   1
  14  10  -5 -6.9640 12.2330   2
 -12 -10   5 -0.8817 10.8063   1
 -12 -10   5 10.0436 12.7697   4
  12  10  -5 -19.805 9.90272   2
  12  10  -5 -5.4231 9.19249   1
 -10 -10   5 1.81353 11.4686   4
 -10 -10   5 -1.1453 10.0551   1
  10  10  -5 8.58532 10.0877   2
  10  10  -5 4.89514 9.27775   1
  -8 -10   5 54.4691 13.8269   4
   8 -10  -5 32.6988 11.1012   4
  -8 -10   5 72.4276 12.3249   1
   8  10  -5 37.1414 10.9019   2
   8  10  -5 55.7309 11.2235   1
  -6 -10   5 0.84311 8.53063   1
  -6 -10   5 5.45706 7.75790   1
  -6 -10   5 -16.555 10.0665   4
   6 -10  -5 -6.1175 10.3948   4
   6  10  -5 3.46158 8.69078   1
   6  10  -5 9.51478 9.10391   2
  -4 -10   5 -0.4666 11.4076   4
   4 -10  -5 16.4715 10.8415   4
  -4 -10   5 3.15771 8.64031   1
  -4 -10   5 4.71601 7.51011   1
   4  10  -5 13.3142 8.62008   1
   2 -10  -5 97.6222 15.2957   4
   2 -10  -5 90.0870 9.86916   2
  -2 -10   5 95.5705 15.9687   4
  -2 -10   5 88.5554 11.8862   1
  -2 -10   5 104.104 12.8724   1
   2 -10  -5 96.6814 10.6278   1
   2  10  -5 81.7486 11.5096   1
   0 -10   5 175.230 17.4966   4
   0 -10   5 85.0712 11.8107   1
   0 -10   5 119.403 14.0254   1
   0 -10  -5 110.265 11.2051   1
   0 -10  -5 134.009 13.0533   1
   0 -10  -5 121.199 11.6951   2
   0 -10  -5 160.382 17.8237   4
   0 -10   5 80.2933 11.9303   2
   0  10  -5 121.851 12.9217   1
  -2 -10  -5 99.6264 16.2699   4
   2 -10   5 103.536 13.8511   1
   2 -10   5 70.1586 11.8324   2
   2 -10   5 149.099 15.7207   4
  -2 -10  -5 84.6617 12.0803   1
  -2  10  -5 103.766 13.8701   1
   4 -10   5 31.0405 9.82827   2
  -4 -10  -5 32.2386 13.1388   4
   4 -10   5 41.5437 11.4346   1
  -4 -10  -5 32.5500 10.8629   1
   6 -10   5 39.7791 10.6236   2
  -6 -10  -5 17.8297 11.6619   1
  -6 -10  -5 41.1227 13.0489   4
   6 -10   5 11.1657 11.2331   1
   8 -10   5 9.05847 11.1359   2
   8 -10   5 -9.9996 11.2608   1
  -8 -10  -5 5.51453 12.7283   4
  -8 -10  -5 15.1250 12.6433   1
  10 -10   5 13.3251 11.3938   2
 -10 -10  -5 11.5786 14.0224   4
  10 -10   5 18.0273 13.7749   1
 -10 -10  -5 13.9502 13.7100   1
  12 -10   5 3.47529 12.9310   2
  12 -10   5 11.0815 13.0573   1
 -12 -10  -5 -5.2057 13.6002   4
 -12 -10  -5 25.6773 15.6305   1
 -15 -11   5 24.3908 14.9432   1
 -15 -11   5 0.79709 15.8164   4
  15 -11  -5 5.78990 9.03026   2
  15  11  -5 4.01200 17.0668   2
 -13 -11   5 5.58081 13.2127   1
 -13 -11   5 -1.0080 13.5408   4
  13  11  -5 31.4886 13.7352   2
 -11 -11   5 65.0208 14.6122   1
 -11 -11   5 64.7681 17.1313   4
  11  11  -5 47.7857 12.7318   2
  -9 -11   5 139.180 19.6626   4
  -9 -11   5 94.6747 15.6642   1
   9 -11  -5 117.087 15.6373   4
   9  11  -5 102.269 14.5289   2
  -7 -11   5 100.088 15.0764   1
  -7 -11   5 103.984 17.8184   4
   7 -11  -5 128.042 16.3495   4
   7  11  -5 110.846 13.6270   2
   5 -11  -5 68.0045 13.8119   4
  -5 -11   5 46.3415 14.3014   4
  -5 -11   5 29.9900 11.4707   1
  -3 -11   5 30.2051 14.1497   4
   3 -11  -5 34.4783 13.6724   4
  -3 -11   5 12.2932 9.94990   1
   1 -11  -5 17.3507 13.0066   4
  -1 -11   5 3.36839 12.4342   4
  -1 -11   5 0.00689 9.17383   1
   1 -11  -5 9.14098 8.24594   1
  -1 -11  -5 16.6113 9.26150   1
   1 -11   5 -13.862 8.23952   2
   1 -11   5 1.36434 9.22332   1
   1 -11   5 14.1624 12.2108   4
  -1 -11  -5 17.5556 13.8962   4
   3 -11   5 29.1196 10.1088   2
  -3 -11  -5 36.6534 15.6315   4
  -3 -11  -5 38.5151 10.9903   1
   3 -11   5 53.2837 12.7193   1
   5 -11   5 18.4828 9.80639   2
  -5 -11  -5 32.3396 14.3110   4
  -5 -11  -5 48.6063 12.9031   1
   5 -11   5 16.9174 11.9361   1
  -7 -11  -5 35.1265 15.3329   4
   7 -11   5 17.4262 11.9387   1
  -7 -11  -5 21.8960 12.5739   1
   7 -11   5 8.56542 9.86256   2
   9 -11   5 -0.4928 12.4098   1
  -9 -11  -5 43.1676 14.7636   1
   9 -11   5 18.9222 11.9841   2
  -9 -11  -5 -1.8068 13.5269   4
  11 -11   5 21.5764 12.7055   2
  11 -11   5 12.5864 13.8328   1
 -11 -11  -5 -2.7676 13.5427   1
  14 -12  -5 12.0157 8.72503   2
 -14 -12   5 -2.7356 13.5319   1
 -12 -12   5 -3.9583 14.7195   4
 -12 -12   5 8.79423 12.6966   1
 -10 -12   5 -12.387 13.9943   4
 -10 -12   5 -3.3633 11.6103   1
   8 -12  -5 84.2835 15.2690   4
  -8 -12   5 70.2319 17.9388   4
  -8 -12   5 56.7195 14.2072   1
   6 -12  -5 23.0013 14.4107   4
  -6 -12   5 26.8021 16.9899   4
  -6 -12   5 11.7604 11.6283   1
  -4 -12   5 11.3355 15.4207   4
  -4 -12   5 45.4337 12.7575   1
   4 -12  -5 29.8942 14.6646   4
  -2 -12   5 29.3965 15.3548   4
   2 -12  -5 16.7064 14.1902   4
  -2 -12   5 -8.7051 9.83821   1
   0 -12  -5 39.7151 10.7970   1
   0 -12   5 26.9841 11.8743   1
   0 -12   5 76.0760 16.9100   4
   0 -12  -5 43.0433 16.2733   4
   0 -12   5 28.4428 10.3684   2
   2 -12   5 25.8597 10.9813   2
   2 -12   5 78.4978 15.9977   4
  -2 -12  -5 22.4209 11.1220   1
   2 -12   5 13.1232 12.6462   1
  -2 -12  -5 68.6746 18.1292   4
   4 -12   5 34.8186 10.7210   2
  -4 -12  -5 25.2342 12.1182   1
   4 -12   5 36.5885 13.6874   1
  -4 -12  -5 37.4548 16.9826   4
   6 -12   5 -4.1491 11.7990   1
  -6 -12  -5 -2.7954 12.1685   1
  -6 -12  -5 12.7558 15.7515   4
   6 -12   5 26.0350 11.2337   2
   8 -12   5 -3.0498 12.8094   1
   8 -12   5 -9.6935 11.1606   2
  -8 -12  -5 1.81358 13.6907   1
  -8 -12  -5 -8.6444 16.3689   4
 -10 -12  -5 14.8422 15.1359   1
  10 -12   5 13.4038 12.4371   2
  10 -12   5 38.8031 14.8639   1
 -13 -13   5 0.59753 14.4163   1
 -11 -13   5 17.9133 20.2392   4
 -11 -13   5 10.6592 14.0773   1
  -9 -13   5 52.3832 21.1727   4
  -9 -13   5 17.5757 13.4022   1
   7 -13  -5 13.5786 13.6648   4
  -7 -13   5 18.6628 12.4566   1
  -7 -13   5 5.35376 16.9469   4
   5 -13  -5 -0.6779 14.2713   4
  -5 -13   5 -1.0794 11.2962   1
  -5 -13   5 -11.757 16.6193   4
  -3 -13   5 12.3751 17.5676   4
  -3 -13   5 0.35580 11.5618   1
   3 -13  -5 -13.064 14.1435   4
   1 -13  -5 1.15227 9.82412   1
  -1 -13   5 -0.5267 10.8185   1
   1 -13  -5 4.03279 14.8622   4
  -1 -13   5 -9.7403 14.9565   4
  -1 -13  -5 14.2063 16.4270   4
  -1 -13  -5 -6.6155 10.0266   1
   1 -13   5 11.4763 15.0825   4
   1 -13   5 -9.9675 11.9729   1
   1 -13   5 1.57508 10.0275   2
   3 -13   5 -10.403 12.3793   1
   3 -13   5 8.64508 10.9369   2
  -3 -13  -5 -18.802 10.5538   1
  -3 -13  -5 -17.747 15.6464   4
   5 -13   5 2.82670 11.0007   2
   5 -13   5 5.43029 13.0371   1
  -5 -13  -5 -2.7663 16.8611   4
  -5 -13  -5 -1.3835 12.7259   1
  -7 -13  -5 8.75185 13.5234   1
   7 -13   5 14.3246 12.8105   2
   7 -13   5 -3.7571 12.9266   1
 -10 -14   5 -8.2544 13.3823   1
  -8 -14   5 -49.432 17.1978   4
  -8 -14   5 11.5119 14.2477   1
  -6 -14   5 3.09844 18.6286   4
  -6 -14   5 30.1144 14.1778   1
   6 -14  -5 8.18289 14.7160   4
  -4 -14   5 54.5433 21.9737   4
  -4 -14   5 19.8833 13.1714   1
   4 -14  -5 24.0096 16.5753   4
   2 -14  -5 13.2007 11.6493   1
  -2 -14   5 35.1817 13.4363   1
  -2 -14   5 37.0356 18.4972   4
   2 -14  -5 23.0531 17.2808   4
   0 -14   5 21.6333 12.7399   1
   0 -14  -5 3.12635 11.3624   1
   0 -14   5 48.1018 17.6564   4
   0 -14   5 -9.3111 10.9339   2
   0 -14  -5 23.2867 17.3807   4
  -2 -14  -5 -3.1416 11.4070   1
   2 -14   5 21.2460 18.1366   4
   2 -14   5 5.01137 11.5699   2
   2 -14   5 -17.121 13.0982   1
  -2 -14  -5 31.9338 19.1780   4
   4 -14   5 -17.342 10.3130   2
  -4 -14  -5 19.2630 13.9434   1
   4 -14   5 19.4314 14.1715   1
  -5 -15   5 54.4698 15.7881   1
   5 -15  -5 41.5366 17.5855   4
  -5 -15   5 -0.8083 18.9838   4
   3 -15  -5 43.5374 12.8797   1
   3 -15  -5 16.7772 17.5315   4
  -3 -15   5 36.9706 15.2979   1
  -3 -15   5 78.4674 20.7404   4
   1 -15  -5 21.2216 12.3030   1
  -1 -15   5 39.9096 18.9470   4
  -1 -15   5 27.4961 15.1872   1
  -1 -15   5 23.9808 13.5665   2
   1 -15  -5 13.3007 18.1718   4
   1 -15   5 6.82139 14.1150   1
  -1 -15  -5 -15.207 11.3188   1
   1 -15   5 -1.8543 11.7334   2
  22   0  -6 -8.1727 13.1267   1
  22   0  -6 2.55635 12.7905   2
  20   0  -6 57.5018 14.9093   1
  20   0  -6 25.6420 12.0826   2
  18   0  -6 130.396 14.9825   2
  18   0  -6 107.272 15.1244   1
  16   0  -6 26.8092 8.27999   1
  16   0  -6 29.4696 9.46288   2
  16   0  -6 36.4635 10.1766   1
 -16   0   6 20.3911 7.68525   1
  14   0  -6 132.712 12.8393   2
  14   0  -6 127.209 12.3327   1
 -14   0   6 159.706 13.2672   1
  14   0  -6 156.915 13.7640   1
  12   0  -6 169.580 13.7543   1
  12   0  -6 163.745 13.0257   2
 -12   0   6 157.669 13.5656   1
  12   0  -6 178.535 12.7186   4
  12   0  -6 167.897 13.0318   1
  10   0  -6 0.21843 5.54203   1
  10   0  -6 -2.6663 4.86216   1
 -10   0   6 4.01908 3.39523   1
  10   0  -6 -3.2315 5.25651   2
  -8   0   6 311.127 16.6625   1
   8   0  -6 320.126 16.9444   1
   8   0  -6 321.316 17.2621   1
   8   0  -6 310.298 17.6749   4
   8   0  -6 329.050 16.9989   2
   6   0  -6 18.7853 4.34811   2
   6   0  -6 23.9642 4.89714   1
   6   0  -6 16.0428 4.09031   1
  -6   0   6 19.5195 4.17986   1
   4   0  -6 1448.89 64.5621   1
  -4   0   6 1419.78 64.3934   1
   4   0  -6 1439.44 64.6105   1
   4   0  -6 1475.11 64.4131   2
   4   0  -6 1448.26 64.3149   2
  -4   0   6 1385.82 64.3067   1
  -2   0   6 9846.40 434.363   1
   2   0  -6 9721.36 434.440   1
   2   0  -6 9808.83 434.434   1
   2   0  -6 9849.02 434.298   2
  -2   0   6 9928.43 434.128   2
  -2   0   6 9999.99 434.165   2
  -2   0   6 9829.02 434.356   1
   0   0  -6 954.181 45.9250   1
   0   0   6 1009.69 45.9832   1
   0   0  -6 984.146 45.6990   2
   0   0   6 1006.46 45.7161   2
   0   0  -6 996.999 45.9059   1
  -2   0  -6 474.100 25.3386   1
  -2   0  -6 489.804 24.7568   2
   2   0   6 504.335 24.9544   1
   2   0   6 491.456 25.3781   1
  -2   0  -6 491.813 25.0482   1
   2   0   6 479.135 24.8566   2
  -4   0  -6 136.895 12.1786   2
   4   0   6 123.752 11.0747   1
   4   0   6 135.688 11.5007   2
   4   0   6 144.200 12.3010   1
  -4   0  -6 119.275 11.5171   1
  -4   0  -6 132.695 11.2642   1
  -6   0  -6 8.08140 7.21715   4
  -6   0  -6 17.3209 8.26204   1
   6   0   6 -1.5474 7.16482   2
   6   0   6 18.0256 8.75272   1
  -6   0  -6 7.21271 7.10337   1
  -8   0  -6 122.831 13.7539   1
  -8   0  -6 107.876 11.9074   4
   8   0   6 127.665 13.8292   1
   8   0   6 113.432 12.9476   2
  10   0   6 165.844 17.1067   2
 -10   0  -6 191.597 18.2359   1
  10   0   6 199.917 18.4912   1
  12   0   6 137.676 17.6951   1
 -12   0  -6 132.295 17.3246   1
  12   0   6 147.735 17.3111   2
  14   0   6 -4.6069 12.8185   1
  14   0   6 5.16929 13.2310   2
 -14   0  -6 8.86795 11.3839   1
  16   0   6 18.6060 15.1468   2
  16   0   6 37.6575 15.3625   1
  23  -1  -6 1.35369 13.0753   2
  23  -1  -6 19.3901 14.7697   1
  23   1  -6 10.0963 14.7213   1
  23   1  -6 -10.788 13.4540   2
  21  -1  -6 12.2772 13.8405   1
  21  -1  -6 -7.9653 10.9037   2
  21   1  -6 -9.2103 12.5779   1
  21   1  -6 -12.288 11.8399   2
  19  -1  -6 -8.8907 10.7124   1
  19  -1  -6 21.6391 10.2383   2
  19   1  -6 6.54237 10.9822   2
  19   1  -6 10.2719 12.1576   1
 -17  -1   6 12.6649 8.26049   1
  17  -1  -6 -3.4023 9.24637   1
  17  -1  -6 -13.538 7.21212   2
  17   1  -6 1.05988 6.97987   4
  17   1  -6 15.8367 9.83345   2
  17   1  -6 11.4048 10.8585   1
  15  -1  -6 60.0443 10.1019   2
 -15  -1   6 75.2261 10.1703   1
  15  -1  -6 58.3941 10.5743   1
  15  -1  -6 50.8841 8.80582   1
 -15   1   6 63.1580 8.45598   1
  15   1  -6 51.4074 10.1796   2
  15   1  -6 67.5614 11.3342   1
  15   1  -6 59.6433 9.56224   1
  15   1  -6 60.4690 8.87004   4
 -13  -1   6 81.3464 9.87472   1
  13  -1  -6 84.2883 9.49294   1
  13  -1  -6 84.7950 10.0774   2
  13  -1  -6 96.6627 10.9038   1
  13   1  -6 84.2958 10.9303   2
  13   1  -6 100.490 11.6951   1
  13   1  -6 87.7662 9.57780   1
  13   1  -6 102.243 10.1760   4
  11  -1  -6 148.004 11.5753   2
  11  -1  -6 156.839 12.3630   1
  11  -1  -6 155.799 10.9392   4
 -11  -1   6 149.801 12.2078   1
  11  -1  -6 150.648 11.3681   1
  11   1  -6 155.693 12.6016   2
 -11   1   6 140.807 10.8809   1
  11   1  -6 138.681 12.0896   4
  11   1  -6 145.486 12.4249   1
  11   1  -6 137.007 11.6869   1
  -9  -1   6 465.839 23.9624   2
  -9  -1   6 458.109 24.5339   1
   9  -1  -6 499.103 23.8069   1
  -9  -1   6 457.824 24.4654   1
   9  -1  -6 487.401 24.0187   1
   9   1  -6 490.085 25.1738   1
   9   1  -6 514.230 24.7495   2
   9   1  -6 483.388 24.5951   1
   9   1  -6 472.969 24.9451   4
  -7  -1   6 461.497 23.3502   1
  -7  -1   6 468.137 23.2983   1
  -7  -1   6 474.476 22.8605   2
   7   1  -6 462.639 23.2636   2
   7   1  -6 474.539 24.1996   4
   7   1  -6 484.220 23.4539   1
   7   1  -6 463.420 23.7149   1
  -5  -1   6 79.2027 6.31393   2
  -5  -1   6 74.1140 6.78419   1
  -5  -1   6 69.5104 6.67640   1
  -5  -1   6 81.4867 6.60401   2
   5   1  -6 76.8740 6.75917   1
   5   1  -6 64.5719 7.00271   1
   5   1  -6 72.4318 6.88762   2
  -3  -1   6 500.981 23.9655   2
  -3  -1   6 489.450 24.1246   2
  -3  -1   6 504.476 24.3548   1
  -3  -1   6 511.550 24.4219   1
   3   1  -6 518.813 24.3636   1
   3   1  -6 486.594 24.0886   2
   3   1  -6 507.695 24.3455   2
   3   1  -6 493.877 24.5640   1
  -1  -1   6 382.046 19.1572   2
   1  -1  -6 367.662 19.0178   1
  -1  -1   6 372.110 19.6038   1
   1  -1  -6 394.477 18.8388   2
  -1  -1   6 395.752 19.4963   1
   1  -1  -6 367.571 18.9112   1
  -1  -1   6 374.438 19.3098   2
   1   1  -6 381.687 19.5166   1
   1   1  -6 371.771 19.1716   2
   1   1  -6 356.971 19.6411   1
  -1   1   6 389.501 18.5308   2
   1  -1   6 5.04856 5.15582   1
   1  -1   6 10.3494 5.35166   2
  -1  -1  -6 1.90577 4.26494   1
  -1  -1  -6 10.6649 5.21461   1
  -1  -1  -6 11.4938 4.80258   2
  -1   1  -6 -3.3526 4.95442   1
   1   1   6 8.37139 5.03335   1
   1   1   6 -1.5284 4.55313   2
   1   1   6 4.81838 4.77267   1
  -1   1  -6 -4.3078 4.52046   1
  -1   1  -6 8.04877 4.84146   2
  -3  -1  -6 16.0603 5.91228   2
  -3  -1  -6 13.8497 5.64443   1
   3  -1   6 18.2271 6.02274   1
  -3  -1  -6 16.5452 6.63388   1
   3  -1   6 22.9312 6.21820   2
   3  -1   6 25.7504 7.08760   1
   3   1   6 19.2333 5.94241   1
  -3   1  -6 27.9129 6.30900   2
   3   1   6 19.9488 6.30530   2
  -3   1  -6 23.8990 6.79607   1
   3   1   6 31.3407 7.25877   1
  -3   1  -6 25.1296 6.23994   1
   5  -1   6 106.715 10.6704   2
   5  -1   6 97.8323 10.9414   1
  -5  -1  -6 105.108 11.0496   1
  -5  -1  -6 86.0331 9.61108   1
   5  -1   6 107.070 10.9541   1
  -5  -1  -6 112.285 10.8539   4
  -5   1  -6 84.3845 9.92032   1
   5   1   6 111.491 10.8926   2
  -5   1  -6 104.545 11.1623   1
   5   1   6 97.9391 10.8545   1
   7  -1   6 78.6083 11.2667   1
   7  -1   6 62.9936 9.71721   2
  -7  -1  -6 69.2892 11.0385   1
  -7  -1  -6 71.7948 10.0648   4
  -7   1  -6 76.6788 10.6298   1
   7   1   6 76.6630 10.5954   2
   7   1   6 69.6808 10.8705   1
   9  -1   6 14.7218 9.34897   2
  -9  -1  -6 11.5017 8.81458   4
  -9  -1  -6 20.7589 9.80070   1
   9  -1   6 23.9483 10.2130   1
  -9   1  -6 23.3738 9.93091   1
   9   1   6 27.4701 9.52284   2
   9   1   6 29.4246 10.2683   1
 -11  -1  -6 54.3445 10.9858   4
  11  -1   6 28.0402 11.7486   2
 -11  -1  -6 46.5848 12.5889   1
  11  -1   6 41.7148 12.2104   1
  11   1   6 24.9280 11.6014   2
 -11   1  -6 -0.8571 10.3168   1
  11   1   6 61.0327 12.6366   1
 -13  -1  -6 25.5863 13.7962   1
  13  -1   6 30.4219 14.0533   1
  13  -1   6 23.7685 12.7493   2
 -13   1  -6 31.3108 11.7478   1
  13   1   6 15.4363 12.9464   1
  13   1   6 25.1105 12.6335   2
  15  -1   6 -8.3758 13.6485   2
  15  -1   6 1.47636 13.5498   1
  15   1   6 7.90507 13.5570   2
  15   1   6 12.0368 14.2463   1
  17  -1   6 12.3126 15.0827   1
  17  -1   6 -18.542 14.4636   2
  17   1   6 -4.8521 15.1564   2
  17   1   6 -12.999 15.5289   1
  22  -2  -6 -36.752 12.3741   1
  22  -2  -6 -14.203 11.8301   2
  22   2  -6 2.11419 15.5279   1
  22   2  -6 -24.540 13.0410   2
  20  -2  -6 14.5228 11.1273   2
  20  -2  -6 0.01821 11.2851   1
  20   2  -6 7.82186 12.4477   2
  20   2  -6 3.38509 13.3070   1
  18  -2  -6 2.27951 10.5006   1
  18  -2  -6 14.3897 9.29279   2
  18   2  -6 5.76460 10.3559   2
  18   2  -6 30.6939 12.2171   1
 -16  -2   6 -13.845 8.34450   4
 -16  -2   6 7.38784 8.20218   1
  16  -2  -6 -2.8302 6.29155   1
  16  -2  -6 -8.6069 8.45583   1
  16  -2  -6 6.78758 7.57783   2
  16   2  -6 -8.6675 9.24622   1
 -16   2   6 -0.9165 5.92073   1
  16   2  -6 1.06840 8.29224   2
  16   2  -6 -2.4905 7.43675   4
  16   2  -6 4.60937 7.82379   1
 -14  -2   6 -0.1303 7.36670   1
  14  -2  -6 -5.8318 6.43048   2
  14  -2  -6 3.95233 6.09810   1
  14  -2  -6 5.77853 7.17757   1
 -14  -2   6 14.2752 8.20351   4
  14   2  -6 5.60981 6.87503   4
  14   2  -6 12.0597 8.56220   1
  14   2  -6 -12.181 6.45850   1
  14   2  -6 0.68713 7.59433   2
 -14   2   6 5.94669 5.51207   1
  12  -2  -6 5.21520 6.25683   1
 -12  -2   6 21.1782 7.91501   1
  12  -2  -6 -1.0635 5.72931   2
  12  -2  -6 -2.0908 5.54612   1
 -12  -2   6 11.1071 7.90300   4
  12   2  -6 2.14614 6.26661   1
  12   2  -6 2.81253 6.95949   4
  12   2  -6 -10.885 6.38233   2
  12   2  -6 0.52819 7.81195   1
  10  -2  -6 12.5662 5.20652   1
 -10  -2   6 4.42874 5.84399   1
 -10  -2   6 -2.9666 6.77712   4
  10   2  -6 2.44009 6.63440   1
  10   2  -6 12.9222 6.11726   4
  10   2  -6 0.82026 5.48095   1
  10   2  -6 1.59426 6.11842   2
  -8  -2   6 322.427 17.4155   1
  -8  -2   6 320.308 16.9227   2
  -8  -2   6 312.762 17.6671   1
   8   2  -6 308.608 17.4858   2
   8   2  -6 289.536 17.3064   1
   8   2  -6 307.080 18.1483   1
   8   2  -6 266.790 17.7440   4
  -6  -2   6 25.9384 5.56226   1
  -6  -2   6 32.7660 5.33101   2
  -6  -2   6 33.2961 5.96306   1
   6   2  -6 36.6870 5.65746   1
   6   2  -6 38.0292 6.04017   2
   6   2  -6 25.7799 6.19739   1
   6   2  -6 29.1756 6.20453   4
  -4  -2   6 148.621 10.6309   1
  -4  -2   6 134.957 10.0742   1
  -4  -2   6 140.092 9.68527   2
  -4  -2   6 152.219 10.0947   2
   4   2  -6 119.752 11.2404   4
   4   2  -6 139.417 10.2722   2
   4   2  -6 118.764 10.5579   1
   4   2  -6 145.946 10.2210   1
  -2  -2   6 13.7514 4.94585   1
  -2  -2   6 23.1692 5.24164   2
  -2  -2   6 17.4034 4.72318   2
  -2  -2   6 16.1237 5.25759   1
   2   2  -6 9.89876 4.37225   2
   2   2  -6 9.38907 5.28113   1
   2   2  -6 10.4083 4.63203   1
   0  -2   6 26.4427 5.98803   1
   0  -2   6 23.5251 5.75153   1
   0  -2  -6 32.5165 4.99448   2
   0  -2  -6 39.7631 5.84693   1
   0  -2   6 29.4561 6.01363   2
   0  -2  -6 27.2951 5.04775   1
   0   2   6 22.8233 5.00610   1
   0   2  -6 29.4543 5.71980   1
   0   2  -6 27.1210 5.43853   2
   0   2  -6 24.3361 5.90668   1
   0   2   6 35.8645 4.90191   2
   0   2   6 23.3291 4.45114   1
  -2  -2  -6 -0.4663 4.80862   2
   2  -2   6 8.83743 5.90888   1
   2  -2   6 6.88504 5.83375   2
  -2  -2  -6 -9.1284 5.30772   1
  -2  -2  -6 5.87234 4.96762   1
  -2   2  -6 -3.6003 5.14028   2
  -2   2  -6 1.85726 6.03381   1
   2   2   6 -3.2024 4.54754   1
   2   2   6 -3.6332 5.17940   2
   2   2   6 -6.7388 5.47889   1
  -2   2  -6 7.64665 5.68166   1
   4  -2   6 35.6454 7.06985   1
  -4  -2  -6 18.5292 6.28993   1
  -4  -2  -6 16.3624 6.27152   2
  -4  -2  -6 29.1292 7.48937   1
   4  -2   6 23.3539 6.59626   2
   4  -2   6 39.1008 7.91755   1
  -4  -2  -6 21.3012 7.47826   4
   4   2   6 15.5048 6.84872   2
  -4   2  -6 37.7075 6.86318   1
   4   2   6 29.9427 7.28403   1
  -4   2  -6 35.0469 7.69132   1
   6  -2   6 -5.6737 5.93525   1
  -6  -2  -6 2.34463 8.05957   1
   6  -2   6 -9.8301 7.47833   1
   6  -2   6 6.96196 6.59758   2
  -6  -2  -6 2.67688 5.84475   1
  -6  -2  -6 -1.9249 7.63510   4
   6   2   6 -2.0028 7.93950   1
   6   2   6 17.8677 7.56143   2
  -6   2  -6 2.22973 7.87769   1
   8  -2   6 -15.693 8.02689   1
  -8  -2  -6 4.03743 7.77871   4
   8  -2   6 -2.6261 7.45595   2
  -8  -2  -6 18.8452 9.29122   1
   8   2   6 -3.3134 7.95886   2
  -8   2  -6 7.50645 8.57292   1
   8   2   6 -3.9102 8.29213   1
  10  -2   6 26.4575 11.5339   1
 -10  -2  -6 23.5235 10.6396   4
 -10  -2  -6 36.4188 11.3100   1
  10  -2   6 30.8667 10.6538   2
 -10   2  -6 26.3984 10.7802   1
  10   2   6 10.8082 9.86566   2
  10   2   6 19.0731 10.5827   1
  12  -2   6 9.12782 10.9976   2
 -12  -2  -6 13.1831 12.8282   1
 -12  -2  -6 11.2768 10.7701   4
  12  -2   6 1.10542 12.2184   1
  12   2   6 -5.3286 11.0152   2
 -12   2  -6 -1.6026 9.70022   1
  12   2   6 2.47745 12.4678   1
 -14  -2  -6 -9.7277 12.2442   1
  14  -2   6 -19.530 12.7839   1
  14  -2   6 6.98571 12.9921   2
  14   2   6 -12.170 12.1066   2
  14   2   6 5.06009 12.6231   1
  16  -2   6 39.7014 16.1340   1
  16  -2   6 -28.349 13.7273   2
  16   2   6 -12.434 15.1799   1
  16   2   6 11.4679 14.6913   2
  23  -3  -6 8.11581 14.4954   1
  23  -3  -6 -2.0161 12.8777   2
  23   3  -6 -25.213 13.4969   2
  23   3  -6 8.77431 14.7737   1
  21  -3  -6 -15.391 11.3808   2
  21  -3  -6 -13.814 12.6009   1
  21   3  -6 -3.5347 13.2659   2
  21   3  -6 11.3274 13.8472   1
 -19  -3   6 -8.1353 10.8882   4
  19  -3  -6 -7.3874 9.53113   2
  19  -3  -6 5.91462 11.6056   1
  19   3  -6 -0.0516 11.3348   2
  19   3  -6 5.89946 13.0642   1
 -17  -3   6 8.43698 10.0347   4
 -17  -3   6 33.4229 9.64039   1
  17  -3  -6 2.98815 8.16125   2
  17  -3  -6 3.71671 9.11113   1
  17   3  -6 23.0018 10.9986   2
  17   3  -6 17.7727 11.3365   1
  15  -3  -6 92.6222 11.0520   2
 -15  -3   6 126.989 13.6781   1
 -15  -3   6 130.147 14.2271   4
  15  -3  -6 101.330 11.7833   1
  15  -3  -6 74.7765 9.86253   1
  15   3  -6 115.505 13.5895   2
  15   3  -6 102.303 13.3085   1
  15   3  -6 112.363 12.4182   1
  13  -3  -6 92.7360 9.17987   1
 -13  -3   6 108.306 12.0029   1
 -13  -3   6 116.980 13.3704   4
  13  -3  -6 104.658 10.6940   1
  13  -3  -6 81.4075 9.31764   2
  13   3  -6 89.4197 11.0700   2
  13   3  -6 82.8043 10.5693   4
  13   3  -6 101.695 12.4364   1
  13   3  -6 79.5653 10.4126   1
  11  -3  -6 14.5952 5.09999   1
 -11  -3   6 6.58839 6.74529   1
 -11  -3   6 5.14730 7.54836   4
  11   3  -6 15.7594 7.78390   1
  11   3  -6 23.7692 7.14154   1
  11   3  -6 11.9292 7.10734   4
  11   3  -6 14.0137 6.95053   2
  -9  -3   6 50.7178 7.80835   1
  -9  -3   6 59.4297 9.03018   4
  -9  -3   6 51.4433 7.94212   1
   9   3  -6 50.4183 8.79953   1
   9   3  -6 59.3113 8.45211   4
   9   3  -6 41.4819 7.33910   1
   9   3  -6 50.9435 7.98147   2
  -7  -3   6 194.287 13.2434   1
  -7  -3   6 193.470 14.6890   4
  -7  -3   6 196.927 12.4171   2
  -7  -3   6 183.289 13.4535   1
   7   3  -6 175.035 13.8315   1
   7   3  -6 167.259 12.8397   1
   7   3  -6 187.585 13.7524   4
   7   3  -6 189.934 13.3179   2
  -5  -3   6 494.177 25.8556   1
  -5  -3   6 526.799 25.5405   2
  -5  -3   6 491.055 26.0906   1
   5   3  -6 519.636 26.5540   4
   5   3  -6 531.153 25.9752   1
   5   3  -6 516.836 25.8851   2
   5   3  -6 526.537 26.4823   1
  -3  -3   6 178.257 12.3522   1
  -3  -3   6 172.967 11.9800   1
  -3  -3   6 168.339 11.6878   2
  -3  -3   6 173.135 11.4521   2
   3   3  -6 168.292 11.8416   2
   3   3  -6 187.769 12.6075   1
   3   3  -6 154.549 12.3048   4
   3   3  -6 177.080 11.9689   1
   1  -3  -6 16.0566 4.35482   1
  -1  -3   6 22.0483 5.57785   2
  -1  -3   6 14.2255 5.37465   1
  -1  -3   6 18.9853 5.29098   2
   1  -3  -6 15.0106 4.52280   1
  -1  -3   6 13.8149 5.70125   1
   1   3  -6 15.7441 5.81401   4
   1   3  -6 19.0879 4.92382   2
   1   3  -6 14.2927 5.04142   1
   1   3  -6 14.4263 5.81132   1
   1  -3   6 21.7194 6.27003   1
  -1  -3  -6 25.6270 5.30290   2
   1  -3   6 24.7074 6.63263   1
   1  -3   6 17.9009 6.48432   2
  -1  -3  -6 14.5278 5.36715   1
  -1  -3  -6 6.51696 5.65859   1
  -1   3  -6 24.8637 6.75447   1
  -1   3  -6 24.7042 5.59054   2
   1   3   6 12.3630 5.55652   1
  -1   3  -6 17.2245 6.04964   1
   1   3   6 36.8389 5.62558   2
   1   3   6 17.7610 5.17576   1
   3  -3   6 16.0021 7.01326   1
  -3  -3  -6 21.7540 7.53446   4
  -3  -3  -6 15.7461 6.00365   1
  -3  -3  -6 16.0793 7.00471   1
   3  -3   6 9.08999 6.30653   1
   3  -3   6 17.6833 6.64193   2
  -3  -3  -6 7.47565 5.51380   2
   3   3   6 26.7636 6.82377   1
  -3   3  -6 19.4532 7.15465   1
  -3   3  -6 8.86266 6.00200   1
   3   3   6 18.5808 6.14486   2
  -5  -3  -6 102.504 11.1800   1
  -5  -3  -6 125.557 13.3468   4
  -5  -3  -6 133.548 12.5510   1
   5  -3   6 121.396 12.6546   1
   5  -3   6 124.092 12.1434   2
   5  -3   6 130.321 12.5361   1
   5   3   6 111.004 11.8269   2
   5   3   6 147.200 13.1385   1
  -5   3  -6 148.761 13.2971   1
  -7  -3  -6 27.7059 7.60541   1
   7  -3   6 18.1977 7.55182   2
  -7  -3  -6 28.7533 9.22810   1
   7  -3   6 18.4481 7.61182   1
   7  -3   6 30.6856 9.51158   1
  -7  -3  -6 7.29272 7.82930   4
  -7   3  -6 27.0839 9.02129   1
   7   3   6 30.5297 9.17609   1
   7   3   6 12.3456 8.21276   2
  -9  -3  -6 7.70307 9.07869   4
  -9  -3  -6 -6.5326 8.94415   1
   9  -3   6 6.39725 9.37186   1
   9  -3   6 -6.6142 7.91103   2
  -9   3  -6 -2.9107 8.94884   1
   9   3   6 -0.0203 8.68719   2
   9   3   6 -12.736 9.17271   1
  11  -3   6 75.5620 14.1472   1
 -11  -3  -6 38.2758 12.2703   1
  11  -3   6 77.4307 13.4251   2
 -11  -3  -6 70.7858 13.0239   4
  11   3   6 100.285 14.5596   2
 -11   3  -6 63.2182 12.1471   1
  11   3   6 52.8516 13.2923   1
 -13  -3  -6 28.1880 12.5475   4
 -13  -3  -6 1.76207 12.6206   1
  13  -3   6 18.4986 13.0380   2
  13  -3   6 2.01309 13.6727   1
  13   3   6 28.0754 13.6899   1
  13   3   6 14.5823 12.6818   2
 -15  -3  -6 26.4800 14.5006   1
  15  -3   6 13.6876 14.3366   2
  15  -3   6 26.5645 15.6001   1
  15   3   6 12.0504 18.3788   1
  15   3   6 21.7932 14.4033   2
  22  -4  -6 24.8781 14.8060   1
  22  -4  -6 12.8924 13.2322   2
  22   4  -6 18.5287 14.2808   2
  22   4  -6 11.5017 15.7966   1
  20  -4  -6 16.6338 10.4757   2
 -20  -4   6 19.3324 12.9634   4
  20  -4  -6 10.5899 12.7757   1
  20   4  -6 41.5314 13.7703   2
  20   4  -6 20.6697 14.2790   1
 -18  -4   6 43.5799 13.0729   4
 -18  -4   6 31.5110 10.9309   1
  18  -4  -6 31.8064 10.2398   2
  18  -4  -6 32.8461 11.8367   1
  18   4  -6 47.3439 14.4803   1
  18   4  -6 46.8650 12.8567   2
 -16  -4   6 4.49496 10.5742   4
  16  -4  -6 4.51982 7.58402   2
  16  -4  -6 -4.0216 8.58599   1
 -16  -4   6 -12.268 8.17285   1
  16   4  -6 6.91247 9.77067   2
  16   4  -6 4.08118 10.5831   1
  14  -4  -6 8.77011 5.92728   2
 -14  -4   6 13.7908 8.75172   1
  14  -4  -6 17.3064 7.87209   1
 -14  -4   6 -8.5448 8.27664   4
  14  -4  -6 11.4256 6.03007   1
  14   4  -6 13.1042 9.60021   1
  14   4  -6 3.73220 8.28246   2
 -12  -4   6 79.0799 10.6636   1
 -12  -4   6 75.0446 11.4952   4
  12   4  -6 87.4017 10.3221   1
  12   4  -6 82.8822 11.7975   1
  12   4  -6 75.9711 10.4796   2
 -10  -4   6 20.8922 7.55075   4
 -10  -4   6 28.3072 7.73784   1
  10   4  -6 16.1506 6.52085   1
  10   4  -6 13.8651 7.77092   1
  10   4  -6 28.0679 7.40650   2
  10   4  -6 24.1902 7.44787   4
  -8  -4   6 241.128 16.2074   1
  -8  -4   6 223.772 17.2063   4
  -8  -4   6 230.887 15.4234   1
   8   4  -6 224.414 16.4880   1
   8   4  -6 219.924 16.2409   4
   8   4  -6 236.326 15.4094   1
   8   4  -6 238.431 16.2192   2
  -6  -4   6 64.3458 8.45272   1
  -6  -4   6 63.9279 8.31803   1
  -6  -4   6 62.0377 9.28423   4
  -6  -4   6 53.8376 7.54722   2
   6   4  -6 74.0842 9.29719   1
   6   4  -6 66.5928 8.45957   2
   6   4  -6 64.3865 8.98250   4
   6   4  -6 68.0333 7.94526   1
  -4  -4   6 21.2767 6.92302   4
  -4  -4   6 13.0212 5.37331   2
  -4  -4   6 8.89323 5.97880   1
  -4  -4   6 11.5036 5.54328   1
   4   4  -6 11.1180 6.30089   1
   4   4  -6 14.8732 5.59160   1
   4   4  -6 14.9729 6.05704   4
   4   4  -6 4.84802 5.91254   2
  -2  -4   6 4.30366 5.53854   2
  -2  -4   6 7.35179 6.08044   1
  -2  -4   6 6.37548 5.18127   2
  -2  -4   6 -0.0874 5.33498   1
   2   4  -6 3.10138 5.51037   4
   2   4  -6 0.58215 5.41247   1
   2   4  -6 0.63477 5.95355   1
   0  -4  -6 64.7209 7.10325   1
   0  -4  -6 64.2657 6.71564   2
   0  -4   6 66.8482 8.45464   1
   0  -4   6 58.1967 8.03844   1
   0  -4   6 52.5376 7.93780   2
   0  -4  -6 65.6060 7.24087   1
   0  -4  -6 65.5155 9.21655   4
   0  -4   6 60.6860 7.86681   2
   0   4  -6 67.0447 8.68996   1
   0   4  -6 76.3595 8.20378   4
   0   4  -6 74.7293 8.18297   1
   2  -4   6 251.151 16.0883   2
   2  -4   6 248.459 16.6206   1
   2  -4   6 259.958 16.3293   1
  -2  -4  -6 240.610 15.1382   2
  -2  -4  -6 245.240 15.8902   1
  -2  -4  -6 258.135 15.5086   1
  -2  -4  -6 233.151 17.6941   4
   2   4   6 258.298 15.5105   1
   2   4   6 248.205 14.5524   2
  -2   4  -6 231.554 15.0899   4
  -2   4  -6 245.828 17.1452   1
  -2   4  -6 229.835 16.7261   1
  -4  -4  -6 74.9598 11.1108   4
   4  -4   6 90.9283 10.3231   2
  -4  -4  -6 93.5453 9.89621   2
   4  -4   6 87.3533 10.5641   1
  -4  -4  -6 76.7093 9.77601   1
  -4  -4  -6 89.6884 10.1027   1
   4  -4   6 71.4779 10.0370   1
   4   4   6 95.2623 10.1875   2
   4   4   6 104.714 11.1136   1
  -4   4  -6 84.0172 10.6806   1
   6  -4   6 91.7190 11.1715   2
  -6  -4  -6 77.8982 11.2190   1
  -6  -4  -6 87.0661 11.6403   4
   6  -4   6 102.228 11.8420   1
  -6  -4  -6 85.6621 10.3024   1
  -6   4  -6 102.725 11.8870   1
   6   4   6 81.5401 11.2467   1
   6   4   6 86.3612 10.5888   2
  -8  -4  -6 73.6371 11.4452   1
   8  -4   6 51.1203 11.3990   1
  -8  -4  -6 63.4782 11.1599   4
   8  -4   6 38.6114 9.60026   2
   8  -4   6 39.2134 9.07349   1
   8   4   6 39.5514 9.86761   2
  -8   4  -6 60.7270 11.1881   1
   8   4   6 52.8211 10.6957   1
  10  -4   6 4.94287 10.7026   1
 -10  -4  -6 -14.364 9.51648   1
  10  -4   6 -10.500 8.76282   2
 -10  -4  -6 -0.2279 9.85655   4
 -10   4  -6 -8.8019 8.49915   1
  10   4   6 3.12220 9.59750   1
  10   4   6 -8.8576 9.27516   2
 -12  -4  -6 18.8847 12.8940   1
 -12  -4  -6 -10.503 10.6139   4
  12  -4   6 7.27591 11.6911   1
  12  -4   6 -5.2654 10.6775   2
  12   4   6 2.63051 11.8794   1
  12   4   6 23.4809 11.8565   2
  14  -4   6 4.81332 13.8582   1
 -14  -4  -6 -1.3429 12.6849   4
  14  -4   6 5.52999 12.4106   2
 -14  -4  -6 19.5269 13.7921   1
  14   4   6 -0.1613 13.3021   2
  16  -4   6 36.7802 16.5016   1
  16  -4   6 38.9638 15.7783   2
  16   4   6 17.5187 14.8412   2
  21  -5  -6 33.6924 12.4776   2
  21  -5  -6 14.4505 12.4883   1
 -21  -5   6 18.9655 13.8182   4
  21   5  -6 10.8821 15.4462   1
  21   5  -6 15.2411 15.4260   2
  19  -5  -6 26.2229 11.7069   1
 -19  -5   6 4.15409 12.9877   4
  19  -5  -6 7.95469 9.81461   2
  19   5  -6 21.9258 14.1906   1
  19   5  -6 28.5279 13.7273   2
  17  -5  -6 61.0175 10.8265   2
 -17  -5   6 74.1533 13.4838   1
 -17  -5   6 37.5845 13.5452   4
  17  -5  -6 87.3347 12.7864   1
  17   5  -6 90.3171 14.7928   2
  17   5  -6 67.2891 15.0935   1
  15  -5  -6 73.8544 9.72433   2
 -15  -5   6 99.6572 14.6066   4
 -15  -5   6 84.8338 13.7267   1
  15   5  -6 82.4684 12.9082   2
  15   5  -6 119.675 15.3101   1
 -13  -5   6 13.4358 9.27812   4
 -13  -5   6 47.2911 10.4220   1
  13   5  -6 37.4888 10.1331   1
  13   5  -6 9.64080 9.02665   2
 -11  -5   6 54.0526 10.8992   4
 -11  -5   6 58.0100 10.3026   1
  11   5  -6 67.7444 10.5698   2
  11   5  -6 48.3685 10.3366   1
  -9  -5   6 229.418 18.1474   4
  -9  -5   6 225.597 17.2274   1
   9   5  -6 233.338 17.4450   4
   9   5  -6 240.799 16.8270   1
   9   5  -6 242.074 17.6690   1
   9   5  -6 219.294 16.6959   2
  -7  -5   6 470.218 26.7176   4
  -7  -5   6 486.716 25.4866   1
  -7  -5   6 499.725 25.8242   1
   7   5  -6 455.732 25.9396   1
   7   5  -6 414.804 25.8130   4
   7   5  -6 483.315 25.4239   2
   7   5  -6 468.989 25.1336   1
  -5  -5   6 97.0277 11.2841   4
  -5  -5   6 93.4038 9.34185   2
  -5  -5   6 92.0342 9.59194   1
  -5  -5   6 77.5060 9.70781   1
   5   5  -6 94.4947 9.13170   1
   5   5  -6 92.6985 10.2034   1
   5   5  -6 88.8528 9.94779   4
   5   5  -6 93.9066 9.92560   2
  -3  -5   6 10.5925 5.84103   2
  -3  -5   6 4.09030 6.85231   4
   3  -5  -6 5.38075 6.48795   4
  -3  -5   6 5.06070 5.79887   1
  -3  -5   6 10.1691 6.37400   1
   3   5  -6 14.6747 5.73740   1
   3   5  -6 5.23379 6.31084   4
   3   5  -6 17.0119 6.91039   1
   3   5  -6 3.54065 6.34461   2
  -1  -5   6 13.5624 5.43766   2
  -1  -5   6 -1.3489 5.51412   2
  -1  -5   6 8.48282 5.93467   1
  -1  -5   6 0.03498 6.15303   1
   1  -5  -6 -1.3098 6.12564   4
   1   5  -6 3.50102 5.30116   1
   1   5  -6 7.28181 5.96268   4
   1   5  -6 6.75383 6.71173   1
  -1  -5  -6 47.1889 9.25064   4
   1  -5   6 61.2351 8.76889   1
   1  -5   6 50.0037 7.92714   2
  -1  -5  -6 59.9049 6.91991   2
   1  -5   6 60.6183 8.16738   1
  -1  -5  -6 62.5495 7.55705   1
  -1  -5  -6 58.3284 7.27880   1
  -1   5  -6 57.7820 7.84359   4
   1   5   6 63.4271 7.31872   1
   3  -5   6 106.392 11.0893   2
  -3  -5  -6 86.4792 10.2717   1
  -3  -5  -6 113.635 10.4429   2
  -3  -5  -6 100.117 12.0637   4
  -3  -5  -6 106.047 10.6687   1
   3  -5   6 104.285 11.4137   1
   3  -5   6 106.741 11.1656   1
  -3   5  -6 108.123 12.1223   1
   3   5   6 100.070 10.4977   1
   3   5   6 110.673 9.88317   2
  -5  -5  -6 41.2145 8.78408   1
   5  -5   6 59.5873 9.32087   2
  -5  -5  -6 41.8880 8.43124   1
  -5  -5  -6 47.7403 9.54445   4
   5  -5   6 57.7982 9.11651   1
   5  -5   6 50.3633 9.61400   1
   5   5   6 59.5219 8.90101   2
  -5   5  -6 59.6335 9.82886   1
   5   5   6 47.8293 9.31618   1
   7  -5   6 153.810 14.1210   1
  -7  -5  -6 141.364 14.2644   1
  -7  -5  -6 150.766 15.2292   1
   7  -5   6 141.849 14.4922   2
  -7  -5  -6 134.433 15.4485   4
   7  -5   6 169.112 15.7501   1
  -7   5  -6 165.382 14.8731   1
   7   5   6 150.097 13.9242   2
   7   5   6 169.208 15.0081   1
  -9  -5  -6 94.2849 14.6116   4
   9  -5   6 147.621 16.6052   1
   9  -5   6 107.010 13.8746   2
  -9  -5  -6 103.203 14.4106   1
   9   5   6 114.380 14.3816   1
   9   5   6 124.819 14.3154   2
  -9   5  -6 130.872 14.2017   1
  11  -5   6 28.0576 11.9313   2
 -11  -5  -6 14.7733 12.2267   4
  11  -5   6 41.9265 13.4137   1
 -11  -5  -6 42.5197 13.3638   1
  11   5   6 35.5007 11.3778   1
  11   5   6 23.0754 11.0853   2
  13  -5   6 63.1059 15.3214   1
 -13  -5  -6 43.4617 14.3640   1
  13  -5   6 36.5453 13.7435   2
 -13  -5  -6 53.8867 14.8226   4
  13   5   6 57.2812 14.0289   2
  15  -5   6 61.5436 17.2033   2
  15  -5   6 62.7185 18.1010   1
 -15  -5  -6 82.9440 17.8816   1
 -15  -5  -6 56.9909 16.4547   4
  15   5   6 63.1572 16.4251   2
 -20  -6   6 -5.6752 13.8289   4
  20  -6  -6 6.28514 11.6501   1
  20  -6  -6 1.04336 10.1485   2
  20   6  -6 16.6470 16.1053   1
  20   6  -6 16.7910 13.7651   2
  18  -6  -6 6.30371 8.21505   2
 -18  -6   6 1.76668 11.1822   1
 -18  -6   6 6.61961 12.5206   4
  18  -6  -6 -0.6275 10.5125   1
  18   6  -6 -26.288 12.0098   1
  18   6  -6 -0.4949 12.5414   2
 -16  -6   6 44.8221 12.7618   4
  16  -6  -6 39.3745 8.48322   2
 -16  -6   6 48.8902 13.0071   1
  16  -6  -6 32.5806 10.5030   1
  16   6  -6 45.3937 13.4094   1
  16   6  -6 57.4246 13.7221   2
 -14  -6   6 70.3472 12.4735   1
 -14  -6   6 51.7651 12.4526   4
  14   6  -6 63.4050 13.3465   1
  14   6  -6 53.7367 12.4169   2
 -12  -6   6 4.10891 8.44572   1
 -12  -6   6 5.83743 8.69386   4
  12   6  -6 -3.7484 8.47843   2
  12   6  -6 -4.0940 8.53997   1
 -10  -6   6 -7.2059 7.53234   4
 -10  -6   6 -7.1169 7.68860   1
  10   6  -6 -6.1559 7.67541   2
  10   6  -6 1.71263 8.24705   1
  -8  -6   6 34.9967 8.56956   1
   8  -6  -6 44.4437 7.74097   4
  -8  -6   6 57.2633 10.7924   4
  -8  -6   6 56.6667 9.85293   1
   8   6  -6 45.6766 9.09739   2
   8   6  -6 43.5107 9.90623   1
  -6  -6   6 53.4431 8.06041   1
  -6  -6   6 43.1804 9.41292   4
   6  -6  -6 45.6960 7.74189   4
  -6  -6   6 55.3176 8.86362   1
   6   6  -6 40.9238 9.08168   1
   6   6  -6 51.2627 8.43954   2
   6   6  -6 51.1133 8.83016   4
  -4  -6   6 6.19037 5.88149   1
   4  -6  -6 3.73526 5.94033   4
  -4  -6   6 5.73444 7.28812   4
  -4  -6   6 -2.2844 6.39466   1
   4   6  -6 -3.9512 6.41494   1
   4   6  -6 7.35025 6.48865   4
   4   6  -6 2.20638 6.29881   2
  -2  -6   6 7.26661 5.81910   2
   2  -6  -6 -3.2861 6.54853   4
  -2  -6   6 0.70020 6.17117   1
  -2  -6   6 10.2258 6.90491   4
  -2  -6   6 -1.2976 5.57945   1
  -2  -6   6 1.78584 6.01840   2
   2   6  -6 -1.7578 6.57351   1
   2   6  -6 4.94683 6.25063   4
   0  -6   6 -3.6363 5.63427   2
   0  -6  -6 -13.561 6.65554   4
   0  -6  -6 6.89427 5.16112   1
   0  -6  -6 0.49665 4.89169   1
   0  -6  -6 4.75760 4.41066   2
   0  -6   6 -5.5882 6.07570   1
   0  -6   6 2.30753 5.65885   1
   0   6  -6 0.49675 6.39895   4
   0   6  -6 5.46398 6.70721   1
   2  -6   6 13.2134 7.23690   1
  -2  -6  -6 -2.2407 7.01541   4
  -2  -6  -6 5.21544 5.73435   1
   2  -6   6 0.95545 6.30853   2
  -2  -6  -6 5.08458 6.38047   1
   2  -6   6 2.90025 6.30801   1
  -2  -6  -6 -2.6193 5.18658   2
  -2   6  -6 -6.4212 7.10836   1
  -2   6  -6 -5.4931 5.51627   4
   2   6   6 -1.3985 3.20860   1
  -4  -6  -6 72.2456 9.27278   2
   4  -6   6 100.314 11.6795   1
  -4  -6  -6 70.3730 9.61951   1
   4  -6   6 77.8707 10.4165   2
  -4  -6  -6 72.2936 9.92397   1
   4  -6   6 89.3677 10.8692   1
  -4  -6  -6 74.5740 11.3505   4
  -4   6  -6 84.1017 10.9934   1
   4   6   6 65.5584 9.85794   1
   4   6   6 81.8374 9.25075   2
  -6  -6  -6 2.76743 8.56856   4
   6  -6   6 11.3052 8.06008   2
  -6  -6  -6 -2.1459 6.50495   1
   6  -6   6 -1.6270 8.47813   1
   6  -6   6 20.2227 7.57226   1
  -6  -6  -6 3.44793 7.68405   1
   6   6   6 -6.3961 6.84408   2
  -6   6  -6 7.64167 7.32395   1
   6   6   6 -15.166 6.57129   1
   8  -6   6 14.4160 10.1902   1
  -8  -6  -6 12.9192 12.8197   1
  -8  -6  -6 -3.1593 9.82770   4
   8  -6   6 3.60846 8.60745   2
  -8  -6  -6 12.4058 9.45397   1
   8  -6   6 13.6682 14.4720   1
   8   6   6 19.9133 8.71503   1
  -8   6  -6 5.81309 7.68726   1
   8   6   6 2.65876 8.16829   2
 -10  -6  -6 18.5351 11.6332   4
 -10  -6  -6 32.2358 12.5935   1
  10  -6   6 6.33614 11.4595   1
  10  -6   6 26.4348 10.0027   2
  10   6   6 34.4591 11.1536   2
  10   6   6 31.1593 10.1134   1
  12  -6   6 -8.5177 10.8091   2
 -12  -6  -6 19.8867 12.9592   4
  12  -6   6 12.7684 12.9441   1
 -12  -6  -6 -4.7839 12.3014   1
  12   6   6 6.69323 11.0723   2
  14  -6   6 9.65555 13.9424   2
 -14  -6  -6 27.6279 15.5980   1
  14  -6   6 -16.301 12.9847   1
 -14  -6  -6 9.15743 14.3838   4
  14   6   6 9.09876 13.8691   2
  21  -7  -6 -13.051 12.1963   1
  21  -7  -6 -11.566 10.8080   2
 -21  -7   6 -5.8422 14.2756   4
  21   7  -6 10.9226 16.3817   1
  21   7  -6 0.35622 15.0920   2
 -19  -7   6 -3.7856 13.5979   4
  19  -7  -6 8.70181 9.42452   2
  19  -7  -6 3.71092 11.9986   1
  19   7  -6 6.68457 14.4097   2
  19   7  -6 -11.185 13.5717   1
 -17  -7   6 2.01874 12.2074   4
 -17  -7   6 -7.7850 11.5124   1
  17  -7  -6 6.81671 7.29116   2
  17   7  -6 5.57877 13.3091   1
  17   7  -6 3.74756 12.7139   2
 -15  -7   6 2.22518 11.0168   1
 -15  -7   6 -3.3713 11.2572   4
  15   7  -6 -6.0198 10.8608   2
  15   7  -6 -3.8512 11.3110   1
 -13  -7   6 17.5065 10.3443   1
 -13  -7   6 21.5379 10.8433   4
  13   7  -6 17.1920 10.6369   1
  13   7  -6 27.8191 11.0153   2
 -11  -7   6 74.3320 12.7429   4
 -11  -7   6 92.3614 12.9227   1
  11   7  -6 88.3316 12.8832   1
  11   7  -6 82.3093 12.4041   2
  -9  -7   6 -6.1020 7.44421   1
  -9  -7   6 1.20881 7.96502   4
   9   7  -6 -2.7620 8.34107   1
   9   7  -6 -4.5205 7.88079   2
   7  -7  -6 59.8842 8.40380   4
  -7  -7   6 41.3304 9.32995   1
  -7  -7   6 56.1584 11.1938   4
  -7  -7   6 46.2476 8.69953   1
   7   7  -6 71.6170 9.89960   2
   7   7  -6 58.0179 10.4027   1
  -5  -7   6 12.1391 8.81287   4
  -5  -7   6 1.06800 6.42574   1
  -5  -7   6 9.60926 7.51955   1
   5  -7  -6 -1.4645 6.81980   4
   5   7  -6 9.64396 7.61446   2
   5   7  -6 18.9667 8.56185   1
  -3  -7   6 72.5724 10.5952   1
  -3  -7   6 79.3847 11.8819   4
  -3  -7   6 76.6386 10.1042   1
   3  -7  -6 87.0142 11.6682   4
   3   7  -6 84.6447 11.3693   1
   3   7  -6 81.4294 10.7889   4
  -1  -7   6 102.591 11.3042   4
  -1  -7   6 64.6207 9.35273   2
   1  -7  -6 59.5063 10.4858   4
  -1  -7   6 64.1345 9.35999   1
   1  -7  -6 54.4865 7.54732   1
  -1  -7   6 55.0142 9.67120   1
   1   7  -6 56.9200 9.14006   4
   1   7  -6 71.2379 10.5619   1
  -1  -7  -6 0.56889 5.98414   1
   1  -7   6 1.93511 5.80119   1
  -1  -7  -6 2.30006 5.11457   2
  -1  -7  -6 -7.3099 6.74304   4
   1  -7   6 -4.8746 6.13175   2
  -1  -7  -6 -1.0250 5.09088   1
   1  -7   6 -2.4944 7.02167   1
  -1   7  -6 5.87306 7.01858   4
  -3  -7  -6 -9.5403 6.53242   1
   3  -7   6 -2.5192 6.37375   2
  -3  -7  -6 5.76503 6.03336   1
  -3  -7  -6 -0.1733 7.97081   4
  -3  -7  -6 -2.5972 5.20835   2
   3  -7   6 -4.8295 6.26172   1
   3  -7   6 -7.8343 7.41290   1
  -3   7  -6 -8.3513 7.30521   1
   3   7   6 -1.2003 2.60770   1
   5  -7   6 43.7963 10.2717   1
  -5  -7  -6 36.0228 8.41202   1
   5  -7   6 30.3065 9.14373   1
  -5  -7  -6 48.9021 11.2406   4
   5  -7   6 51.4240 9.40320   2
  -5  -7  -6 53.6883 10.3070   1
   5   7   6 43.9069 8.17384   2
  -5   7  -6 42.0768 9.01634   1
   5   7   6 55.4028 9.37215   1
   7  -7   6 -3.1697 8.16282   2
  -7  -7  -6 -0.8813 8.96745   4
  -7  -7  -6 5.01875 9.41201   1
   7  -7   6 -15.459 9.36617   1
  -7   7  -6 -19.695 6.29142   1
   7   7   6 -11.505 7.22493   1
   7   7   6 5.48628 7.40484   2
  -9  -7  -6 -6.3412 9.96180   4
  -9  -7  -6 2.68129 10.9522   1
   9  -7   6 8.70774 10.0907   2
   9  -7   6 11.2897 11.1129   1
   9   7   6 6.82581 8.91073   2
  11  -7   6 44.9071 12.0504   2
 -11  -7  -6 15.0932 12.8040   1
  11  -7   6 15.9777 12.8369   1
 -11  -7  -6 25.0936 13.1391   4
  11   7   6 30.9743 11.0011   2
  13  -7   6 4.96178 12.5913   2
 -13  -7  -6 -1.7709 14.2833   4
 -13  -7  -6 -21.203 13.1651   1
  13  -7   6 17.4580 13.6317   1
  20  -8  -6 -8.7237 12.2769   1
  20  -8  -6 5.83536 10.0706   2
 -20  -8   6 -0.1858 15.6598   4
  20   8  -6 17.6664 15.5418   2
 -18  -8   6 -6.8713 12.7420   1
  18  -8  -6 1.41359 7.81480   2
 -18  -8   6 6.60662 14.2502   4
  18   8  -6 9.24261 13.2285   1
  18   8  -6 11.7058 14.0301   2
 -16  -8   6 5.95924 12.7349   4
 -16  -8   6 46.8300 14.6134   1
  16  -8  -6 27.4691 9.38332   2
  16   8  -6 49.2943 14.3222   2
  16   8  -6 41.0232 14.4573   1
 -14  -8   6 35.8999 12.7854   4
 -14  -8   6 56.9993 13.1478   1
  14   8  -6 47.2653 13.6472   1
  14   8  -6 67.1006 13.8754   2
 -12  -8   6 40.0841 12.5328   4
 -12  -8   6 62.6608 12.4822   1
  12   8  -6 31.2568 11.6728   1
  12   8  -6 62.7239 12.1847   2
 -10  -8   6 32.8680 10.1056   1
 -10  -8   6 17.6200 10.0316   4
  10   8  -6 44.8967 10.4548   2
  10   8  -6 24.1576 10.5598   1
  -8  -8   6 18.1827 8.55897   1
  -8  -8   6 15.9542 9.82186   4
   8  -8  -6 14.1151 6.99596   4
   8   8  -6 16.6922 9.57487   1
   8   8  -6 23.4897 8.45982   2
  -6  -8   6 49.2993 11.2595   4
   6  -8  -6 44.7480 9.39410   4
  -6  -8   6 51.3468 9.73609   1
  -6  -8   6 45.1601 9.05098   1
   6   8  -6 54.3791 10.6947   1
   6   8  -6 40.0704 9.55436   2
  -4  -8   6 89.9852 12.6336   4
  -4  -8   6 61.2652 9.85580   1
   4  -8  -6 78.5598 11.3271   4
  -4  -8   6 76.8731 10.5348   1
   4   8  -6 61.1449 10.8020   1
   4   8  -6 86.4249 10.7682   2
  -2  -8   6 55.6040 9.44053   1
  -2  -8   6 98.6616 13.1125   4
  -2  -8   6 80.2344 11.0228   1
   2  -8  -6 80.8805 12.0396   4
   2   8  -6 80.2579 11.2554   1
   0  -8   6 259.915 17.8063   4
   0  -8  -6 199.359 18.3233   4
   0  -8  -6 172.843 13.1199   2
   0  -8  -6 167.190 13.8261   1
   0  -8  -6 172.263 14.1913   1
   0  -8   6 183.773 15.4027   1
   0  -8   6 184.149 15.8099   1
   0  -8   6 207.097 15.7434   2
   0   8  -6 204.697 16.8145   1
   0   8  -6 192.697 15.9407   4
   2  -8   6 0.05075 7.86918   1
  -2  -8  -6 4.70545 5.89739   2
  -2  -8  -6 -1.6262 6.07925   1
   2  -8   6 -10.070 6.77282   2
  -2  -8  -6 -5.3041 6.48660   1
   2  -8   6 -6.3781 6.21507   1
  -2  -8  -6 5.08378 8.69531   4
  -2   8  -6 -9.8467 6.49404   1
  -2   8  -6 -5.3370 6.62827   4
   4  -8   6 5.03905 7.31722   1
  -4  -8  -6 2.45073 8.82152   4
   4  -8   6 -7.3986 8.23788   1
  -4  -8  -6 5.04968 8.22988   1
  -4  -8  -6 3.14107 6.43808   1
   4  -8   6 -4.3111 7.14337   2
  -4   8  -6 2.61040 7.37412   1
   4   8   6 -3.9841 6.09603   1
   6  -8   6 55.0147 12.2278   1
  -6  -8  -6 55.0128 11.8358   1
  -6  -8  -6 59.8048 13.0581   4
   6  -8   6 44.4395 10.0199   2
  -6   8  -6 46.5210 9.18220   1
   6   8   6 62.2425 9.22496   2
   6   8   6 60.7480 14.2881   1
   8  -8   6 9.17394 11.3274   1
  -8  -8  -6 11.6740 11.1955   1
  -8  -8  -6 11.3103 11.4000   4
   8  -8   6 12.0851 10.3426   2
   8   8   6 12.6859 8.45720   2
  10  -8   6 36.3768 14.0068   1
 -10  -8  -6 39.8745 13.8181   1
  10  -8   6 36.5941 12.7629   2
 -10  -8  -6 42.0666 13.5589   4
 -12  -8  -6 51.4402 16.2253   1
  12  -8   6 59.5873 15.2897   1
  12  -8   6 46.7567 14.0448   2
 -12  -8  -6 64.1444 17.0240   4
  14  -8   6 -12.661 14.6100   1
  14  -8   6 -3.3549 14.2158   2
 -14  -8  -6 9.83887 15.1522   4
 -14  -8  -6 -2.3483 14.4159   1
  19  -9  -6 12.1123 9.87075   2
 -19  -9   6 14.3390 14.9708   4
  19   9  -6 -0.5437 14.8761   2
 -17  -9   6 -11.724 12.5990   4
 -17  -9   6 2.03849 12.9213   1
  17  -9  -6 7.35038 7.60615   2
  17   9  -6 3.89768 13.7669   2
 -15  -9   6 25.6851 14.4079   4
 -15  -9   6 52.1634 14.5152   1
  15   9  -6 22.5655 13.1576   1
  15   9  -6 36.0041 13.9804   2
 -13  -9   6 32.4664 13.5478   4
 -13  -9   6 35.3478 13.6137   1
  13   9  -6 38.2592 13.0673   2
  13   9  -6 69.4393 14.7236   1
 -11  -9   6 63.0094 14.1331   4
 -11  -9   6 92.8505 14.1811   1
  11   9  -6 71.2091 13.0447   1
  11   9  -6 73.9251 12.8816   2
  -9  -9   6 24.4442 11.8349   4
  -9  -9   6 27.1103 10.1529   1
   9  -9  -6 26.6090 9.32405   4
   9   9  -6 27.0296 10.9466   1
   9   9  -6 22.1725 9.92914   2
  -7  -9   6 -8.2739 8.54034   1
  -7  -9   6 -3.1502 10.1439   4
   7  -9  -6 -21.565 7.58347   4
   7   9  -6 -0.9690 9.53024   1
   7   9  -6 -0.0309 8.42744   2
  -5  -9   6 0.66896 6.79412   1
  -5  -9   6 15.3562 10.5586   4
  -5  -9   6 3.55229 8.36579   1
   5  -9  -6 19.1047 9.36883   4
   5   9  -6 8.22026 8.32603   2
   5   9  -6 5.42808 8.61221   1
   3  -9  -6 163.886 16.8248   4
  -3  -9   6 153.485 15.3677   1
  -3  -9   6 153.468 17.1052   4
  -3  -9   6 156.604 14.4626   1
   3   9  -6 191.900 15.9650   1
  -1  -9   6 48.9512 9.86755   1
  -1  -9   6 93.3561 13.2726   4
   1  -9  -6 80.9954 13.2077   4
  -1  -9   6 75.5879 10.6130   2
  -1  -9   6 73.1741 11.0779   1
   1  -9  -6 73.2023 8.65130   2
   1  -9  -6 66.4701 9.12735   1
   1   9  -6 72.2219 10.5639   1
   1  -9   6 7.36453 9.05766   1
  -1  -9  -6 5.63325 5.74868   2
  -1  -9  -6 13.8141 7.71931   1
   1  -9   6 6.15520 7.03842   1
   1  -9   6 2.45461 7.55856   2
  -1  -9  -6 1.00732 9.11280   4
  -1  -9  -6 4.47384 6.24559   1
   3  -9   6 23.4181 10.4506   1
   3  -9   6 6.05608 9.29840   1
  -3  -9  -6 15.3535 8.91387   1
  -3  -9  -6 9.85084 10.7348   4
   3  -9   6 8.18452 7.79167   2
  -3   9  -6 19.3060 7.61471   4
  -3   9  -6 18.0364 7.72681   1
   5  -9   6 24.5373 9.17398   2
   5  -9   6 16.6915 10.4988   1
  -5  -9  -6 14.4014 10.7722   4
  -5  -9  -6 17.3639 10.4357   1
   7  -9   6 -13.033 9.54209   2
  -7  -9  -6 7.98573 11.0382   1
  -7  -9  -6 -4.7029 11.0069   4
   7  -9   6 -15.025 10.0477   1
  -9  -9  -6 14.9356 13.3418   1
   9  -9   6 6.11792 9.94540   2
  -9  -9  -6 20.2500 12.6576   4
   9  -9   6 9.46116 11.8160   1
 -11  -9  -6 1.00299 13.4594   4
  11  -9   6 3.43064 12.7493   2
 -11  -9  -6 16.9720 13.5979   1
  11  -9   6 10.3083 13.4949   1
 -13  -9  -6 -3.0834 15.0201   1
  13  -9   6 45.3765 14.4836   2
 -13  -9  -6 7.52287 14.9576   4
  13  -9   6 -10.264 14.1993   1
  18 -10  -6 33.2231 9.18763   2
 -18 -10   6 58.9199 22.4292   4
  18  10  -6 6.47765 14.6909   2
 -16 -10   6 9.76661 15.7252   4
  16 -10  -6 7.06151 8.25572   2
 -16 -10   6 23.0609 13.9365   1
  16  10  -6 25.9782 13.8825   2
 -14 -10   6 9.22739 12.8741   4
 -14 -10   6 0.75858 12.2849   1
  14  10  -6 5.53198 12.2710   2
 -12 -10   6 61.9892 13.7583   1
 -12 -10   6 61.3546 15.3698   4
  12  10  -6 44.6635 12.5867   2
  12  10  -6 29.5424 12.1135   1
 -10 -10   6 73.9048 15.9640   4
 -10 -10   6 68.6560 13.2123   1
  10  10  -6 32.6650 11.6890   2
  10  10  -6 65.8518 12.3528   1
  -8 -10   6 -6.1296 11.9270   4
  -8 -10   6 13.5188 9.86312   1
   8 -10  -6 -8.5419 9.29441   4
   8  10  -6 9.71002 9.51941   1
   8  10  -6 -0.1365 9.40079   2
   6 -10  -6 -3.7077 10.5458   4
  -6 -10   6 -3.1814 12.0423   4
  -6 -10   6 -8.6569 9.84767   1
  -6 -10   6 9.78754 9.53435   1
   6  10  -6 -2.6248 8.30747   1
   6  10  -6 9.50063 9.18174   2
  -4 -10   6 64.8038 15.0731   4
   4 -10  -6 55.6957 13.3300   4
  -4 -10   6 23.2759 9.90450   1
  -4 -10   6 10.4236 8.13123   1
   4  10  -6 48.9265 10.0012   1
   2 -10  -6 31.2175 8.76396   2
  -2 -10   6 28.8635 9.04641   1
  -2 -10   6 36.7090 10.0542   1
   2 -10  -6 42.1219 12.9602   4
  -2 -10   6 30.6168 13.3281   4
   2  10  -6 19.8436 8.94094   1
   0 -10  -6 41.2781 12.9595   4
   0 -10   6 66.6816 12.8736   4
   0 -10   6 21.1591 9.70066   1
   0 -10  -6 33.2727 8.88493   1
   0 -10  -6 24.2924 7.80685   1
   0 -10   6 37.2234 9.85919   2
   0  10  -6 43.8676 9.02552   1
   2 -10   6 5.35222 9.79085   1
   2 -10   6 6.53202 8.57978   2
  -2 -10  -6 9.08522 8.75589   1
  -2 -10  -6 -1.1936 11.4853   4
  -4 -10  -6 19.4713 12.2011   4
   4 -10   6 -3.4787 10.1184   1
  -4 -10  -6 -4.0027 9.88498   1
   4 -10   6 -3.3380 8.26172   2
  -6 -10  -6 41.8382 12.9767   1
   6 -10   6 28.8427 11.1633   2
  -6 -10  -6 49.2883 14.8610   4
   6 -10   6 42.4095 12.7284   1
  -8 -10  -6 18.4398 13.2261   1
  -8 -10  -6 38.4890 14.9508   4
   8 -10   6 59.8861 13.1037   2
   8 -10   6 42.8105 14.0286   1
  10 -10   6 -3.5230 12.3841   1
  10 -10   6 -6.5296 11.5796   2
 -10 -10  -6 4.03330 13.5488   4
 -10 -10  -6 30.4241 15.5468   1
 -12 -10  -6 -4.1598 14.5755   1
  12 -10   6 16.2511 13.0465   2
  12 -10   6 -7.0747 13.3369   1
  17 -11  -6 4.96302 8.96500   2
 -17 -11   6 -7.9612 14.4338   1
 -15 -11   6 7.03720 14.1436   1
 -15 -11   6 -5.1612 17.2325   4
  15  11  -6 -11.220 12.4839   2
 -13 -11   6 -12.725 13.8148   4
 -13 -11   6 -3.4343 12.4096   1
  13  11  -6 8.62159 12.1330   2
 -11 -11   6 22.5927 15.3828   4
 -11 -11   6 5.27422 11.8948   1
  11  11  -6 13.7073 11.2496   2
  -9 -11   6 1.49014 11.0128   1
  -9 -11   6 -9.8120 13.5169   4
   9 -11  -6 -13.188 10.2543   4
   9  11  -6 -9.8477 9.57315   2
   7 -11  -6 17.2403 12.2447   4
  -7 -11   6 12.9217 14.2011   4
  -7 -11   6 26.1796 11.1870   1
   7  11  -6 12.4308 9.80212   2
  -5 -11   6 19.8414 10.4142   1
   5 -11  -6 32.1858 13.2421   4
  -5 -11   6 4.34226 14.4166   4
  -3 -11   6 11.1328 13.3856   4
  -3 -11   6 -8.0286 9.24665   1
   3 -11  -6 5.55440 12.4577   4
   1 -11  -6 -7.9073 11.8487   4
   1 -11  -6 8.08373 8.20115   1
  -1 -11   6 27.3449 9.46072   2
  -1 -11   6 12.7475 10.3729   1
  -1 -11   6 19.4699 13.4044   4
   1 -11   6 -18.766 7.95719   2
   1 -11   6 14.1558 11.2060   1
  -1 -11  -6 -8.5686 12.9244   4
  -1 -11  -6 0.60456 8.85384   1
   1 -11   6 42.8907 12.6515   4
  -3 -11  -6 11.5407 10.1984   1
  -3 -11  -6 12.6859 13.3779   4
   3 -11   6 -8.3003 8.59383   2
   3 -11   6 1.65914 11.1175   1
  -5 -11  -6 5.62089 13.2855   4
   5 -11   6 13.0828 10.3608   2
   5 -11   6 -0.3735 11.4712   1
  -5 -11  -6 1.93453 10.8879   1
  -7 -11  -6 27.4514 15.4153   4
   7 -11   6 13.8493 11.2698   2
  -7 -11  -6 27.9173 12.9195   1
   7 -11   6 -1.8936 11.6332   1
   9 -11   6 15.0086 12.4740   2
  -9 -11  -6 -6.5384 14.1222   1
  -9 -11  -6 0.27119 15.1521   4
   9 -11   6 -2.6804 12.8315   1
 -14 -12   6 -0.3362 13.9040   1
 -12 -12   6 13.3446 16.8088   4
 -12 -12   6 0.40301 12.5878   1
 -10 -12   6 45.9127 18.7719   4
 -10 -12   6 40.9061 13.2941   1
   8 -12  -6 63.1974 15.9303   4
  -8 -12   6 33.3917 18.3321   4
  -8 -12   6 50.5432 13.6355   1
  -6 -12   6 103.452 20.6721   4
   6 -12  -6 141.100 18.6443   4
  -6 -12   6 73.0660 14.5296   1
  -4 -12   6 13.3641 15.3964   4
  -4 -12   6 6.68711 11.0225   1
   4 -12  -6 -9.5531 12.7935   4
  -2 -12   6 25.6263 11.5166   1
   2 -12  -6 61.0430 16.3170   4
  -2 -12   6 65.5706 17.6038   4
   0 -12   6 60.5761 12.3905   2
   0 -12  -6 80.1337 12.6954   1
   0 -12  -6 81.6020 18.0517   4
   0 -12   6 122.351 17.4257   4
   0 -12   6 64.0449 13.7996   1
  -2 -12  -6 59.2725 17.1743   4
  -2 -12  -6 30.8804 11.6637   1
   2 -12   6 30.4717 11.7962   2
   2 -12   6 43.2741 13.4698   1
   4 -12   6 -3.6513 9.99869   2
  -4 -12  -6 20.9878 11.9124   1
   4 -12   6 1.43271 11.3497   1
  -4 -12  -6 8.87383 14.3124   4
   6 -12   6 44.7077 14.8428   1
   6 -12   6 35.8877 12.3458   2
  -6 -12  -6 14.6978 13.3131   1
  -6 -12  -6 8.12677 15.7195   4
   8 -12   6 34.3783 13.5362   2
   8 -12   6 15.0385 13.6063   1
  -8 -12  -6 25.6378 14.8150   1
 -13 -13   6 -11.628 13.4349   1
 -11 -13   6 12.1625 14.1619   1
 -11 -13   6 -16.727 18.3133   4
  -9 -13   6 -6.1929 17.8029   4
  -9 -13   6 7.81410 12.7731   1
  -7 -13   6 30.2301 19.2973   4
  -7 -13   6 20.2751 13.1783   1
   7 -13  -6 50.4267 16.0622   4
   5 -13  -6 89.4976 18.5115   4
  -5 -13   6 69.3486 15.3969   1
  -5 -13   6 105.137 21.2111   4
   3 -13  -6 34.7854 10.2723   1
  -3 -13   6 30.8382 13.3053   1
  -3 -13   6 74.3829 19.9277   4
   3 -13  -6 47.2858 16.6519   4
  -1 -13   6 -13.858 10.3704   2
  -1 -13   6 12.0042 15.8057   4
   1 -13  -6 -9.4381 14.8797   4
  -1 -13   6 13.7704 12.1689   1
   1 -13   6 61.1928 16.0319   4
   1 -13   6 15.4670 11.3051   2
  -1 -13  -6 15.8720 16.8137   4
   1 -13   6 38.6280 13.4510   1
  -1 -13  -6 15.8588 11.5984   1
  -3 -13  -6 74.2261 20.0852   4
  -3 -13  -6 70.4339 14.1974   1
   3 -13   6 45.8177 15.1967   1
   3 -13   6 80.8042 14.5537   2
   5 -13   6 22.8164 14.5787   1
  -5 -13  -6 7.66692 22.3306   4
   5 -13   6 13.7139 11.6341   2
  -5 -13  -6 9.79749 13.6906   1
  -7 -13  -6 -7.5645 12.3731   1
   7 -13   6 12.5160 13.8671   1
   7 -13   6 -9.0948 11.6289   2
 -10 -14   6 -17.725 12.8905   1
  -8 -14   6 6.56526 19.9265   4
  -8 -14   6 17.8683 13.8235   1
  -6 -14   6 -1.1246 13.8458   1
  -6 -14   6 11.2225 18.6789   4
   6 -14  -6 11.3725 15.5783   4
  -4 -14   6 9.33402 13.7437   1
  -4 -14   6 14.6190 18.3410   4
   4 -14  -6 5.88801 16.5620   4
  -2 -14   6 -4.8744 10.6327   2
  -2 -14   6 17.9391 17.8492   4
   2 -14  -6 -3.2480 15.5864   4
  -2 -14   6 3.57419 12.6699   1
   0 -14  -6 16.5854 11.8546   1
   0 -14   6 17.1644 14.3717   4
   0 -14   6 0.26826 14.0555   1
   0 -14   6 5.50506 12.1348   2
   0 -14  -6 -20.350 15.7195   4
  -2 -14  -6 20.6238 12.8538   1
   2 -14   6 22.2551 13.1611   2
  -2 -14  -6 42.3807 20.6711   4
   2 -14   6 33.4825 14.0169   1
  -4 -14  -6 19.8187 13.4413   1
   4 -14   6 11.0778 13.4679   1
   4 -14   6 -2.6473 11.9397   2
  -5 -15   6 14.6508 13.6182   1
   5 -15  -6 4.75453 16.2966   4
  -5 -15   6 7.69906 19.4727   4
   3 -15  -6 22.6015 17.9347   4
  -3 -15   6 8.82262 14.3741   1
  -3 -15   6 21.2060 20.0419   4
   1 -15  -6 1.79018 19.7408   4
  -1 -15   6 23.8603 14.1016   1
  -1 -15   6 20.1846 16.5342   4
  -1 -15   6 -2.5830 13.5101   2
   1 -15  -6 10.9079 11.8648   1
  22   0  -7 20.6724 14.0888   2
  22   0  -7 -12.330 13.3758   1
  20   0  -7 8.03866 12.6358   1
  20   0  -7 -3.8892 10.6977   2
  18   0  -7 4.04476 8.89692   2
  18   0  -7 2.44668 10.2090   1
  16   0  -7 4.74555 7.60984   2
 -16   0   7 4.95453 6.95997   1
  16   0  -7 16.5728 7.31244   1
  16   0  -7 8.14303 8.53465   1
 -14   0   7 -3.0863 6.06103   1
  14   0  -7 6.98482 6.13448   1
  14   0  -7 -0.1538 6.56119   2
  14   0  -7 3.84159 7.03960   1
  14   0  -7 4.67502 6.10708   4
  12   0  -7 -2.1777 5.21329   4
  12   0  -7 16.2688 6.16866   2
  12   0  -7 8.69601 5.25245   1
  12   0  -7 -3.5465 5.90384   1
 -12   0   7 0.93274 3.83074   1
  10   0  -7 -4.7216 5.23554   2
  10   0  -7 0.00850 4.60470   1
  10   0  -7 5.56886 5.53434   1
 -10   0   7 0.36910 3.47052   1
  10   0  -7 -0.5289 5.39339   4
   8   0  -7 -2.9844 4.48695   2
   8   0  -7 -3.4683 4.11367   1
   8   0  -7 -2.2789 4.69804   1
  -8   0   7 -0.6962 3.90313   1
   6   0  -7 -3.0934 3.71440   1
   6   0  -7 0.00215 4.13580   1
   6   0  -7 3.57132 4.06220   2
   4   0  -7 -1.2958 3.88791   1
   4   0  -7 2.77683 3.24465   2
  -4   0   7 3.34751 3.66369   1
  -4   0   7 -2.2186 2.05751   1
   4   0  -7 -1.0521 3.92759   2
   4   0  -7 0.52484 3.76400   1
  -2   0   7 2.92222 4.00193   1
   2   0  -7 3.36290 3.98796   1
  -2   0   7 2.59699 3.66429   2
   2   0  -7 6.49764 4.51167   1
  -2   0   7 -1.9083 4.04452   1
   2   0  -7 2.46987 3.77663   2
  -2   0   7 1.56529 3.85753   2
   0   0   7 1.09696 4.65275   2
   0   0  -7 -7.3897 4.00104   2
   0   0  -7 0.19050 4.94529   1
   0   0  -7 -2.3639 4.43803   1
   0   0   7 0.08457 4.92917   1
  -2   0  -7 -10.384 5.67115   1
  -2   0  -7 5.66203 5.29195   2
   2   0   7 2.38076 5.04441   1
   2   0   7 7.06643 5.71558   2
  -2   0  -7 -5.8846 5.03521   1
   2   0   7 1.31546 5.87426   1
  -4   0  -7 -5.9255 6.44311   1
  -4   0  -7 -0.8515 5.33255   1
   4   0   7 -7.4943 6.73876   1
   4   0   7 -3.1138 5.86590   2
   6   0   7 2.46444 7.29923   2
  -6   0  -7 -5.3588 7.13304   1
   6   0   7 10.1236 7.70837   1
  -8   0  -7 -10.448 8.45052   1
   8   0   7 -5.3743 8.85056   1
  -8   0  -7 7.69397 7.91804   4
   8   0   7 4.94488 8.22980   2
 -10   0  -7 0.68070 10.4562   1
  10   0   7 11.6817 10.2765   2
  10   0   7 2.86864 10.6939   1
  12   0   7 3.34682 11.5643   2
  12   0   7 -20.650 12.0288   1
 -12   0  -7 7.34177 12.7009   1
  14   0   7 -3.8609 13.9170   1
  14   0   7 -14.979 12.8361   2
  16   0   7 12.7747 14.7111   2
  16   0   7 7.89288 14.4269   1
  23  -1  -7 -9.7666 13.4829   1
  23  -1  -7 -20.096 12.0458   2
  23   1  -7 -5.5652 13.4916   2
  23   1  -7 -8.8059 13.5663   1
  21  -1  -7 52.5254 13.9529   1
  21  -1  -7 14.6815 11.9497   2
  21   1  -7 34.7920 13.6630   1
  21   1  -7 23.2486 12.8616   2
  19  -1  -7 -5.3168 10.5094   1
  19  -1  -7 -6.3665 8.57597   2
  19   1  -7 11.6911 11.6556   1
  19   1  -7 8.96855 10.6626   2
 -17  -1   7 24.6507 8.59851   1
  17  -1  -7 26.7996 9.31257   2
  17  -1  -7 32.1974 10.1117   1
  17   1  -7 23.9138 8.16695   4
  17   1  -7 34.6425 10.9240   1
  17   1  -7 20.1647 10.0068   2
  15  -1  -7 143.679 12.7254   2
  15  -1  -7 122.052 12.3769   1
  15  -1  -7 128.499 11.5784   1
 -15  -1   7 123.707 12.3398   1
  15   1  -7 108.515 11.3597   4
  15   1  -7 127.830 12.2235   1
  15   1  -7 102.088 12.2274   2
 -15   1   7 104.070 10.2420   1
  15   1  -7 121.160 13.3563   1
  13  -1  -7 14.7390 6.70159   1
  13  -1  -7 12.3340 5.96684   1
  13  -1  -7 13.8672 6.81901   2
 -13  -1   7 16.2373 7.02043   1
  13   1  -7 17.3854 7.98679   1
  13   1  -7 8.69599 6.08709   1
  13   1  -7 11.2612 7.26538   2
 -13   1   7 12.7918 5.68840   1
  13   1  -7 15.7600 6.54686   4
  11  -1  -7 7.87216 5.42250   1
 -11  -1   7 -4.9821 5.15374   1
  11  -1  -7 4.17247 4.85518   1
  11  -1  -7 -1.8369 5.09052   2
  11  -1  -7 0.34065 4.97440   4
  11   1  -7 11.9411 6.44941   1
  11   1  -7 -0.6838 5.21924   1
  11   1  -7 0.29576 5.97524   2
  11   1  -7 11.2055 5.95618   4
  -9  -1   7 63.6902 7.01083   1
  -9  -1   7 54.3454 7.01080   1
   9  -1  -7 56.5205 6.38782   1
  -9  -1   7 52.4430 6.57586   2
   9   1  -7 57.7292 7.87941   1
   9   1  -7 68.1228 7.71043   2
   9   1  -7 45.4790 6.98318   1
  -7  -1   7 4.07949 4.77071   1
  -7  -1   7 12.4556 4.54659   1
  -7  -1   7 8.53674 4.18457   2
   7   1  -7 7.97195 4.96081   1
   7   1  -7 12.2151 5.10861   2
   7   1  -7 11.0772 4.75404   1
  -5  -1   7 28.9297 4.67186   2
  -5  -1   7 28.6541 5.33654   1
  -5  -1   7 29.9494 5.07168   1
  -5  -1   7 23.3775 4.85199   2
   5   1  -7 37.5087 5.30973   1
   5   1  -7 25.9070 5.30218   2
   5   1  -7 22.7047 5.54468   1
  -3  -1   7 132.319 10.1815   1
   3  -1  -7 133.964 8.86869   1
  -3  -1   7 136.743 9.60037   2
  -3  -1   7 146.947 9.36965   2
  -3  -1   7 137.489 9.98182   1
   3  -1  -7 154.991 9.31104   1
   3   1  -7 136.006 9.92035   1
   3   1  -7 134.929 10.3875   1
   3   1  -7 145.084 9.42831   2
   3   1  -7 127.861 9.98713   2
  -1  -1   7 28.8281 5.69900   2
   1  -1  -7 26.9027 5.21333   1
   1  -1  -7 24.1507 4.97213   1
   1  -1  -7 27.1824 4.81902   2
  -1  -1   7 25.4099 5.29042   1
  -1  -1   7 30.3975 5.41121   2
  -1  -1   7 33.4310 5.91756   1
   1   1  -7 21.8937 5.30690   1
  -1   1   7 23.4520 4.71643   1
   1   1  -7 27.7481 5.24502   2
  -1   1   7 26.6650 4.86399   2
  -1   1   7 23.5495 5.11016   1
  -1  -1  -7 -2.9505 5.42093   1
  -1  -1  -7 2.72256 4.94684   1
  -1  -1  -7 8.81754 4.95408   2
   1  -1   7 -1.0443 5.03950   2
   1  -1   7 -5.3650 5.25229   1
   1   1   7 -0.3531 5.44634   1
  -1   1  -7 7.39340 6.02422   1
  -1   1  -7 3.99312 4.93201   2
   1   1   7 4.57543 4.97148   1
   1   1   7 3.23716 5.27162   2
  -1   1  -7 0.88580 4.79179   1
  -3  -1  -7 69.8898 8.59944   1
   3  -1   7 81.1317 9.27653   1
  -3  -1  -7 89.9717 9.69715   1
   3  -1   7 78.6473 9.93377   1
   3  -1   7 81.4446 9.29357   2
  -3  -1  -7 85.4050 9.19421   2
  -3   1  -7 99.8959 10.3322   1
  -3   1  -7 75.0871 9.03010   1
   3   1   7 86.4642 9.79784   1
   3   1   7 88.6632 9.28899   2
   5  -1   7 59.6149 10.5714   1
   5  -1   7 55.0738 9.31244   2
  -5  -1  -7 63.6320 9.03485   1
  -5  -1  -7 77.7888 10.5417   1
   5   1   7 59.4537 10.1823   1
   5   1   7 64.3740 9.79393   2
  -5   1  -7 77.1988 11.1861   1
  -7  -1  -7 5.50534 7.83177   4
  -7  -1  -7 0.65587 8.20437   1
   7  -1   7 11.7634 8.66362   1
   7  -1   7 -8.8171 7.38458   2
   7   1   7 7.10085 7.93367   2
   7   1   7 8.23489 8.39373   1
  -7   1  -7 11.6623 8.70162   1
  -9  -1  -7 88.4957 13.7310   1
   9  -1   7 86.0870 12.9789   2
  -9  -1  -7 100.119 12.3992   4
   9  -1   7 91.3893 14.0514   1
   9   1   7 74.5426 12.9568   1
  -9   1  -7 88.8573 13.6739   1
   9   1   7 83.8509 12.5866   2
  11  -1   7 22.9717 12.1792   1
 -11  -1  -7 23.1534 12.3778   1
 -11  -1  -7 43.8310 11.7159   4
  11  -1   7 29.1239 11.8771   2
  11   1   7 44.2303 13.0254   2
 -11   1  -7 56.6909 12.9994   1
  11   1   7 41.1605 13.2935   1
  13  -1   7 39.1910 13.6540   1
 -13  -1  -7 3.16370 12.8851   1
  13  -1   7 11.7561 13.1101   2
  13   1   7 20.2695 13.1988   2
 -13   1  -7 26.9881 12.2459   1
  13   1   7 23.1475 13.3745   1
  15  -1   7 -3.9360 14.8720   1
  15  -1   7 8.28940 14.1275   2
  15   1   7 -12.260 14.2154   1
  15   1   7 -9.4524 13.4453   2
  22  -2  -7 -19.359 11.9923   1
  22  -2  -7 2.67804 11.5220   2
  22   2  -7 6.89407 13.7533   1
  22   2  -7 -0.2167 13.3225   2
  20  -2  -7 59.7706 13.9591   1
  20  -2  -7 21.9828 10.9174   2
  20   2  -7 42.0566 13.4558   2
  20   2  -7 36.5727 14.4432   1
  18  -2  -7 163.583 16.1668   2
  18  -2  -7 160.691 16.5996   1
  18   2  -7 180.411 18.2440   1
  18   2  -7 147.415 16.7507   2
  16  -2  -7 109.521 11.7519   2
  16  -2  -7 89.9859 10.5457   1
  16  -2  -7 107.978 12.8610   1
 -16  -2   7 80.8836 11.2761   1
  16   2  -7 79.9274 11.1898   1
  16   2  -7 92.7126 12.3169   2
  16   2  -7 102.141 13.5245   1
  14  -2  -7 114.933 11.9533   1
  14  -2  -7 129.293 11.7035   2
  14  -2  -7 106.709 10.5137   1
 -14  -2   7 101.771 11.5527   1
  14   2  -7 111.090 11.8206   1
  14   2  -7 116.793 13.1453   1
  14   2  -7 113.245 11.9274   4
  14   2  -7 132.151 13.0196   2
 -14   2   7 118.197 9.92465   1
  12  -2  -7 311.754 18.0812   1
 -12  -2   7 269.830 19.2621   1
  12  -2  -7 294.522 17.0675   2
  12  -2  -7 290.983 17.2421   1
  12   2  -7 284.723 18.5900   1
  12   2  -7 299.527 19.6660   1
  12   2  -7 310.686 18.6719   2
  12   2  -7 301.676 19.1831   4
 -10  -2   7 326.323 18.9917   1
  10   2  -7 308.214 19.6471   1
  10   2  -7 330.952 18.9585   2
  10   2  -7 343.620 18.9253   1
  10   2  -7 312.752 19.3140   4
  -8  -2   7 232.865 14.3742   1
  -8  -2   7 223.284 14.7878   1
  -8  -2   7 236.060 13.8860   2
   8   2  -7 215.237 15.1897   4
   8   2  -7 225.939 14.4573   1
   8   2  -7 249.339 15.4080   1
   8   2  -7 223.342 14.6336   2
  -6  -2   7 2.37942 4.79448   1
  -6  -2   7 2.53752 4.35291   2
  -6  -2   7 5.04362 5.19343   1
   6   2  -7 4.70826 5.46514   1
   6   2  -7 11.8506 5.08979   1
   6   2  -7 6.77336 5.54939   4
   6   2  -7 1.55149 5.01806   2
  -4  -2   7 3.77866 5.07889   1
  -4  -2   7 1.22496 4.56883   2
  -4  -2   7 1.82813 4.19476   2
  -4  -2   7 4.18300 4.79532   1
   4   2  -7 13.4520 4.90315   1
   4   2  -7 9.51768 5.34643   1
   4   2  -7 10.9050 5.28597   2
  -2  -2   7 518.397 26.5770   1
   2  -2  -7 536.822 25.4666   1
   2  -2  -7 512.515 25.2340   1
  -2  -2   7 544.359 26.2242   2
  -2  -2   7 541.411 26.4035   1
  -2  -2   7 539.647 26.0680   2
   2   2  -7 523.173 26.0490   2
   2   2  -7 519.627 26.3903   1
   2   2  -7 532.327 26.7646   1
   0  -2   7 -4.7818 4.90372   1
   0  -2  -7 -1.0358 4.24715   2
   0  -2   7 -0.4211 5.16453   2
   0  -2  -7 0.25021 4.67296   1
   0  -2   7 5.57245 5.62592   1
   0  -2  -7 -2.7475 4.04309   1
   0   2  -7 7.20236 5.79265   1
   0   2  -7 -0.1601 4.33882   2
   0   2   7 6.20029 4.67369   1
   0   2   7 -1.2318 4.21928   2
   0   2   7 3.08667 4.33273   1
   0   2  -7 2.72008 4.92412   1
   2  -2   7 2.17671 6.06222   1
   2  -2   7 8.99054 5.73652   1
   2  -2   7 -2.5104 6.11075   2
  -2  -2  -7 0.41633 5.80088   1
  -2  -2  -7 18.2941 5.68978   2
  -2  -2  -7 -7.6603 4.59174   1
   2   2   7 -9.4488 5.32688   2
  -2   2  -7 0.90512 6.08226   2
  -2   2  -7 -1.7139 5.39622   1
  -2   2  -7 5.58571 6.27470   1
   2   2   7 -0.0179 5.60598   1
  -4  -2  -7 726.794 37.9064   1
   4  -2   7 775.947 38.9095   1
   4  -2   7 798.420 38.6246   1
  -4  -2  -7 759.734 38.8490   4
  -4  -2  -7 765.399 38.6985   1
   4  -2   7 765.219 38.2185   2
   4   2   7 779.769 38.6185   1
   4   2   7 754.021 37.9328   2
  -4   2  -7 761.911 38.7336   1
  -4   2  -7 794.052 41.4278   1
   6  -2   7 275.815 19.1908   2
  -6  -2  -7 254.669 18.3615   1
  -6  -2  -7 300.860 20.4771   1
  -6  -2  -7 295.800 19.7909   4
   6  -2   7 296.894 20.7529   1
  -6   2  -7 290.932 20.4694   1
   6   2   7 279.842 19.2019   2
   6   2   7 282.783 20.2554   1
  -8  -2  -7 85.8021 12.7951   4
  -8  -2  -7 128.658 14.3865   1
   8  -2   7 100.910 13.0885   2
   8  -2   7 85.4192 13.4015   1
   8   2   7 137.975 14.8857   1
  -8   2  -7 145.294 14.6344   1
   8   2   7 126.249 13.6226   2
  10  -2   7 41.5053 11.5944   2
  10  -2   7 25.8827 12.0072   1
 -10  -2  -7 44.5193 11.5910   4
 -10  -2  -7 40.9114 12.2443   1
  10   2   7 39.9984 11.0836   2
  10   2   7 24.1713 11.2450   1
 -10   2  -7 35.8150 11.4426   1
 -12  -2  -7 -12.612 9.66858   4
  12  -2   7 -4.7801 11.9597   2
 -12  -2  -7 -9.0528 11.9333   1
  12  -2   7 7.67177 12.7352   1
  12   2   7 3.93228 12.0952   1
  12   2   7 7.48862 11.5969   2
 -12   2  -7 -2.7402 10.3621   1
  14  -2   7 86.6179 17.1277   2
 -14  -2  -7 75.2756 16.9425   1
  14  -2   7 74.3023 18.1091   1
  14   2   7 60.8543 16.6491   1
  14   2   7 65.3180 16.9474   2
  16  -2   7 22.1149 16.0681   2
  16  -2   7 0.83282 15.7145   1
  16   2   7 57.0639 16.2294   2
  23  -3  -7 28.4544 15.3762   1
  23  -3  -7 24.5556 13.6301   2
  23   3  -7 15.5134 14.6105   2
  23   3  -7 12.8331 15.4541   1
  21  -3  -7 57.2437 12.9638   2
  21  -3  -7 46.0230 14.3374   1
  21   3  -7 84.3201 17.1761   1
  21   3  -7 82.8670 16.3689   2
  19  -3  -7 51.4210 11.4765   2
  19  -3  -7 30.2021 12.4051   1
  19   3  -7 42.0718 13.1770   2
  19   3  -7 28.6252 13.1036   1
  17  -3  -7 -13.382 9.11927   1
 -17  -3   7 -0.3201 9.82234   4
  17  -3  -7 0.83658 7.57884   2
 -17  -3   7 9.09911 8.72506   1
  17   3  -7 -3.7091 9.43177   2
  17   3  -7 9.20391 10.5869   1
  15  -3  -7 43.4591 8.53582   2
  15  -3  -7 52.1775 7.79989   1
 -15  -3   7 43.0474 10.8312   4
 -15  -3   7 23.7496 9.07877   1
  15  -3  -7 33.0837 8.95843   1
  15   3  -7 41.9310 9.89967   2
  15   3  -7 42.5401 8.55370   1
  15   3  -7 43.1085 10.7977   1
  13  -3  -7 163.922 12.2994   2
 -13  -3   7 165.648 14.6300   1
 -13  -3   7 164.595 15.0157   4
  13  -3  -7 148.592 12.0814   1
  13   3  -7 150.498 14.0476   4
  13   3  -7 150.257 13.5534   1
  13   3  -7 172.406 14.5315   2
  13   3  -7 182.583 15.6165   1
 -11  -3   7 43.0675 9.12848   4
 -11  -3   7 37.8569 8.06815   1
  11   3  -7 48.8385 8.82412   1
  11   3  -7 41.9209 7.80493   1
  11   3  -7 36.9308 8.45917   4
  11   3  -7 40.6647 8.09353   2
  -9  -3   7 72.8084 9.80392   4
  -9  -3   7 56.4045 8.45510   1
  -9  -3   7 65.8010 9.25037   1
   9   3  -7 63.1037 9.18108   4
   9   3  -7 62.8595 9.02881   1
   9   3  -7 62.4491 8.16181   1
   9   3  -7 75.3423 8.79174   2
  -7  -3   7 138.070 11.2156   1
  -7  -3   7 135.882 10.8371   2
  -7  -3   7 136.318 11.4288   1
   7   3  -7 136.679 11.5758   1
   7   3  -7 138.728 11.4776   1
   7   3  -7 151.211 11.8890   2
   7   3  -7 136.650 12.2961   4
  -5  -3   7 145.915 11.2917   1
  -5  -3   7 142.825 11.2726   1
  -5  -3   7 152.843 10.7396   2
   5   3  -7 129.394 11.7877   4
   5   3  -7 148.210 12.0930   1
   5   3  -7 147.828 11.2470   2
   5   3  -7 143.136 11.1716   1
  -3  -3   7 142.255 11.2083   1
  -3  -3   7 139.714 11.7546   1
  -3  -3   7 144.925 10.5592   2
  -3  -3   7 130.250 11.1172   2
   3   3  -7 151.117 11.3787   1
   3   3  -7 141.593 12.2134   4
   3   3  -7 150.828 11.5513   2
   3   3  -7 163.133 12.2548   1
  -1  -3   7 13.1095 6.08626   2
   1  -3  -7 15.8135 4.76443   1
   1  -3  -7 20.9828 4.57458   2
  -1  -3   7 20.9191 6.48594   1
  -1  -3   7 14.5120 5.76943   1
  -1  -3   7 15.6009 5.49548   2
   1  -3  -7 21.6445 5.18770   1
   1   3  -7 22.2998 6.05861   1
   1   3  -7 14.4553 6.51988   1
   1   3  -7 20.3674 5.40943   2
  -1  -3  -7 277.321 16.2352   1
   1  -3   7 262.852 16.4424   1
  -1  -3  -7 254.926 15.2791   2
   1  -3   7 270.912 16.4206   2
   1  -3   7 267.117 17.0643   1
  -1  -3  -7 252.819 15.7640   1
  -1   3  -7 257.883 16.8557   1
  -1   3  -7 254.347 16.2308   1
   1   3   7 262.593 14.9204   2
   1   3   7 258.890 15.7643   1
  -3  -3  -7 424.894 23.4437   1
  -3  -3  -7 378.074 22.4897   1
  -3  -3  -7 377.656 24.0662   4
  -3  -3  -7 408.947 22.3065   2
   3  -3   7 432.812 23.8095   1
   3  -3   7 405.612 23.0767   2
   3  -3   7 432.259 23.2212   1
   3   3   7 403.852 22.2077   2
   3   3   7 413.737 22.9603   1
  -3   3  -7 460.520 23.9892   1
   5  -3   7 16.1204 7.94376   1
  -5  -3  -7 24.8698 8.64192   4
  -5  -3  -7 24.1063 6.92429   1
   5  -3   7 16.8299 7.00208   1
  -5  -3  -7 31.8495 8.93258   1
   5  -3   7 35.4280 8.57307   2
   5   3   7 14.7402 7.48531   1
  -5   3  -7 33.1581 8.63980   1
   5   3   7 12.9787 7.54907   2
  -7  -3  -7 31.5870 9.70641   1
  -7  -3  -7 41.0703 10.0608   4
  -7  -3  -7 26.8995 9.31212   1
   7  -3   7 22.8570 8.78660   2
   7  -3   7 26.2369 9.54756   1
   7   3   7 35.1636 9.59149   1
  -7   3  -7 18.6797 9.50801   1
   7   3   7 31.6229 9.40753   2
   9  -3   7 107.120 15.0828   1
   9  -3   7 95.3196 13.7533   2
  -9  -3  -7 92.6171 14.1093   1
  -9  -3  -7 132.561 15.2881   4
   9   3   7 77.5993 13.6046   1
  -9   3  -7 116.608 14.5968   1
   9   3   7 116.415 14.5763   2
 -11  -3  -7 30.3528 12.5227   1
  11  -3   7 12.6003 11.4016   2
  11  -3   7 9.71627 12.8798   1
 -11  -3  -7 25.8337 12.1879   4
  11   3   7 24.6501 12.0507   2
 -11   3  -7 21.5357 10.5313   1
  11   3   7 9.18370 12.0600   1
 -13  -3  -7 23.2866 11.9121   4
  13  -3   7 42.2349 14.6696   2
 -13  -3  -7 75.7862 15.7509   1
  13  -3   7 16.5933 14.6882   1
  13   3   7 24.2636 14.1102   1
  13   3   7 27.0583 13.2244   2
 -15  -3  -7 -6.5196 18.8143   1
  15  -3   7 34.5359 16.1319   1
  15  -3   7 28.0858 14.5537   2
  15   3   7 -2.5651 13.7230   2
  22  -4  -7 -8.2086 11.4529   2
  22  -4  -7 -6.1855 13.0336   1
  22   4  -7 17.6905 13.7244   2
  22   4  -7 0.81323 15.2308   1
  20  -4  -7 -7.3210 9.10731   2
  20  -4  -7 5.03739 11.3062   1
 -20  -4   7 -2.8472 11.7393   4
  20   4  -7 20.1336 13.8200   1
  20   4  -7 4.68215 12.4038   2
  18  -4  -7 63.6182 12.5236   1
 -18  -4   7 69.8919 12.5404   1
 -18  -4   7 59.2369 13.8664   4
  18  -4  -7 49.9307 10.8045   2
  18   4  -7 51.6388 13.3351   2
  18   4  -7 58.9970 15.1669   1
 -16  -4   7 10.2517 10.6574   4
  16  -4  -7 -8.2996 6.64313   2
 -16  -4   7 10.2986 8.88892   1
  16  -4  -7 0.35899 6.65316   1
  16  -4  -7 -4.1406 7.87409   1
  16   4  -7 4.56510 10.5505   1
  16   4  -7 9.86856 9.86237   2
 -14  -4   7 46.9477 11.1123   4
 -14  -4   7 43.8391 9.80843   1
  14  -4  -7 45.7018 7.52182   2
  14   4  -7 48.0192 10.2218   2
  14   4  -7 51.1436 9.53089   1
  14   4  -7 35.7877 10.7634   1
 -12  -4   7 -5.4247 7.63955   4
 -12  -4   7 4.37559 7.30774   1
  12   4  -7 -5.6879 6.16102   1
  12   4  -7 9.88068 7.93773   2
  12   4  -7 -17.546 7.39652   1
 -10  -4   7 24.4223 8.53397   4
 -10  -4   7 18.9301 7.19174   1
  10   4  -7 17.2327 7.55589   4
  10   4  -7 29.2907 8.17530   1
  10   4  -7 24.2009 7.21410   1
  10   4  -7 21.4277 7.61955   2
  -8  -4   7 69.5031 9.46249   1
  -8  -4   7 93.0336 11.4729   4
  -8  -4   7 86.3312 9.60381   1
   8   4  -7 81.5005 9.25575   1
   8   4  -7 84.0134 10.0036   2
   8   4  -7 77.6720 9.87776   4
   8   4  -7 87.2162 10.4858   1
  -6  -4   7 98.1653 9.61488   1
  -6  -4   7 84.0300 8.99462   2
  -6  -4   7 96.0965 10.7514   4
  -6  -4   7 90.1850 9.74994   1
   6   4  -7 107.915 10.5353   4
   6   4  -7 99.6172 10.2068   1
   6   4  -7 102.022 9.97321   2
   6   4  -7 83.8874 9.24630   1
  -4  -4   7 77.1273 8.29238   2
  -4  -4   7 62.0550 8.32731   2
  -4  -4   7 70.0148 8.32388   1
  -4  -4   7 67.8581 8.59665   1
   4   4  -7 71.3351 8.93140   1
   4   4  -7 76.8650 8.56909   1
   4   4  -7 67.1834 8.69515   2
  -2  -4   7 20.7192 6.39121   1
  -2  -4   7 17.0427 6.29016   2
  -2  -4   7 23.2511 7.01551   1
  -2  -4   7 10.9496 5.72106   2
   2   4  -7 18.0929 6.87412   1
   2   4  -7 28.1073 6.68607   4
   2   4  -7 15.3125 6.12345   1
   0  -4  -7 7.20346 4.69526   2
   0  -4  -7 15.5912 5.02387   1
   0  -4   7 10.0273 6.25258   1
   0  -4   7 4.87848 5.79276   1
   0  -4   7 7.63907 6.17780   2
   0  -4   7 12.8922 5.85352   2
   0  -4  -7 4.77878 5.53826   1
   0   4   7 4.62356 4.66381   1
   0   4  -7 2.44346 5.46245   1
   0   4  -7 7.35981 5.50128   4
  -2  -4  -7 86.9427 10.7309   4
   2  -4   7 92.5328 10.2467   1
   2  -4   7 75.7289 9.38292   1
   2  -4   7 80.6780 9.73616   2
  -2  -4  -7 83.1869 9.47503   1
  -2  -4  -7 88.8715 9.13654   1
  -2  -4  -7 88.1458 9.03885   2
   2   4   7 86.8560 8.85646   1
  -2   4  -7 79.2448 9.85565   1
  -2   4  -7 81.0107 8.54245   4
   2   4   7 93.6468 8.28047   2
   4  -4   7 63.1456 10.2296   1
   4  -4   7 54.6842 8.74436   1
   4  -4   7 60.0458 9.44436   2
  -4  -4  -7 47.6108 9.89030   4
  -4  -4  -7 46.1577 8.04775   1
  -4  -4  -7 59.6024 9.22991   2
  -4  -4  -7 65.3612 9.77055   1
   4   4   7 55.7975 8.63373   1
   4   4   7 48.3247 8.24597   2
  -4   4  -7 54.0545 9.68754   1
   6  -4   7 56.5539 10.2023   2
  -6  -4  -7 46.0387 9.11778   1
  -6  -4  -7 61.1000 10.4942   1
   6  -4   7 53.9822 10.7942   1
  -6  -4  -7 59.0419 10.9110   4
   6   4   7 73.2175 10.6197   2
  -6   4  -7 89.8125 11.6237   1
   6   4   7 67.5963 10.6550   1
   8  -4   7 -5.7473 9.14713   1
  -8  -4  -7 -2.8269 8.73994   4
  -8  -4  -7 -2.3829 8.93019   1
   8  -4   7 3.31530 8.10625   2
   8   4   7 -2.1311 8.58973   2
  -8   4  -7 8.37981 9.34750   1
   8   4   7 5.43701 8.49912   1
 -10  -4  -7 16.6889 11.3719   4
  10  -4   7 36.6739 10.9645   2
 -10  -4  -7 20.4225 12.0301   1
  10  -4   7 16.4167 12.1787   1
 -10   4  -7 -0.8332 9.22332   1
  10   4   7 32.1603 11.2294   2
  10   4   7 11.8037 9.90714   1
 -12  -4  -7 -3.1918 12.6619   1
  12  -4   7 14.0851 12.9465   2
 -12  -4  -7 -0.3334 11.9981   4
  12  -4   7 -17.678 12.8310   1
  12   4   7 -13.638 10.9541   2
  12   4   7 -13.946 9.22688   1
 -14  -4  -7 -40.077 12.7300   1
 -14  -4  -7 1.01671 13.1508   4
  14  -4   7 -0.8658 14.6029   1
  14  -4   7 6.65741 13.2170   2
  14   4   7 14.7358 14.0660   2
  21  -5  -7 27.5571 13.1095   1
  21  -5  -7 -3.4020 9.80541   2
 -21  -5   7 -16.780 12.6769   4
  21   5  -7 2.63615 15.7147   1
  21   5  -7 13.7106 13.6810   2
  19  -5  -7 -1.1573 8.75451   2
 -19  -5   7 4.22249 12.1952   4
  19  -5  -7 0.44702 10.8934   1
  19   5  -7 -12.158 13.5982   1
  19   5  -7 -5.4394 12.8727   2
  17  -5  -7 42.4228 9.15383   2
 -17  -5   7 48.6057 13.3652   4
 -17  -5   7 40.9227 11.5443   1
  17  -5  -7 49.9492 11.6715   1
  17   5  -7 33.4192 13.1088   1
  17   5  -7 31.4957 11.7140   2
 -15  -5   7 26.5391 11.3575   4
  15  -5  -7 4.20941 6.04091   1
 -15  -5   7 9.91282 9.73732   1
  15  -5  -7 13.6161 6.43645   2
  15   5  -7 27.0489 10.6240   2
  15   5  -7 31.6749 11.1190   1
 -13  -5   7 9.08736 8.95910   4
 -13  -5   7 -16.111 7.50219   1
  13   5  -7 -15.003 8.33575   1
  13   5  -7 2.10230 8.36455   2
 -11  -5   7 124.939 14.5606   4
 -11  -5   7 176.354 14.7543   1
  11   5  -7 182.198 15.3126   1
  11   5  -7 159.984 16.6948   1
  11   5  -7 151.058 14.2075   2
  -9  -5   7 184.759 15.3728   1
  -9  -5   7 154.665 15.3439   4
   9   5  -7 196.643 16.0387   1
   9   5  -7 171.168 14.5867   2
   9   5  -7 159.788 13.9685   1
  -7  -5   7 137.667 13.7267   4
[truncated: 396,047 more chars]
