# Supplementary material for: Crystal structure and Hirshfeld surface analysis of tris­(2,2′-bi­pyridine)­nickel(II) bis­(1,1,3,3-tetra­cyano-2-eth­oxy­propenide) dihydrate
Source: Acta Crystallogr E Crystallogr Commun. 2019 May 24;75(Pt 6):867–71. doi: 10.1107/S2056989019006959 (PMC6658966; doi:10.1107/S2056989019006959)
Supplement: Supplementary file 2 [file e-75-00867-Isup2.hkl]

data_I                                                                          
_shelx_title ' sh3742 in C2/c'                                                  
_shelx_refln_list_code          4                                               
_shelx_F_calc_maximum      648.51                                               
_exptl_crystal_F_000      1936.00                                               
_reflns_d_resolution_high  0.7978                                               
                                                                                
loop_                                                                           
 _space_group_symop_operation_xyz                                               
 'x, y, z'                                                                      
 '-x, y, -z+1/2'                                                                
 'x+1/2, y+1/2, z'                                                              
 '-x+1/2, y+1/2, -z+1/2'                                                        
 '-x, -y, -z'                                                                   
 'x, -y, z-1/2'                                                                 
 '-x+1/2, -y+1/2, -z'                                                           
 'x+1/2, -y+1/2, z-1/2'                                                         
                                                                                
_cell_length_a    20.3451                                                       
_cell_length_b    12.4386                                                       
_cell_length_c    19.5754                                                       
_cell_angle_alpha  90.000                                                       
_cell_angle_beta  112.800                                                       
_cell_angle_gamma  90.000                                                       
                                                                                
_shelx_F_squared_multiplier     1.000                                           
                                                                                
loop_                                                                           
 _refln_index_h                                                                 
 _refln_index_k                                                                 
 _refln_index_l                                                                 
 _refln_F_squared_calc                                                          
 _refln_F_squared_meas                                                          
 _refln_F_squared_sigma                                                         
 _refln_observed_status                                                         
   2   0   0      43827.52      47943.53      1063.25 o                         
   4   0   0       1722.17       2248.52       121.13 o                         
   6   0   0        938.98        844.10        93.56 o                         
   8   0   0      45491.30      44380.29      1021.35 o                         
  10   0   0       2249.64       2754.15       186.12 o                         
  12   0   0        474.01        704.11       157.94 o                         
  14   0   0         52.62        -17.71        37.10 o                         
  16   0   0       8234.96       7428.37       620.86 o                         
  18   0   0       9517.98      10042.48       575.60 o                         
  20   0   0       3464.68       3947.31       427.02 o                         
  22   0   0        995.95       1383.39       375.31 o                         
   1   1   0      28149.65      27109.02       432.44 o                         
   3   1   0       9218.40       8639.65       179.55 o                         
   5   1   0       4623.46       4766.26       147.97 o                         
   7   1   0        474.48        403.44        82.43 o                         
   9   1   0        305.71        365.52       102.11 o                         
  11   1   0        435.65        202.70       149.25 o                         
  13   1   0        187.89        258.39       116.16 o                         
  15   1   0       3494.78       3481.24       191.56 o                         
  17   1   0       2369.75       2104.82       251.69 o                         
  19   1   0        218.07        321.63       283.93 o                         
  21   1   0          3.52       -210.05       210.05 o                         
  23   1   0        262.61         81.90       242.42 o                         
   0   2   0      48858.60      46486.71       788.81 o                         
   2   2   0       6519.32       7326.50       156.76 o                         
   4   2   0        271.86        113.38        69.77 o                         
   6   2   0       1296.52       1392.74        94.76 o                         
   8   2   0         96.92         13.23        87.01 o                         
  10   2   0       1429.62       1404.50       123.15 o                         
  12   2   0        566.34        599.04       147.32 o                         
  14   2   0        198.14        444.00       159.18 o                         
  16   2   0         72.03       -237.04       237.04 o                         
  18   2   0       1034.33       1030.69       335.56 o                         
  20   2   0        337.96       -184.54       240.06 o                         
  22   2   0        165.73        409.61       273.64 o                         
   1   3   0       6104.96       6008.00       120.21 o                         
   3   3   0       4852.98       5206.50       147.42 o                         
   5   3   0         16.19        166.36        75.61 o                         
   7   3   0       6396.05       5987.43       187.19 o                         
   9   3   0         25.63        -13.50       114.20 o                         
  11   3   0       5188.48       5498.90       266.23 o                         
  13   3   0       2539.27       2723.17       199.70 o                         
  15   3   0       2136.54       2064.02       183.99 o                         
  17   3   0       2645.24       2242.87       786.86 o                         
  19   3   0         34.34        372.84       328.55 o                         
  21   3   0          9.12        393.50       381.67 o                         
  23   3   0         93.45        352.62       454.26 o                         
   0   4   0      65010.80      60412.84      1118.89 o                         
   2   4   0       1533.32       2140.80        93.48 o                         
   4   4   0      26402.99      25051.09       441.64 o                         
   6   4   0       2789.30       2784.20       128.96 o                         
   8   4   0      29655.35      30209.94       622.48 o                         
  10   4   0       1759.59       1686.91       191.58 o                         
  12   4   0       4091.75       3998.17       246.18 o                         
  14   4   0       1284.72       1180.78       170.80 o                         
  16   4   0       5680.95       5438.58       714.04 o                         
  18   4   0        283.15        475.23       339.29 o                         
  20   4   0        551.16        735.56       558.76 o                         
  22   4   0        597.05       1068.25       434.15 o                         
   1   5   0       1720.41       1968.15        76.02 o                         
   3   5   0        138.61         25.72        77.03 o                         
   5   5   0      10002.46      10280.56       228.90 o                         
   7   5   0       5809.92       6218.61       208.50 o                         
   9   5   0        798.49       1238.56       184.47 o                         
  11   5   0        491.05        317.27       169.31 o                         
  13   5   0       1716.46       1982.12       219.22 o                         
  15   5   0       1151.44       1304.56       224.63 o                         
  17   5   0         43.27        370.18       292.74 o                         
  19   5   0       2404.94       1337.33       845.31 o                         
  21   5   0          6.88       -405.79       469.19 o                         
   0   6   0        556.36        176.77        96.60 o                         
   2   6   0        387.03        617.59        94.32 o                         
   4   6   0        190.32        -90.37        90.37 o                         
   6   6   0       1872.71       2125.15       139.58 o                         
   8   6   0       1856.87       1815.70       220.64 o                         
  10   6   0       2028.91       2480.15       265.58 o                         
  12   6   0        429.16        529.12       234.55 o                         
  14   6   0         30.02        309.39       242.13 o                         
  16   6   0        926.83        689.12       437.88 o                         
  18   6   0       3511.30       3715.60       497.57 o                         
  20   6   0         37.03       1055.86       621.28 o                         
   1   7   0       4427.58       4660.63       124.67 o                         
   3   7   0       1445.80       1669.31       128.50 o                         
   5   7   0        489.09        425.31       204.95 o                         
   7   7   0       1263.39       1257.51       147.20 o                         
   9   7   0       4660.54       4888.60       255.47 o                         
  11   7   0       5745.93       6502.41       396.43 o                         
  13   7   0       2964.10       2837.24       492.20 o                         
  15   7   0        301.67        -22.62       232.99 o                         
  17   7   0       2661.59       2730.90       364.67 o                         
  19   7   0        227.71        248.22       445.00 o                         
   0   8   0      15271.11      15533.31       370.80 o                         
   2   8   0      12331.53      11610.35       238.49 o                         
   4   8   0      10413.84       9676.64       301.96 o                         
   6   8   0       2390.10       2045.94       173.30 o                         
   8   8   0         23.00        112.39       166.37 o                         
  10   8   0         93.34        100.92       179.71 o                         
  12   8   0        224.18        425.73       267.97 o                         
  14   8   0       1028.08       1295.24       448.96 o                         
  16   8   0       1580.38       1742.49       570.73 o                         
  18   8   0        157.46       -415.53       415.53 o                         
  20   8   0       2705.83       2856.10       586.00 o                         
   1   9   0        166.08         67.01       122.52 o                         
   3   9   0          3.08        113.65       111.50 o                         
   5   9   0       2028.55       2215.85       181.01 o                         
   7   9   0       1999.99       1878.46       209.72 o                         
   9   9   0        970.82       1253.86       269.10 o                         
  11   9   0          4.13        319.57       211.69 o                         
  13   9   0        124.98        745.86       429.81 o                         
  15   9   0        495.91       1003.04       348.52 o                         
  17   9   0        135.85        146.63       362.24 o                         
  19   9   0        149.59        345.86       487.30 o                         
   0  10   0       1790.84       2065.31       200.84 o                         
   2  10   0         80.42        150.69       110.18 o                         
   4  10   0       2292.79       2032.08       364.59 o                         
   6  10   0         47.21         17.57       170.73 o                         
   8  10   0          9.80        -40.07       190.58 o                         
  10  10   0        340.61        454.07       220.53 o                         
  12  10   0        821.12        948.71       262.58 o                         
  14  10   0       1165.00       1133.18       284.91 o                         
  16  10   0        145.07         15.70       367.18 o                         
   1  11   0       2304.49       2293.17       260.07 o                         
   3  11   0       2146.24       2508.46       262.88 o                         
   5  11   0       1926.26       2170.08       427.02 o                         
   7  11   0         22.66          6.73       211.22 o                         
   9  11   0       1557.21       1492.24       254.54 o                         
  11  11   0       2680.67       2887.18       332.69 o                         
  13  11   0       2477.09       2888.17       381.93 o                         
  15  11   0        511.34       1002.53       671.36 o                         
   0  12   0          6.18        152.28       313.25 o                         
   2  12   0        298.85        346.73       266.78 o                         
   4  12   0       2534.39       2603.41       370.35 o                         
   6  12   0       4710.13       4658.76       738.79 o                         
   8  12   0        564.05        813.99       281.95 o                         
  10  12   0         89.38        -99.79       285.38 o                         
  12  12   0       2683.94       2352.65       346.50 o                         
  14  12   0        228.54        -97.46       443.30 o                         
   1  13   0        809.34        706.94       262.99 o                         
   3  13   0        105.05       -251.95       251.95 o                         
   5  13   0         28.96       -167.32       336.41 o                         
   7  13   0          4.68       -147.31       359.13 o                         
   9  13   0          1.32        -53.43       357.42 o                         
  11  13   0        403.30        710.85       531.81 o                         
   0  14   0         98.19       -163.52       492.72 o                         
   2  14   0       1150.46       1214.59       304.86 o                         
   4  14   0       1777.53       2132.77       429.56 o                         
   6  14   0        103.00        283.13       389.61 o                         
   8  14   0        465.69        364.36       402.76 o                         
  10  14   0        152.02       -583.48       598.30 o                         
   1  15   0         20.67        215.17       306.93 o                         
   3  15   0         56.46        265.54       325.29 o                         
   5  15   0        835.44       1483.62       632.43 o                         
 -23   1   1        798.62       1041.34       263.19 o                         
 -21   1   1        194.72         77.46       218.12 o                         
 -19   1   1       1051.22       1039.52       243.23 o                         
 -17   1   1        888.22        810.43       302.63 o                         
 -15   1   1       4654.67       4648.48       178.38 o                         
 -13   1   1       3450.71       3608.15       176.60 o                         
 -11   1   1        369.58        241.48       107.31 o                         
  -9   1   1      13258.92      13798.92       270.32 o                         
  -7   1   1      20914.77      20226.40       381.29 o                         
  -5   1   1       2618.04       2727.88       101.62 o                         
  -3   1   1      25357.06      25855.88       423.68 o                         
  -1   1   1       2334.43       1996.10        52.93 o                         
   1   1   1      35307.19      37883.50       602.18 o                         
   3   1   1      25162.99      22731.05       404.48 o                         
   5   1   1       2683.02       3212.95       109.13 o                         
   7   1   1        708.20        698.99        81.85 o                         
   9   1   1       4061.09       4286.84       230.62 o                         
  11   1   1      15510.56      14653.54       617.87 o                         
  13   1   1         71.96        158.50       118.34 o                         
  15   1   1        875.64        838.83       149.04 o                         
  17   1   1       1505.41       1973.24       259.79 o                         
  19   1   1        682.01        963.47       256.20 o                         
  21   1   1        957.87        696.79       234.09 o                         
 -22   2   1        667.89       1345.44       457.10 o                         
 -20   2   1        303.64         71.18       332.17 o                         
 -18   2   1       1476.49       1922.40       374.22 o                         
 -16   2   1       3718.39       4012.39       305.80 o                         
 -14   2   1       8747.25       8378.02       327.97 o                         
 -12   2   1       8803.27       8553.57       300.89 o                         
 -10   2   1       2142.43       2096.73       150.86 o                         
  -8   2   1      10740.52       9893.16       238.37 o                         
  -6   2   1       2006.63       2352.18       103.33 o                         
  -4   2   1      53073.91      49007.22       792.13 o                         
  -2   2   1      13354.75      15230.57       252.31 o                         
   0   2   1       1112.08        923.14        44.89 o                         
   2   2   1      14131.98      12687.42       235.36 o                         
   4   2   1      36132.37      34349.21       608.63 o                         
   6   2   1        221.80        209.65        81.68 o                         
   8   2   1         15.90        -81.24        81.24 o                         
  10   2   1       4653.03       4685.25       204.46 o                         
  12   2   1      10862.46      11145.93       332.78 o                         
  14   2   1       6614.92       6670.18       296.06 o                         
  16   2   1       3660.50       3399.93       730.76 o                         
  18   2   1       1896.65       1776.88       418.54 o                         
  20   2   1       1246.86       1423.55       361.70 o                         
  22   2   1        775.79        800.25       296.18 o                         
 -23   3   1         24.55       -359.55       359.55 o                         
 -21   3   1          5.61       -159.15       364.09 o                         
 -19   3   1        968.66        395.56       892.11 o                         
 -17   3   1       2499.21       2111.57       348.63 o                         
 -15   3   1       2861.73       3238.21       206.62 o                         
 -13   3   1        968.08       1129.98       171.92 o                         
 -11   3   1       7222.06       7155.70       281.95 o                         
  -9   3   1       1449.22       1981.19       151.50 o                         
  -7   3   1       8504.08       8025.11       203.87 o                         
  -5   3   1      14954.79      14961.08       287.42 o                         
  -3   3   1      34774.11      34012.92       532.03 o                         
  -1   3   1         45.73         62.01        48.35 o                         
   1   3   1        633.75       1175.41        96.35 o                         
   3   3   1          8.70         43.85        71.72 o                         
   5   3   1      21617.97      22189.90       423.73 o                         
   7   3   1        301.96        438.82        95.67 o                         
   9   3   1       3325.98       3429.72       165.19 o                         
  11   3   1        735.93        716.09       170.32 o                         
  13   3   1       2593.84       2525.42       182.57 o                         
  15   3   1         14.90        314.80       161.40 o                         
  17   3   1        554.13       1104.27       518.89 o                         
  19   3   1          2.15        243.78       320.41 o                         
  21   3   1       1061.08        307.14       381.73 o                         
 -22   4   1        765.71        655.26       584.41 o                         
 -20   4   1         80.31        288.56       356.90 o                         
 -18   4   1        765.68       1078.12       359.56 o                         
 -16   4   1         10.56        481.22       191.70 o                         
 -14   4   1       1530.55       1919.95       207.57 o                         
 -12   4   1        796.33        729.11       172.13 o                         
 -10   4   1       9270.15       9197.74       334.20 o                         
  -8   4   1       3268.64       3559.31       161.96 o                         
  -6   4   1      12993.64      13434.93       283.27 o                         
  -4   4   1      16028.11      16067.25       288.46 o                         
  -2   4   1       5434.05       5280.59       118.37 o                         
   0   4   1       1791.16       1824.70        64.54 o                         
   2   4   1        859.71       1158.36        82.38 o                         
   4   4   1       3325.57       3507.31       130.75 o                         
   6   4   1       3733.46       4097.40       149.65 o                         
   8   4   1       3864.21       4113.44       200.31 o                         
  10   4   1       4021.03       4126.06       238.76 o                         
  12   4   1       1777.72       2323.94       189.19 o                         
  14   4   1        349.00        444.42       157.70 o                         
  16   4   1         19.94        146.81       219.00 o                         
  18   4   1         14.33       -327.76       327.76 o                         
  20   4   1        767.94        612.03       394.56 o                         
  22   4   1        126.75       1240.85       426.74 o                         
 -21   5   1        607.74        418.91       397.49 o                         
 -19   5   1          5.56        242.65       505.20 o                         
 -17   5   1         15.36       -152.00       380.17 o                         
 -15   5   1      13999.41      13406.74       565.28 o                         
 -13   5   1       2591.93       2675.54       231.38 o                         
 -11   5   1       1422.88       1634.76       191.75 o                         
  -9   5   1        382.46        259.85       144.90 o                         
  -7   5   1      20251.58      20229.33       418.88 o                         
  -5   5   1       5153.49       5491.66       214.09 o                         
  -3   5   1        118.70         86.54        77.19 o                         
  -1   5   1        208.04        304.72        53.60 o                         
   1   5   1        169.26        207.35        74.31 o                         
   3   5   1      15164.93      13881.88       278.14 o                         
   5   5   1       3335.67       3936.07       149.71 o                         
   7   5   1       6153.86       6076.13       207.39 o                         
   9   5   1       1366.66       1168.79       178.46 o                         
  11   5   1       8329.24       8493.50       353.47 o                         
  13   5   1       3429.27       3614.96       233.23 o                         
  15   5   1        805.54        711.77       205.03 o                         
  17   5   1       1429.18       1758.91       395.71 o                         
  19   5   1         90.74       -120.16       364.79 o                         
  21   5   1          8.92         42.97       482.61 o                         
 -22   6   1        333.72        849.64       461.82 o                         
 -20   6   1        236.42         42.95       396.51 o                         
 -18   6   1       2966.44       3246.14       474.25 o                         
 -16   6   1       1662.51       1443.55       293.82 o                         
 -14   6   1         78.94        178.28       241.26 o                         
 -12   6   1      10545.59      10839.72       607.06 o                         
 -10   6   1       3801.94       3811.30       309.99 o                         
  -8   6   1       4549.59       4232.64       260.47 o                         
  -6   6   1        547.69        597.04       108.67 o                         
  -4   6   1      11483.34      11022.45       255.39 o                         
  -2   6   1       6360.36       6485.89       147.93 o                         
   0   6   1      27072.05      25790.25       372.45 o                         
   2   6   1       2191.75       2287.22       120.62 o                         
   4   6   1       3510.29       3278.19       144.51 o                         
   6   6   1       1782.47       1749.24       137.77 o                         
   8   6   1       5876.05       6157.87       302.90 o                         
  10   6   1      11000.45      11003.21       493.31 o                         
  12   6   1        292.04        179.08       232.07 o                         
  14   6   1       2395.54       2287.14       260.70 o                         
  16   6   1       5104.37       5633.21       412.57 o                         
  18   6   1       2046.05       2399.96       451.22 o                         
  20   6   1        273.40         46.69       444.43 o                         
 -21   7   1          1.47       -442.87       442.87 o                         
 -19   7   1        717.83        -56.44       420.40 o                         
 -17   7   1       1311.78       1541.66       399.49 o                         
 -15   7   1        107.86        272.13       404.03 o                         
 -13   7   1        207.59        -82.36       250.09 o                         
 -11   7   1          9.62         81.36       190.87 o                         
  -9   7   1        525.68        600.58       164.94 o                         
  -7   7   1       2278.77       2444.78       167.17 o                         
  -5   7   1       2517.46       2448.59       167.33 o                         
  -3   7   1        455.00        331.08        84.05 o                         
  -1   7   1       3509.09       3557.58       122.76 o                         
   1   7   1       2058.10       2295.53       101.55 o                         
   3   7   1         50.77         75.55        97.74 o                         
   5   7   1        354.91        328.86       131.47 o                         
   7   7   1       4662.70       4569.51       241.73 o                         
   9   7   1          4.37        -84.31       186.02 o                         
  11   7   1       3215.26       3539.59       480.50 o                         
  13   7   1         60.82        333.61       224.45 o                         
  15   7   1        387.43         -4.94       229.92 o                         
  17   7   1        394.01        338.70       391.29 o                         
  19   7   1         10.03        -16.33       509.40 o                         
 -20   8   1        154.63        324.06       645.06 o                         
 -18   8   1         48.00        697.43       538.55 o                         
 -16   8   1         88.79       -371.40       371.40 o                         
 -14   8   1        562.42        290.99       295.54 o                         
 -12   8   1          4.03        599.05       198.16 o                         
 -10   8   1          4.01         36.14       172.62 o                         
  -8   8   1        670.77        698.97       172.64 o                         
  -6   8   1       1635.20       1754.86       165.16 o                         
  -4   8   1       4779.04       5218.33       220.73 o                         
  -2   8   1        240.85        361.32        87.12 o                         
   0   8   1       9291.03       9082.59       199.24 o                         
   2   8   1      10011.29      10004.65       248.47 o                         
   4   8   1         33.33        153.37       129.47 o                         
   6   8   1          4.48       -136.07       136.07 o                         
   8   8   1       2153.97       2172.96       273.03 o                         
  10   8   1       3899.56       4303.09       300.87 o                         
  12   8   1        750.76        854.77       276.40 o                         
  14   8   1        717.26        561.22       260.56 o                         
  16   8   1         26.11         92.55       307.83 o                         
  18   8   1        483.07        765.03       479.12 o                         
 -19   9   1       1265.18       1255.51       511.85 o                         
 -17   9   1       1157.60       1104.82       985.75 o                         
 -15   9   1        661.77       1136.42       266.10 o                         
 -13   9   1       2393.77       2707.57       295.04 o                         
 -11   9   1        546.00        994.89       220.22 o                         
  -9   9   1       2361.34       2622.72       238.00 o                         
  -7   9   1         18.22       -167.65       167.65 o                         
  -5   9   1       3640.49       3500.41       202.51 o                         
  -3   9   1       6563.40       6650.59       230.70 o                         
  -1   9   1       3496.43       3848.04       162.89 o                         
   1   9   1      11246.48      10261.60       245.17 o                         
   3   9   1       7554.09       7916.83       310.47 o                         
   5   9   1        222.15        344.26       148.30 o                         
   7   9   1       1336.45       1838.64       214.42 o                         
   9   9   1        860.62        821.99       212.47 o                         
  11   9   1        186.92        198.26       230.83 o                         
  13   9   1          8.34        100.59       246.79 o                         
  15   9   1        483.33        510.58       332.58 o                         
  17   9   1        536.07         56.99       450.06 o                         
 -18  10   1       1005.68        693.14       476.58 o                         
 -16  10   1        751.08        803.96       459.08 o                         
 -14  10   1        342.30        415.41       328.97 o                         
 -12  10   1        268.19        518.93       356.95 o                         
 -10  10   1       1175.73       1133.71       226.97 o                         
  -8  10   1       5119.53       4838.01       311.12 o                         
  -6  10   1         39.07          0.81       157.38 o                         
  -4  10   1        382.06        522.09       126.66 o                         
  -2  10   1       7950.76       7409.62       277.43 o                         
   0  10   1       9850.54       9163.70       263.13 o                         
   2  10   1        346.29        394.64       125.42 o                         
   4  10   1        233.84        317.29       174.58 o                         
   6  10   1        214.27       -116.98       239.79 o                         
   8  10   1        111.82       -129.12       199.69 o                         
  10  10   1        318.52        194.77       217.73 o                         
  12  10   1        172.89       -240.73       240.73 o                         
  14  10   1        578.86       1050.28       299.20 o                         
  16  10   1       1023.87       1924.66       526.70 o                         
 -15  11   1          2.33        764.29       488.14 o                         
 -13  11   1        145.78        252.04       279.63 o                         
 -11  11   1         13.18       -245.06       281.82 o                         
  -9  11   1        872.42        817.54       324.56 o                         
  -7  11   1        740.02        742.54       248.38 o                         
  -5  11   1        276.60        304.74       271.32 o                         
  -3  11   1       2625.35       2766.12       269.11 o                         
  -1  11   1        811.33        941.30       221.65 o                         
   1  11   1         71.78       -198.55       198.55 o                         
   3  11   1         45.68         74.91       264.69 o                         
   5  11   1        887.06        828.42       306.37 o                         
   7  11   1        513.94        356.61       222.24 o                         
   9  11   1        820.51        840.30       247.28 o                         
  11  11   1         92.75       -189.86       254.25 o                         
  13  11   1         44.23         54.32       301.97 o                         
  15  11   1        198.62        179.58       446.46 o                         
 -14  12   1          6.55        598.24       451.51 o                         
 -12  12   1         23.91       -290.61       290.61 o                         
 -10  12   1        344.90        275.61       276.34 o                         
  -8  12   1         88.16        465.82       285.03 o                         
  -6  12   1        882.86        840.70       343.76 o                         
  -4  12   1       1848.34       2384.94       289.61 o                         
  -2  12   1       3232.88       3170.47       373.48 o                         
   0  12   1       1714.18       1794.01       288.99 o                         
   2  12   1       1405.09       2083.44       277.35 o                         
   4  12   1        835.64       1332.77       356.78 o                         
   6  12   1         30.83          4.21       326.26 o                         
   8  12   1        140.93        128.04       341.56 o                         
  10  12   1        540.87        433.48       295.76 o                         
  12  12   1         87.29       -301.60       301.60 o                         
  14  12   1       1034.34        783.42       815.87 o                         
 -13  13   1        149.88       -564.30       564.30 o                         
 -11  13   1        371.43        605.47       503.26 o                         
  -9  13   1        396.25        307.02       361.65 o                         
  -7  13   1       1431.75       1426.14       387.76 o                         
  -5  13   1        968.97       1561.27       354.81 o                         
  -3  13   1        603.12        770.29       278.27 o                         
  -1  13   1       1500.34        736.48       304.16 o                         
   1  13   1       1171.91       1373.34       287.03 o                         
   3  13   1        945.43        718.82       354.95 o                         
   5  13   1       3273.07       3729.46       444.88 o                         
   7  13   1        432.81        965.06       391.82 o                         
   9  13   1       1769.47       2777.87       442.47 o                         
  11  13   1        651.28        947.23      1555.44 o                         
 -10  14   1        690.43       -605.16       605.16 o                         
  -8  14   1        342.66        653.22       408.52 o                         
  -6  14   1        740.91        637.50       385.35 o                         
  -4  14   1        566.00        935.24       301.05 o                         
  -2  14   1        316.07       -259.79       259.79 o                         
   0  14   1          1.94          2.22       280.10 o                         
   2  14   1        106.24        404.04       281.14 o                         
   4  14   1       1002.01       1288.19       411.67 o                         
   6  14   1        264.49        568.07       400.88 o                         
   8  14   1        603.37        481.80       395.45 o                         
  -5  15   1         56.01         14.55       384.20 o                         
  -3  15   1         86.14        -17.35       531.99 o                         
  -1  15   1        262.14       -287.02       287.02 o                         
   1  15   1        394.61        160.94       297.76 o                         
   3  15   1        205.14       -177.07       302.89 o                         
   5  15   1        240.86        407.61       396.29 o                         
 -24   0   2        109.03       -119.92       352.53 o                         
 -22   0   2        157.65        211.58       330.16 o                         
 -20   0   2       2184.19       2170.24       355.98 o                         
 -18   0   2       2256.04       2177.22       320.25 o                         
 -16   0   2       2874.97       3158.94       242.55 o                         
 -14   0   2         38.01          2.41       192.01 o                         
 -12   0   2       3363.97       4317.61       189.11 o                         
 -10   0   2        984.78       1182.06       132.21 o                         
  -8   0   2      14369.14      13711.46       329.10 o                         
  -6   0   2       7917.42       7393.14       183.61 o                         
  -4   0   2       3247.21       2752.68        81.63 o                         
  -2   0   2     110423.67     116042.39      2294.76 o                         
   0   0   2      20370.61      18758.21       351.04 o                         
   2   0   2         46.43         90.17        46.31 o                         
   4   0   2      59118.79      61834.77      1132.12 o                         
   6   0   2        609.49        500.95        81.66 o                         
   8   0   2       5889.25       6477.26       276.77 o                         
  10   0   2       5457.12       5457.64       268.49 o                         
  12   0   2       3408.98       3680.03       236.05 o                         
  14   0   2       4654.50       5336.26       382.78 o                         
  16   0   2       1234.12       1151.23       272.36 o                         
  18   0   2        185.99        -93.64       251.94 o                         
  20   0   2       2028.93       1853.85       369.47 o                         
  22   0   2        854.69       1093.13       359.10 o                         
 -23   1   2         58.43       -198.30       236.30 o                         
 -21   1   2        265.08        236.26       209.53 o                         
 -19   1   2       2020.00       2236.93       398.91 o                         
 -17   1   2       1443.85       1180.51       188.06 o                         
 -15   1   2       1187.58       1321.78       130.35 o                         
 -13   1   2        648.84        641.08       112.34 o                         
 -11   1   2       2677.49       2498.88       134.72 o                         
  -9   1   2       2397.55       2465.16       114.31 o                         
  -7   1   2         11.43         16.85        64.65 o                         
  -5   1   2      28620.52      28972.68       452.96 o                         
  -3   1   2      21629.55      22409.76       301.80 o                         
  -1   1   2      28368.72      26116.89       318.00 o                         
   1   1   2      16103.63      18177.42       304.56 o                         
   3   1   2      46671.77      45279.81       728.14 o                         
   5   1   2       1258.31       1241.81        83.47 o                         
   7   1   2       8718.13       8136.22       200.50 o                         
   9   1   2       1237.72       1288.04       163.60 o                         
  11   1   2        347.99        254.35       158.15 o                         
  13   1   2        618.43        584.71       116.95 o                         
  15   1   2        354.90        198.50       145.32 o                         
  17   1   2          5.25       -142.24       197.17 o                         
  19   1   2        529.38        727.57       210.49 o                         
  21   1   2       1169.57       1153.32       244.14 o                         
 -22   2   2        150.03       -252.56       252.56 o                         
 -20   2   2         93.08        192.51       234.88 o                         
 -18   2   2          4.80        486.57       294.18 o                         
 -16   2   2         69.76        154.42       157.55 o                         
 -14   2   2          4.15        -56.94       142.37 o                         
 -12   2   2        234.32        368.62       133.64 o                         
 -10   2   2        249.93        215.65       128.04 o                         
  -8   2   2      12885.04      13137.27       284.94 o                         
  -6   2   2         32.29          7.89        71.42 o                         
  -4   2   2      21009.85      20642.82       388.21 o                         
  -2   2   2       8686.79       8756.40       140.54 o                         
   0   2   2       2572.98       2838.56        78.95 o                         
   2   2   2       6948.35       7207.40       163.20 o                         
   4   2   2       5899.48       5978.68       157.04 o                         
   6   2   2         40.30         16.15        81.61 o                         
   8   2   2       4372.46       4974.71       198.93 o                         
  10   2   2       1603.06       1721.13       159.84 o                         
  12   2   2        497.79        412.35       126.87 o                         
  14   2   2        891.19       1074.80       205.29 o                         
  16   2   2       1152.87       1353.79       302.53 o                         
  18   2   2        476.92        139.46       298.75 o                         
  20   2   2          2.50         72.56       251.99 o                         
  22   2   2         11.18        -43.77       269.30 o                         
 -23   3   2        435.15        485.80       418.05 o                         
 -21   3   2        567.16        -77.43       356.38 o                         
 -19   3   2       1193.97       1196.28       356.51 o                         
 -17   3   2        702.76       1073.10       228.38 o                         
 -15   3   2       4533.48       4303.17       274.73 o                         
 -13   3   2       3002.57       3056.93       220.36 o                         
 -11   3   2       7221.06       6981.83       264.06 o                         
  -9   3   2       2734.80       2830.24       144.95 o                         
  -7   3   2       7090.67       7170.30       191.54 o                         
  -5   3   2      12198.37      11655.58       240.09 o                         
  -3   3   2      86542.51      86976.46      1301.56 o                         
  -1   3   2       6075.81       5547.86       104.09 o                         
   1   3   2      10918.37       9596.31       190.15 o                         
   3   3   2      28923.75      27701.46       475.07 o                         
   5   3   2       6064.78       6234.51       184.64 o                         
   7   3   2         17.53        196.97        96.73 o                         
   9   3   2        995.53        875.90       123.42 o                         
  11   3   2       6398.91       6667.40       261.60 o                         
  13   3   2       3115.05       3212.61       198.82 o                         
  15   3   2       2230.28       2204.27       245.53 o                         
  17   3   2         43.88       -107.27       307.39 o                         
  19   3   2        120.16       -300.23       323.65 o                         
  21   3   2        461.87       1409.55       422.13 o                         
 -22   4   2        109.09        125.62       540.19 o                         
 -20   4   2       1120.95        853.27       376.53 o                         
 -18   4   2        753.30        289.86       545.33 o                         
 -16   4   2        556.30        859.75       229.42 o                         
 -14   4   2       3496.34       3786.03       349.26 o                         
 -12   4   2       8158.83       8081.57       335.42 o                         
 -10   4   2       4150.74       4148.19       193.55 o                         
  -8   4   2      10471.42       9949.52       262.55 o                         
  -6   4   2       2160.04       2259.01       118.93 o                         
  -4   4   2      23283.95      22361.35       374.91 o                         
  -2   4   2       1786.62       1903.73        69.83 o                         
   0   4   2        132.73         64.99        51.64 o                         
   2   4   2       1271.56       1752.68       104.09 o                         
   4   4   2        416.24        535.82        89.93 o                         
   6   4   2       6916.94       6858.62       228.33 o                         
   8   4   2      18185.07      18623.65       426.11 o                         
  10   4   2       4335.36       4671.98       303.89 o                         
  12   4   2       5969.16       5865.22       264.80 o                         
  14   4   2       5049.86       5628.27       394.02 o                         
  16   4   2        545.95        758.31       316.95 o                         
  18   4   2       2973.36       2325.88       417.26 o                         
  20   4   2         89.92         45.13       374.85 o                         
 -21   5   2        601.58        739.25       418.51 o                         
 -19   5   2        151.56        144.39       360.92 o                         
 -17   5   2         68.30        413.85       422.17 o                         
 -15   5   2          1.88       -121.77       214.87 o                         
 -13   5   2        288.80        423.33       205.60 o                         
 -11   5   2        532.79        461.13       152.47 o                         
  -9   5   2       6767.51       7478.66       299.32 o                         
  -7   5   2       6342.84       6857.87       200.84 o                         
  -5   5   2       1216.74       1102.03       107.16 o                         
  -3   5   2       2455.42       2488.89        95.55 o                         
  -1   5   2       6168.08       5979.91       126.35 o                         
   1   5   2       1165.81       1276.51        96.78 o                         
   3   5   2       1246.61       1368.45       100.41 o                         
   5   5   2       7412.07       7383.79       228.65 o                         
   7   5   2      10040.71      10095.03       363.85 o                         
   9   5   2       6269.68       6765.52       278.15 o                         
  11   5   2       1240.46       1328.85       201.00 o                         
  13   5   2        509.23        469.42       170.26 o                         
  15   5   2          7.79       -228.71       228.71 o                         
  17   5   2        114.79        172.80       362.88 o                         
  19   5   2        125.44        445.07       408.48 o                         
  21   5   2         26.14        103.14      1255.06 o                         
 -22   6   2         29.76        433.78       612.17 o                         
 -20   6   2        681.85        398.79       572.76 o                         
 -18   6   2       5355.11       4627.84       824.82 o                         
 -16   6   2         15.93       -240.98       240.98 o                         
 -14   6   2        998.86        825.02       254.79 o                         
 -12   6   2        878.89        636.79       200.82 o                         
 -10   6   2       2941.16       2739.98       231.99 o                         
  -8   6   2       1557.74       2033.23       161.00 o                         
  -6   6   2       3682.28       4079.54       197.42 o                         
  -4   6   2       5384.04       5179.99       170.13 o                         
  -2   6   2       1489.22       1596.47        79.59 o                         
   0   6   2       2509.56       2578.42       136.71 o                         
   2   6   2        213.62        117.33        98.00 o                         
   4   6   2        118.40        116.44       103.24 o                         
   6   6   2        346.39        435.12       150.70 o                         
   8   6   2          3.50         35.26       261.30 o                         
  10   6   2        109.13        149.97       184.90 o                         
  12   6   2       2161.03       1865.02       243.11 o                         
  14   6   2          1.64        -16.12       208.31 o                         
  16   6   2        295.75        142.57       268.88 o                         
  18   6   2         27.68       1101.28       415.32 o                         
  20   6   2       1302.09        754.14       455.03 o                         
 -21   7   2          8.71       -449.70       449.70 o                         
 -19   7   2       2847.61       3360.85       837.73 o                         
 -17   7   2       4271.53       4505.41      1137.33 o                         
 -15   7   2       2811.41       3582.52       418.66 o                         
 -13   7   2        153.00        282.89       259.07 o                         
 -11   7   2        513.44        965.26       182.63 o                         
  -9   7   2       1673.33       1907.01       235.48 o                         
  -7   7   2       3349.80       3556.17       185.80 o                         
  -5   7   2         87.09        -49.89       122.05 o                         
  -3   7   2       4739.17       4704.40       129.53 o                         
  -1   7   2      16181.05      15754.07       284.50 o                         
   1   7   2       9040.96       8701.43       195.26 o                         
   3   7   2      13635.54      13168.68       324.01 o                         
   5   7   2       3496.82       3342.47       188.96 o                         
   7   7   2        148.31       -125.47       200.85 o                         
   9   7   2       1353.54       1089.19       245.59 o                         
  11   7   2       6640.22       7086.23       433.91 o                         
  13   7   2       1403.87       1054.74       241.76 o                         
  15   7   2        169.61        425.72       302.25 o                         
  17   7   2        767.54       1114.67       440.96 o                         
  19   7   2       3591.44       3290.69       551.78 o                         
 -20   8   2        515.08        -58.79       453.83 o                         
 -18   8   2        474.12        853.51       463.93 o                         
 -16   8   2       1039.22       1247.00       321.17 o                         
 -14   8   2       1291.20       1518.86       306.52 o                         
 -12   8   2        795.54        735.24       202.46 o                         
 -10   8   2         74.53        283.11       174.25 o                         
  -8   8   2        255.19        757.76       163.46 o                         
  -6   8   2       1963.19       1968.07       189.27 o                         
  -4   8   2       3111.50       2972.69       156.90 o                         
  -2   8   2       2866.36       3037.35       110.58 o                         
   0   8   2       1936.79       1862.22       101.39 o                         
   2   8   2         28.32       -131.26       131.26 o                         
   4   8   2       3124.83       3279.51       191.41 o                         
   6   8   2       1525.07       1647.43       199.52 o                         
   8   8   2       3041.42       3407.94       246.29 o                         
  10   8   2          7.61       -126.23       208.78 o                         
  12   8   2        987.36        771.35       304.95 o                         
  14   8   2       1827.41       1774.17       291.71 o                         
  16   8   2        271.76          4.22       327.09 o                         
  18   8   2        347.94       1102.85       477.89 o                         
 -19   9   2        327.29        509.91       467.94 o                         
 -17   9   2          0.94        181.29       424.63 o                         
 -15   9   2         10.55         68.18       254.04 o                         
 -13   9   2         29.92        144.63       217.61 o                         
 -11   9   2        264.13        273.41       197.85 o                         
  -9   9   2       1705.11       1932.22       259.61 o                         
  -7   9   2       3170.88       2997.52       204.58 o                         
  -5   9   2        340.83        316.33       124.29 o                         
  -3   9   2       1656.97       1691.02       112.60 o                         
  -1   9   2         12.12         52.00        93.42 o                         
   1   9   2        678.59        815.62       111.79 o                         
   3   9   2        314.39        171.45       158.32 o                         
   5   9   2        289.87        379.10       155.19 o                         
   7   9   2       1402.25       1447.59       212.50 o                         
   9   9   2        747.19        946.95       356.70 o                         
  11   9   2         15.49        -17.12       229.55 o                         
  13   9   2         16.09        335.22       227.00 o                         
  15   9   2         30.27        173.88       348.84 o                         
  17   9   2         25.61        357.89       497.68 o                         
 -18  10   2        165.63        431.93       477.23 o                         
 -16  10   2        676.53        275.96       435.78 o                         
 -14  10   2       1526.44       1787.05       270.63 o                         
 -12  10   2       1723.52       2126.31       262.36 o                         
 -10  10   2         49.49         40.27       197.84 o                         
  -8  10   2         40.38         80.50       190.14 o                         
  -6  10   2       2008.03       1671.48       200.97 o                         
  -4  10   2       2867.83       3072.08       157.09 o                         
  -2  10   2       2888.45       2537.58       163.68 o                         
   0  10   2        370.79        156.91       100.17 o                         
   2  10   2        846.10        840.55       121.63 o                         
   4  10   2       1518.30       1730.93       411.06 o                         
   6  10   2       1312.17       1504.20       223.01 o                         
   8  10   2        101.27        120.28       201.64 o                         
  10  10   2        393.89        460.41       247.42 o                         
  12  10   2        929.92        617.90       293.33 o                         
  14  10   2        737.48        498.54       297.34 o                         
  16  10   2         73.06         80.30       282.95 o                         
 -17  11   2        473.59        608.35       656.58 o                         
 -15  11   2        911.13       1252.15       455.05 o                         
 -13  11   2       1268.06       1137.64       374.56 o                         
 -11  11   2       1089.95       1766.15       305.12 o                         
  -9  11   2       2288.18       1959.41       292.33 o                         
  -7  11   2       4700.80       4799.92       333.29 o                         
  -5  11   2       9304.57       9995.92       544.69 o                         
  -3  11   2         31.73         -5.49       197.64 o                         
  -1  11   2        715.15        935.01       229.36 o                         
   1  11   2       1132.79       1030.93       223.68 o                         
   3  11   2        635.67       1037.93       301.00 o                         
   5  11   2        852.53        404.20       301.45 o                         
   7  11   2        980.22       1226.11       319.38 o                         
   9  11   2       2197.63       1819.93       274.38 o                         
  11  11   2       1760.58       2273.01       342.96 o                         
  13  11   2       1415.79       1076.36       304.88 o                         
  15  11   2        441.19        295.53       406.79 o                         
 -14  12   2        270.22        585.98       971.67 o                         
 -12  12   2        550.28        120.04       363.29 o                         
 -10  12   2        585.32        300.90       267.39 o                         
  -8  12   2       2570.05       2196.98       388.15 o                         
  -6  12   2          3.46         43.79       302.05 o                         
  -4  12   2        175.39        -13.06       242.08 o                         
  -2  12   2        271.50        -55.81       249.70 o                         
   0  12   2         65.44        228.98       232.47 o                         
   2  12   2        158.94         55.09       234.51 o                         
   4  12   2          4.14        133.98       315.92 o                         
   6  12   2        565.27       1310.28       356.35 o                         
   8  12   2       1656.01       2363.97       385.56 o                         
  10  12   2       2110.09       2242.43       441.36 o                         
  12  12   2        512.90         98.45       282.09 o                         
  14  12   2        855.52       -180.34       452.95 o                         
 -13  13   2          3.99        886.36       592.83 o                         
 -11  13   2        228.24        531.01       573.63 o                         
  -9  13   2        145.00        417.13       406.58 o                         
  -7  13   2        142.25        568.77       348.15 o                         
  -5  13   2        970.00        631.96       274.67 o                         
  -3  13   2        207.85       -298.16       298.16 o                         
  -1  13   2       1034.34       1359.83       365.99 o                         
   1  13   2         15.15        -43.33       259.80 o                         
   3  13   2        261.19        -37.88       343.27 o                         
   5  13   2       1159.96       1499.14       383.23 o                         
   7  13   2        155.59        -38.91       358.33 o                         
   9  13   2          9.82        911.69       537.49 o                         
  11  13   2        111.80         -1.07       356.59 o                         
 -10  14   2        164.22       1270.52       637.60 o                         
  -8  14   2        248.80        569.78       488.84 o                         
  -6  14   2        568.55       1112.19       389.57 o                         
  -4  14   2        734.75        559.82       290.08 o                         
  -2  14   2         31.55       -269.43       269.43 o                         
   0  14   2        667.80        944.47       439.58 o                         
   2  14   2       1059.95       1039.41       321.61 o                         
   4  14   2        171.74        420.09       394.33 o                         
   6  14   2        352.69        106.45       385.50 o                         
   8  14   2        273.20        -47.30       406.38 o                         
  -5  15   2        146.47        109.52       343.02 o                         
  -3  15   2        138.90        -54.92       293.00 o                         
  -1  15   2       1002.76        652.63       304.25 o                         
   1  15   2       1270.43        531.50       309.68 o                         
   3  15   2       2158.23       1900.55       431.74 o                         
   5  15   2        327.29        228.26       425.23 o                         
 -23   1   3         36.35       -129.64       230.50 o                         
 -21   1   3        461.59        398.62       221.39 o                         
 -19   1   3       4581.64       4747.60       286.39 o                         
 -17   1   3       3655.58       3426.86       238.06 o                         
 -15   1   3       1317.21       1317.92       147.19 o                         
 -13   1   3        808.31        929.58        96.62 o                         
 -11   1   3        784.25        608.45        88.16 o                         
  -9   1   3      20230.67      20729.21       350.92 o                         
  -7   1   3       9577.72      10247.98       170.53 o                         
  -5   1   3       1984.63       1724.73        68.47 o                         
  -3   1   3       2452.22       3051.46        67.96 o                         
  -1   1   3       3190.26       2599.23        63.89 o                         
   1   1   3      29895.74      33402.17       461.09 o                         
   3   1   3      19273.83      21598.29       369.40 o                         
   5   1   3       3435.59       4198.90       123.18 o                         
   7   1   3      17549.95      16879.17       335.29 o                         
   9   1   3      16952.38      17251.78       542.71 o                         
  11   1   3        223.22        271.49       112.76 o                         
  13   1   3       7073.38       7030.00       260.80 o                         
  15   1   3       4807.51       4948.99       269.55 o                         
  17   1   3        302.46        618.07       397.35 o                         
  19   1   3        670.83        742.10       363.48 o                         
  21   1   3        920.79        804.86       274.39 o                         
 -24   2   3        979.92        939.13       408.28 o                         
 -22   2   3        697.19        754.40       236.93 o                         
 -20   2   3       1322.93       1466.12       270.57 o                         
 -18   2   3       2237.00       2190.09       338.47 o                         
 -16   2   3       1493.39       1545.80       192.19 o                         
 -14   2   3       1005.57       1053.92       166.50 o                         
 -12   2   3       6344.33       6840.65       261.63 o                         
 -10   2   3      13719.68      13996.09       368.81 o                         
  -8   2   3      10490.57       9725.13       221.82 o                         
  -6   2   3       2714.19       2547.69       106.97 o                         
  -4   2   3     156421.66     151565.31      1865.30 o                         
  -2   2   3      22150.18      20665.96       265.08 o                         
   0   2   3       3931.52       3741.44        85.45 o                         
   2   2   3      44877.57      48358.80       783.36 o                         
   4   2   3        174.50        265.68        78.66 o                         
   6   2   3       3706.24       3649.23       140.77 o                         
   8   2   3       5979.62       5917.97       222.48 o                         
  10   2   3        288.72        256.39       124.62 o                         
  12   2   3       9117.15       8718.85       335.87 o                         
  14   2   3       2411.07       2582.76       251.19 o                         
  16   2   3        264.43       -273.96       273.96 o                         
  18   2   3        412.05        -99.81       645.14 o                         
  20   2   3        624.36        547.16       259.87 o                         
 -23   3   3        245.05        559.02       317.07 o                         
 -21   3   3       1109.05        237.69       813.52 o                         
 -19   3   3       2551.61       3067.15       776.20 o                         
 -17   3   3       1761.55       1499.63       274.00 o                         
 -15   3   3       5555.58       5460.06       282.10 o                         
 -13   3   3        171.27        123.09       208.72 o                         
 -11   3   3       3810.25       3671.39       199.75 o                         
  -9   3   3       2303.48       2237.93       132.38 o                         
  -7   3   3      16033.87      16332.79       317.30 o                         
  -5   3   3        148.90        195.81        88.49 o                         
  -3   3   3      48407.10      48607.66       670.62 o                         
  -1   3   3       4290.48       4114.26        93.58 o                         
   1   3   3         33.87          5.29        89.99 o                         
   3   3   3       7755.33       7439.16       182.73 o                         
   5   3   3         28.27        -14.76        83.44 o                         
   7   3   3        277.29        336.35       140.95 o                         
   9   3   3       1665.99       1702.20       162.28 o                         
  11   3   3       2184.85       2335.60       179.80 o                         
  13   3   3       5625.46       5620.21       355.15 o                         
  15   3   3        182.73        -96.76       266.69 o                         
  17   3   3        316.71        260.75       316.93 o                         
  19   3   3       1078.38       1368.77       395.98 o                         
  21   3   3        582.17        475.12       437.04 o                         
 -22   4   3        160.51        174.96       408.69 o                         
 -20   4   3         57.49        178.37       353.72 o                         
 -18   4   3         42.72       -251.08       297.40 o                         
 -16   4   3         50.96        -20.51       199.30 o                         
 -14   4   3        354.37        148.40       235.71 o                         
 -12   4   3        242.27        -68.08       151.83 o                         
 -10   4   3        924.85        976.06       134.77 o                         
  -8   4   3       2094.48       1791.07       127.97 o                         
  -6   4   3      13754.80      14277.17       293.41 o                         
  -4   4   3       3548.76       3612.93       117.33 o                         
  -2   4   3        806.15        971.94        60.83 o                         
   0   4   3        835.74        935.78        67.25 o                         
   2   4   3        856.74        966.81        90.93 o                         
   4   4   3       2666.90       3043.28       138.68 o                         
   6   4   3       2968.64       2967.19       152.55 o                         
   8   4   3       7477.58       7970.25       288.76 o                         
  10   4   3        631.70        480.97       149.29 o                         
  12   4   3        616.43        700.41       157.68 o                         
  14   4   3        833.87       1004.19       199.80 o                         
  16   4   3        114.34         -4.54       334.67 o                         
  18   4   3       1342.49       1695.05       396.92 o                         
  20   4   3        598.69        604.42       793.62 o                         
 -23   5   3        510.72        488.53       442.76 o                         
 -21   5   3       2461.25       2019.50       455.05 o                         
 -19   5   3        392.26       -258.30       357.80 o                         
 -17   5   3       4198.85       3608.36       449.00 o                         
 -15   5   3        209.39         44.80       227.23 o                         
 -13   5   3       1609.35       1771.58       228.09 o                         
 -11   5   3       6418.20       6257.42       270.50 o                         
  -9   5   3       9928.75       9981.84       304.22 o                         
  -7   5   3       2539.26       2907.52       149.08 o                         
  -5   5   3      12738.06      11691.37       261.17 o                         
  -3   5   3      20983.20      20752.76       282.81 o                         
  -1   5   3      26814.80      24443.79       336.23 o                         
   1   5   3       4865.29       5367.24       164.99 o                         
   3   5   3        192.96        363.18        89.74 o                         
   5   5   3        743.37        553.97       128.91 o                         
   7   5   3      11636.12      11523.47       361.72 o                         
   9   5   3      22979.01      24302.77       667.19 o                         
  11   5   3        572.97        911.87       168.80 o                         
  13   5   3       2347.05       2633.21       219.99 o                         
  15   5   3         42.52        -10.10       550.89 o                         
  17   5   3       4165.70       4057.37       482.47 o                         
  19   5   3         95.30        509.81       386.34 o                         
 -22   6   3         31.18        286.31      1077.57 o                         
 -20   6   3       2307.26       2441.88       482.46 o                         
 -18   6   3         22.03        169.49       393.19 o                         
 -16   6   3        666.17        472.06       261.36 o                         
 -14   6   3        463.15        265.69       246.91 o                         
 -12   6   3        257.03        496.94       196.98 o                         
 -10   6   3        216.82        287.71       178.83 o                         
  -8   6   3       5100.69       4460.50       232.51 o                         
  -6   6   3         43.95         88.13       111.93 o                         
  -4   6   3       6075.42       6000.65       150.98 o                         
  -2   6   3       5087.89       4802.08       138.45 o                         
   0   6   3         16.75        -69.85        69.85 o                         
   2   6   3       1685.95       1460.00       124.01 o                         
   4   6   3       2139.39       2183.46       143.50 o                         
   6   6   3       1196.37       1388.90       221.97 o                         
   8   6   3        826.95       1022.44       191.10 o                         
  10   6   3        551.54        702.04       225.17 o                         
  12   6   3       1221.59       1648.87       237.06 o                         
  14   6   3       1971.39       2117.74       350.63 o                         
  16   6   3        327.84        164.58       375.90 o                         
  18   6   3        879.54       1411.70       446.84 o                         
  20   6   3       1055.47        575.96       466.22 o                         
 -21   7   3         85.32       -260.83       432.54 o                         
 -19   7   3       1012.49        833.23       541.62 o                         
 -17   7   3         76.69        234.77       679.30 o                         
 -15   7   3       3713.84       3229.30       350.28 o                         
 -13   7   3        633.01        715.97       227.28 o                         
 -11   7   3         47.04        262.29       161.35 o                         
  -9   7   3         24.35       -133.59       169.75 o                         
  -7   7   3        159.10        284.55       130.83 o                         
  -5   7   3       2931.20       2820.44       165.94 o                         
  -3   7   3        102.22         87.58        77.84 o                         
  -1   7   3       1179.98       1351.36        85.73 o                         
   1   7   3       2655.73       2784.04       117.39 o                         
   3   7   3       3227.92       3452.40       193.53 o                         
   5   7   3       4954.05       4914.85       219.65 o                         
   7   7   3        582.04        591.94       217.32 o                         
   9   7   3       1302.63       1384.04       219.84 o                         
  11   7   3        931.56        714.28       234.85 o                         
  13   7   3       2098.02       1864.22       374.31 o                         
  15   7   3         54.06         32.28       448.85 o                         
  17   7   3         93.14        -75.53       417.04 o                         
  19   7   3        398.10        244.11       443.48 o                         
 -20   8   3        158.66        809.84       462.35 o                         
 -18   8   3         92.24       -209.46       408.14 o                         
 -16   8   3        661.31        877.80       307.65 o                         
 -14   8   3         39.65        191.73       267.48 o                         
 -12   8   3        213.21        -77.53       221.87 o                         
 -10   8   3        755.57        789.58       179.13 o                         
  -8   8   3        871.63        799.00       155.99 o                         
  -6   8   3        510.05        299.20       135.18 o                         
  -4   8   3          4.14        -84.15        84.15 o                         
  -2   8   3        325.00        377.35        74.45 o                         
   0   8   3       8050.41       7655.42       194.07 o                         
   2   8   3       1485.66       1593.19       176.88 o                         
   4   8   3        239.50        196.13       190.11 o                         
   6   8   3       2401.05       2646.47       219.59 o                         
   8   8   3       1778.72       1508.80       226.35 o                         
  10   8   3        427.64        642.39       250.64 o                         
  12   8   3          7.33       -176.70       245.44 o                         
  14   8   3          4.14       -154.35       308.89 o                         
  16   8   3        437.93        763.87       448.66 o                         
  18   8   3         31.52       -274.81       436.07 o                         
 -19   9   3       2198.51       2982.28       551.25 o                         
 -17   9   3        607.09        188.11       441.46 o                         
 -15   9   3       3904.32       4336.69       414.50 o                         
 -13   9   3       3541.00       4252.39       341.51 o                         
 -11   9   3        126.76       -197.57       218.02 o                         
  -9   9   3       1141.51       1096.86       198.88 o                         
  -7   9   3       3052.64       3155.17       240.80 o                         
  -5   9   3       3723.87       3984.48       182.50 o                         
  -3   9   3        904.96        922.55        95.13 o                         
  -1   9   3       7552.98       7478.29       213.81 o                         
   1   9   3      12183.08      10879.61       273.65 o                         
   3   9   3       7021.02       7098.63       305.18 o                         
   5   9   3       5453.14       6035.37       416.90 o                         
   7   9   3       2836.51       2960.18       255.26 o                         
   9   9   3       2268.78       2447.97       250.03 o                         
  11   9   3        127.95        364.77       219.82 o                         
  13   9   3        702.36        626.23       271.54 o                         
  15   9   3        338.96        267.42       341.08 o                         
  17   9   3        213.78        655.20       690.86 o                         
 -18  10   3          8.40       -429.04       429.04 o                         
 -16  10   3        666.27       1187.88       472.34 o                         
 -14  10   3        183.34        906.99       260.32 o                         
 -12  10   3        417.64        545.45       271.81 o                         
 -10  10   3       1131.61       1316.03       278.32 o                         
  -8  10   3       2073.91       2291.84       256.24 o                         
  -6  10   3       1173.60       1395.54       204.01 o                         
  -4  10   3       4339.42       4009.95       188.29 o                         
  -2  10   3         23.77         52.14       104.09 o                         
   0  10   3         15.64       -104.69       104.69 o                         
   2  10   3       3969.06       4008.39       196.49 o                         
   4  10   3       3733.07       3908.93       277.73 o                         
   6  10   3          5.57        135.18       218.44 o                         
   8  10   3        382.63        630.93       269.13 o                         
  10  10   3       1595.86       1431.05       253.69 o                         
  12  10   3       1099.45        795.57       256.06 o                         
  14  10   3          6.24       -265.20       265.20 o                         
  16  10   3         57.56         82.96       332.71 o                         
 -17  11   3        301.78        821.75       672.22 o                         
 -15  11   3         17.87        455.15       414.93 o                         
 -13  11   3         23.73        373.12       341.66 o                         
 -11  11   3        137.53       -256.02       257.72 o                         
  -9  11   3         95.26       -232.93       232.93 o                         
  -7  11   3         90.29        244.49       217.01 o                         
  -5  11   3         53.04        194.92       202.13 o                         
  -3  11   3          2.33       -164.27       208.23 o                         
  -1  11   3         75.73         91.10       217.49 o                         
   1  11   3       1122.61       1384.19       239.45 o                         
   3  11   3         60.03         66.95       279.45 o                         
   5  11   3       1681.27       1633.66       439.54 o                         
   7  11   3         28.74         76.71       258.42 o                         
   9  11   3        793.50        728.71       253.75 o                         
  11  11   3         12.73       -222.24       262.08 o                         
  13  11   3        227.48       -227.70       291.19 o                         
  15  11   3          5.27         84.63       326.84 o                         
 -14  12   3        238.55        350.16       490.44 o                         
 -12  12   3        953.41       1290.80       379.52 o                         
 -10  12   3          6.52       -161.36       430.06 o                         
  -8  12   3       2683.77       3086.84       387.27 o                         
  -6  12   3        623.43        433.76       308.76 o                         
  -4  12   3       1619.83       1909.98       362.16 o                         
  -2  12   3        163.76        108.05       240.38 o                         
   0  12   3        975.46       1428.60       267.32 o                         
   2  12   3         20.07        400.38       461.62 o                         
   4  12   3        677.07       1296.06       358.20 o                         
   6  12   3        813.78       1734.84       375.17 o                         
   8  12   3        757.32        767.87       405.73 o                         
  10  12   3       1016.59        654.80       341.56 o                         
  12  12   3        192.36        -46.08       293.72 o                         
 -13  13   3        191.12        326.23       609.37 o                         
 -11  13   3        600.18        534.45       502.84 o                         
  -9  13   3        347.93         84.47       446.67 o                         
  -7  13   3       1370.05       1528.56       360.10 o                         
  -5  13   3        359.28        533.08       261.91 o                         
  -3  13   3        976.20       1032.36       276.76 o                         
  -1  13   3       1043.34       1526.41       291.29 o                         
   1  13   3        908.35        875.15       374.10 o                         
   3  13   3       1511.17       1906.66       348.16 o                         
   5  13   3        274.08        830.38       391.84 o                         
   7  13   3       1453.10        561.04       378.36 o                         
   9  13   3       2725.03       2959.48       427.76 o                         
  11  13   3        846.40        773.62       467.35 o                         
 -10  14   3         25.80       -497.27       589.93 o                         
  -8  14   3          1.98       -692.98      1311.48 o                         
  -6  14   3        701.25        861.66       380.34 o                         
  -4  14   3        524.41        302.51       345.35 o                         
  -2  14   3         71.80        -96.94       271.30 o                         
   0  14   3        280.27        527.12       297.64 o                         
   2  14   3        987.26       1120.70       310.77 o                         
   4  14   3        419.05       -150.68       432.45 o                         
   6  14   3        125.72        -65.90       366.61 o                         
   8  14   3        242.56        131.74       355.40 o                         
  -5  15   3         31.33          9.64       843.68 o                         
  -3  15   3         49.69       -142.70       448.09 o                         
  -1  15   3         25.04       -174.70       301.01 o                         
   1  15   3        436.83        632.70       320.57 o                         
   3  15   3          0.37        720.19       421.25 o                         
 -24   0   4         17.24       -608.95       608.95 o                         
 -22   0   4          8.26       -145.79       756.97 o                         
 -20   0   4       1139.70       1455.29       572.87 o                         
 -18   0   4       5850.82       5050.02       567.40 o                         
 -16   0   4       8934.29       9055.81       335.28 o                         
 -14   0   4       6120.92       5753.07       227.77 o                         
 -12   0   4       1390.38       1544.27       139.43 o                         
 -10   0   4         39.35          2.97        96.77 o                         
  -8   0   4       2758.11       3479.27       123.82 o                         
  -6   0   4      39653.22      40036.09       755.01 o                         
  -4   0   4      19885.11      18937.70       379.09 o                         
  -2   0   4      36817.94      36541.14       684.67 o                         
   0   0   4       3667.78       3597.48       132.25 o                         
   2   0   4     420569.56     424167.06      7065.02 o                         
   4   0   4       7381.59       7479.98       209.37 o                         
   6   0   4        876.54        936.25       107.38 o                         
   8   0   4       1285.59       1240.37       111.82 o                         
  10   0   4      10812.46      10589.50       296.43 o                         
  12   0   4       2878.55       2761.45       222.64 o                         
  14   0   4       2494.51       2331.46       510.14 o                         
  16   0   4         36.61       -154.54       419.20 o                         
  18   0   4       1598.74       1690.27       343.89 o                         
  20   0   4       1610.68       1412.36       353.97 o                         
 -23   1   4         82.55        122.96       226.22 o                         
 -21   1   4        960.44        773.94       231.52 o                         
 -19   1   4       1820.75       1736.98       222.02 o                         
 -17   1   4       1579.26       1521.55       139.54 o                         
 -15   1   4        528.31        472.80        84.23 o                         
 -13   1   4         79.23         -9.48        83.71 o                         
 -11   1   4         23.37        121.67        77.30 o                         
  -9   1   4       1465.35       1534.51        81.80 o                         
  -7   1   4       5629.46       5815.89       125.65 o                         
  -5   1   4       3808.82       3565.46        81.94 o                         
  -3   1   4       5134.29       5608.57       104.79 o                         
  -1   1   4      27911.94      26293.42       356.16 o                         
   1   1   4     117631.84     120925.84      1700.35 o                         
   3   1   4       6337.65       5999.13       131.65 o                         
   5   1   4      29267.80      30370.54       512.53 o                         
   7   1   4        402.54        550.71        79.21 o                         
   9   1   4       2554.81       3290.61       227.26 o                         
  11   1   4       1336.63       1460.49       113.41 o                         
  13   1   4        465.81        384.41       152.05 o                         
  15   1   4       1793.71       1686.14       210.20 o                         
  17   1   4       1302.68        866.88       255.14 o                         
  19   1   4       2012.29       1586.20       287.70 o                         
  21   1   4        261.76        275.27       265.46 o                         
 -24   2   4         75.36        226.24       248.24 o                         
 -22   2   4         26.98         82.24       255.66 o                         
 -20   2   4         26.27        154.84       230.61 o                         
 -18   2   4        178.26         11.60       208.12 o                         
 -16   2   4        104.51        133.56       123.89 o                         
 -14   2   4        243.73        246.35       133.43 o                         
 -12   2   4       2724.99       2606.16       155.90 o                         
 -10   2   4        174.20        206.74        96.87 o                         
  -8   2   4       5572.28       5994.51       150.72 o                         
  -6   2   4        576.69        675.29        57.66 o                         
  -4   2   4      44294.71      42875.88       526.89 o                         
  -2   2   4       1928.95       2230.74        67.61 o                         
   0   2   4        167.52        204.73        43.28 o                         
   2   2   4        489.57        636.46        79.50 o                         
   4   2   4       3228.95       3693.86       125.08 o                         
   6   2   4       2390.45       2395.05       125.07 o                         
   8   2   4       1017.19       1341.05       135.52 o                         
  10   2   4        596.39        750.73       132.48 o                         
  12   2   4        795.53        615.45       173.36 o                         
  14   2   4        733.22        277.92       345.38 o                         
  16   2   4        132.85        300.91       301.91 o                         
  18   2   4         67.90        394.02       329.92 o                         
  20   2   4         80.87        231.75       252.31 o                         
 -23   3   4       1297.28       1628.52       317.57 o                         
 -21   3   4        480.66        -27.65       302.63 o                         
 -19   3   4        526.49        791.83       335.00 o                         
 -17   3   4        453.67       -193.00       202.77 o                         
 -15   3   4       1969.04       2182.50       206.15 o                         
 -13   3   4        333.58        587.93       192.70 o                         
 -11   3   4       1973.75       1794.69       146.88 o                         
  -9   3   4       2361.53       2691.91       144.57 o                         
  -7   3   4      16321.58      17019.64       288.81 o                         
  -5   3   4      38935.60      36293.21       492.72 o                         
  -3   3   4      14541.77      15684.86       235.37 o                         
  -1   3   4        796.25        552.32        52.37 o                         
   1   3   4      15513.85      16117.26       298.15 o                         
   3   3   4       6335.78       6270.34       174.49 o                         
   5   3   4      12468.53      13039.02       282.02 o                         
   7   3   4       4003.05       4398.15       185.96 o                         
   9   3   4       6924.54       7539.57       278.36 o                         
  11   3   4       2763.11       2738.85       189.78 o                         
  13   3   4       1945.29       2072.32       180.27 o                         
  15   3   4         15.84       -252.35       274.26 o                         
  17   3   4        646.77        684.05       470.72 o                         
  19   3   4       1102.16        938.69       393.26 o                         
  21   3   4         30.65        707.88       411.15 o                         
 -22   4   4       1566.32       1503.37       947.56 o                         
 -20   4   4       1390.69       2042.79       438.47 o                         
 -18   4   4        634.34        774.13       334.64 o                         
 -16   4   4       1236.75       1326.85       243.77 o                         
 -14   4   4       6497.18       6529.14       361.18 o                         
 -12   4   4       3607.89       3883.45       216.26 o                         
 -10   4   4        921.69        959.29       129.43 o                         
  -8   4   4       5613.52       5635.19       190.93 o                         
  -6   4   4      71366.79      73468.84      1122.13 o                         
  -4   4   4      21341.36      21720.71       314.80 o                         
  -2   4   4        893.41        532.93        55.67 o                         
   0   4   4        409.80        601.00        82.80 o                         
   2   4   4        415.95        135.89        90.27 o                         
   4   4   4         61.44         99.04        91.97 o                         
   6   4   4      17952.76      17902.64       412.11 o                         
   8   4   4       1642.74       1786.79       172.19 o                         
  10   4   4       6808.28       7494.87       295.39 o                         
  12   4   4       3596.08       3690.92       226.49 o                         
  14   4   4       2576.97       2631.27       277.35 o                         
  16   4   4        668.77       1097.05       370.77 o                         
  18   4   4        745.44        940.02       370.69 o                         
  20   4   4         75.26       -186.39       377.40 o                         
 -23   5   4        215.86         56.65       746.34 o                         
 -21   5   4        469.90        452.72       419.53 o                         
 -19   5   4       1076.07        897.15       451.96 o                         
 -17   5   4        632.09        308.52       250.83 o                         
 -15   5   4       1616.11       1323.46       255.26 o                         
 -13   5   4       1929.98       1963.04       225.61 o                         
 -11   5   4       6510.15       6924.78       359.23 o                         
  -9   5   4         20.98       -109.87       109.87 o                         
  -7   5   4       4677.16       4872.55       181.74 o                         
  -5   5   4       1427.31       1808.50        89.99 o                         
  -3   5   4      38525.74      38635.94       507.99 o                         
  -1   5   4       2094.37       2196.97        77.91 o                         
   1   5   4       1808.18       1871.30       123.65 o                         
   3   5   4         92.58        170.06        94.29 o                         
   5   5   4          3.05         -4.74       100.63 o                         
   7   5   4        382.54        808.43       153.79 o                         
   9   5   4       4704.69       4659.56       243.62 o                         
  11   5   4        415.27        237.96       174.13 o                         
  13   5   4         15.69       -196.24       196.24 o                         
  15   5   4        136.87        159.73       371.38 o                         
  17   5   4       2901.48       2887.64       593.03 o                         
  19   5   4         46.79         19.88       757.58 o                         
 -22   6   4         17.04        -41.69       421.73 o                         
 -20   6   4        389.60        427.86       403.17 o                         
 -18   6   4        110.69        528.80       530.72 o                         
 -16   6   4       2959.63       3124.58       482.19 o                         
 -14   6   4        347.44        344.15       209.53 o                         
 -12   6   4        107.08       -181.08       181.08 o                         
 -10   6   4         42.44       -167.25       167.25 o                         
  -8   6   4       7178.32       7071.90       282.32 o                         
  -6   6   4       5429.85       5586.45       193.08 o                         
  -4   6   4        714.31        795.93        80.73 o                         
  -2   6   4        602.01        585.60        81.55 o                         
   0   6   4       1069.34       1191.83        96.69 o                         
   2   6   4          3.17         97.82        94.24 o                         
   4   6   4        310.93        526.92       121.86 o                         
   6   6   4       1184.65       1548.50       248.83 o                         
   8   6   4         41.68        114.35       175.57 o                         
  10   6   4       1333.22       1991.80       237.82 o                         
  12   6   4        441.15        240.79       212.86 o                         
  14   6   4         68.63        -45.53       265.76 o                         
  16   6   4          7.17       -224.26       859.67 o                         
  18   6   4        611.37        631.20       492.42 o                         
 -21   7   4        214.78       -163.37       658.02 o                         
 -19   7   4       2735.02       2216.63       464.24 o                         
 -17   7   4       3009.00       3559.82       394.93 o                         
 -15   7   4       2114.30       2214.51       284.89 o                         
 -13   7   4       3305.67       2837.18       280.32 o                         
 -11   7   4        160.93        209.98       195.31 o                         
  -9   7   4       3643.20       3123.01       246.38 o                         
  -7   7   4       1617.78       1515.05       163.69 o                         
  -5   7   4       1836.10       1857.53       116.90 o                         
  -3   7   4       3955.50       3879.76       126.22 o                         
  -1   7   4       6922.26       6752.54       169.65 o                         
   1   7   4       5049.00       5050.42       195.40 o                         
   3   7   4       3331.09       2974.66       315.02 o                         
   5   7   4        576.93        634.24       161.46 o                         
   7   7   4       1687.54       1681.81       218.73 o                         
   9   7   4       1956.38       2396.08       246.02 o                         
  11   7   4        671.80        890.51       243.25 o                         
  13   7   4        108.19         95.05       260.04 o                         
  15   7   4       1425.37       1316.31       327.26 o                         
  17   7   4       1203.91        555.96       448.09 o                         
 -20   8   4        748.90        707.72       460.93 o                         
 -18   8   4       1141.66       1800.43       765.39 o                         
 -16   8   4       2003.44       1006.26       325.00 o                         
 -14   8   4        652.32        476.35       275.93 o                         
 -12   8   4       6409.48       5957.42       656.13 o                         
 -10   8   4       1180.14       1346.11       223.56 o                         
  -8   8   4       2202.23       1932.72       200.02 o                         
  -6   8   4        102.71         -1.11       127.49 o                         
  -4   8   4       1609.37       1601.44       108.72 o                         
  -2   8   4        366.42        257.22        79.17 o                         
   0   8   4       2175.77       2012.40       112.62 o                         
   2   8   4       3275.33       3390.85       215.04 o                         
   4   8   4       2238.79       2298.80       205.17 o                         
   6   8   4       4579.72       4512.28       348.82 o                         
   8   8   4       1773.04       1885.92       221.00 o                         
  10   8   4        709.48        294.01       229.79 o                         
  12   8   4        804.64        865.84       259.97 o                         
  14   8   4        418.75        -36.57       304.63 o                         
  16   8   4         30.49       -146.07       404.91 o                         
  18   8   4        227.24        450.48       495.81 o                         
 -19   9   4        103.48          6.43       443.19 o                         
 -17   9   4         31.50        156.50       425.84 o                         
 -15   9   4        206.82        212.38       273.32 o                         
 -13   9   4        278.21         41.46       252.50 o                         
 -11   9   4       2538.37       2712.53       286.00 o                         
  -9   9   4         72.82        345.79       209.85 o                         
  -7   9   4        370.43        -74.96       140.92 o                         
  -5   9   4         35.26         -5.32       108.58 o                         
  -3   9   4       3513.02       3472.27       140.50 o                         
  -1   9   4       1354.38       1267.22       111.77 o                         
   1   9   4       1071.03       1308.83       133.79 o                         
   3   9   4       1792.76       1872.10       200.09 o                         
   5   9   4        925.74        883.38       329.91 o                         
   7   9   4        800.17        405.86       230.55 o                         
   9   9   4        496.70        547.22       220.06 o                         
  11   9   4         10.76       -216.00       216.00 o                         
  13   9   4        173.73        206.91       270.64 o                         
  15   9   4         17.85       -220.70       346.72 o                         
  17   9   4          0.23        100.68       618.77 o                         
 -18  10   4         85.99        495.91       457.37 o                         
 -16  10   4        535.15        773.60       318.46 o                         
 -14  10   4         96.80        153.94       268.44 o                         
 -12  10   4        968.86        766.70       267.91 o                         
 -10  10   4       3180.71       2674.80       319.62 o                         
  -8  10   4       3267.25       3202.44       388.11 o                         
  -6  10   4        585.43        528.65       140.43 o                         
  -4  10   4       1297.47       1320.39       122.32 o                         
  -2  10   4       1548.44       1506.62       147.70 o                         
   0  10   4       3109.84       3100.35       180.26 o                         
   2  10   4       1199.60       1342.38       176.85 o                         
   4  10   4          5.94         84.21       226.34 o                         
   6  10   4        803.87        842.88       243.25 o                         
   8  10   4       2765.18       2292.13       298.29 o                         
  10  10   4       1883.74       2283.86       276.96 o                         
  12  10   4        125.85       -229.14       229.14 o                         
  14  10   4        334.93        453.17       367.27 o                         
 -17  11   4         33.44       -176.83       593.92 o                         
 -15  11   4        397.51        778.89       360.31 o                         
 -13  11   4         44.03       -314.93       314.93 o                         
 -11  11   4       3196.94       3246.14       491.90 o                         
  -9  11   4       4656.55       4841.03       368.52 o                         
  -7  11   4       5158.47       5330.23       492.76 o                         
  -5  11   4        770.24        945.27       194.07 o                         
  -3  11   4       3004.20       2395.19       267.76 o                         
  -1  11   4       4434.95       4789.40       335.09 o                         
   1  11   4         24.89        301.39       218.02 o                         
   3  11   4       1225.40        690.78       539.11 o                         
   5  11   4       1981.68       3130.41       644.55 o                         
   7  11   4       5778.18       6203.99       458.48 o                         
   9  11   4       1429.20       2206.46       473.80 o                         
  11  11   4        740.08        828.54       458.46 o                         
  13  11   4        851.77        557.51       358.90 o                         
 -16  12   4         13.59        832.89       648.04 o                         
 -14  12   4        309.54       -386.10       395.05 o                         
 -12  12   4        805.70        440.25       361.12 o                         
 -10  12   4       2644.96       1848.56       466.93 o                         
  -8  12   4        311.75        384.39       227.13 o                         
  -6  12   4         43.47       -223.76       223.76 o                         
  -4  12   4        697.98       1299.47       261.32 o                         
  -2  12   4         28.38        -48.87       229.72 o                         
   0  12   4          3.52        121.10       241.52 o                         
   2  12   4       1996.57       2119.87       524.79 o                         
   4  12   4        278.77        437.75       337.94 o                         
   6  12   4       1012.26        945.01       309.39 o                         
   8  12   4       1081.84       1507.97       369.42 o                         
  10  12   4        182.16        -44.85       338.86 o                         
  12  12   4        280.96        693.21       373.93 o                         
 -13  13   4         12.53       -204.88       542.68 o                         
 -11  13   4          0.61       -234.85       474.75 o                         
  -9  13   4        434.63       1337.13       749.04 o                         
  -7  13   4        139.61       -144.79       272.99 o                         
  -5  13   4         62.76       -113.18       251.19 o                         
  -3  13   4         38.36        110.74       379.62 o                         
  -1  13   4          0.14         15.21       263.12 o                         
   1  13   4          5.71        -40.80       257.65 o                         
   3  13   4          1.40        336.09       504.26 o                         
   5  13   4        438.27        594.38       320.21 o                         
   7  13   4        512.25        508.52       367.57 o                         
   9  13   4       1387.12       1781.65       565.04 o                         
 -10  14   4        284.86       -554.79       554.79 o                         
  -8  14   4        472.49       -109.40       290.16 o                         
  -6  14   4        789.07        132.14       247.17 o                         
  -4  14   4        183.71         55.23       281.17 o                         
  -2  14   4        166.79        389.63       294.01 o                         
   0  14   4         29.82        331.41       296.49 o                         
   2  14   4        290.79         91.07       288.02 o                         
   4  14   4         82.98        107.61       316.52 o                         
   6  14   4       1143.27       1326.74       386.12 o                         
   8  14   4        189.93       -336.67       596.94 o                         
  -5  15   4        385.34        612.41       295.56 o                         
  -3  15   4       1329.43       1140.91       290.35 o                         
  -1  15   4       1059.90       1073.59       274.13 o                         
   1  15   4       1226.55       1066.18       288.93 o                         
   3  15   4        356.80        579.24       391.22 o                         
 -23   1   5        262.93        157.65       232.03 o                         
 -21   1   5       2217.23       2346.58       258.88 o                         
 -19   1   5        508.98        329.45       194.90 o                         
 -17   1   5        131.06        266.43        86.96 o                         
 -15   1   5        653.14        551.53       103.87 o                         
 -13   1   5       6693.26       7010.79       188.85 o                         
 -11   1   5       6290.87       6373.28       160.18 o                         
  -9   1   5      14768.62      14697.82       235.63 o                         
  -7   1   5       1470.16       1612.96        67.20 o                         
  -5   1   5        164.17         57.40        49.97 o                         
  -3   1   5       6026.95       5397.61       114.71 o                         
  -1   1   5      16157.58      15138.27       224.88 o                         
   1   1   5      15674.56      16274.34       249.03 o                         
   3   1   5       8478.82       9339.81       166.80 o                         
   5   1   5      13915.15      13320.33       221.51 o                         
   7   1   5       1179.16       1256.89        99.93 o                         
   9   1   5       4850.53       4878.11       186.05 o                         
  11   1   5          8.69        195.99       100.27 o                         
  13   1   5         43.94        -34.54       125.00 o                         
  15   1   5         67.94        260.13       269.81 o                         
  17   1   5       1872.90       2018.92       240.05 o                         
  19   1   5        873.79        425.84       220.52 o                         
 -24   2   5        851.44        946.80       304.88 o                         
 -22   2   5       2084.20       2507.51       280.01 o                         
 -20   2   5       2738.27       2819.51       303.95 o                         
 -18   2   5       3057.90       2962.69       241.00 o                         
 -16   2   5       2401.54       2510.48       142.29 o                         
 -14   2   5       4548.62       4203.91       161.64 o                         
 -12   2   5      13038.12      12744.23       280.07 o                         
 -10   2   5       9761.35       9660.82       215.44 o                         
  -8   2   5       3395.23       3336.17        99.63 o                         
  -6   2   5      22000.80      20680.13       287.77 o                         
  -4   2   5       2954.78       2809.86        78.25 o                         
  -2   2   5      16077.92      14791.38       214.76 o                         
   0   2   5         22.04         12.57        29.76 o                         
   2   2   5      23839.90      22808.57       374.69 o                         
   4   2   5      23594.24      24535.54       434.35 o                         
   6   2   5      25808.71      25302.62       523.59 o                         
   8   2   5       2941.60       3068.82       180.48 o                         
  10   2   5      10126.00       9473.97       304.02 o                         
  12   2   5       3196.97       3102.93       227.44 o                         
  14   2   5         91.82       -182.04       248.89 o                         
  16   2   5       1475.48       1671.80       343.67 o                         
  18   2   5        935.22        682.58       251.86 o                         
  20   2   5       1333.93       1272.91       402.54 o                         
 -23   3   5        794.90        683.64       294.92 o                         
 -21   3   5         21.96        -56.92       245.95 o                         
 -19   3   5          7.90         -2.54       311.92 o                         
 -17   3   5        105.14        -75.20       162.12 o                         
 -15   3   5        141.58       -151.91       151.91 o                         
 -13   3   5       2313.74       2176.84       277.90 o                         
 -11   3   5        614.14        573.70       109.47 o                         
  -9   3   5       1485.45       1697.24       123.70 o                         
  -7   3   5      14003.94      13783.60       226.01 o                         
  -5   3   5      57562.39      54751.66       697.58 o                         
  -3   3   5        547.25        536.52        58.57 o                         
  -1   3   5       7596.26       7456.61       135.52 o                         
   1   3   5        707.68        715.00        70.32 o                         
   3   3   5        127.29        224.78        99.81 o                         
   5   3   5          8.21         81.35       105.98 o                         
   7   3   5       1703.55       1750.66       153.76 o                         
   9   3   5        173.49        180.85       133.39 o                         
  11   3   5        737.99        588.47       147.03 o                         
  13   3   5       2970.15       3020.33       226.02 o                         
  15   3   5       3515.28       3432.79       411.28 o                         
  17   3   5       1334.28       1233.82       384.88 o                         
  19   3   5          2.75       -167.53       359.21 o                         
 -24   4   5          0.70       1132.24       435.09 o                         
 -22   4   5        506.49        832.14       425.85 o                         
 -20   4   5        464.56        323.65       349.50 o                         
 -18   4   5        461.01        149.31       320.62 o                         
 -16   4   5        877.70        523.68       190.06 o                         
 -14   4   5        746.76        831.93       182.17 o                         
 -12   4   5          2.63       -134.61       171.24 o                         
 -10   4   5       1065.23        849.22       131.94 o                         
  -8   4   5        598.50        431.12       108.48 o                         
  -6   4   5       7721.66       8040.27       163.29 o                         
  -4   4   5       9969.32       9958.77       179.17 o                         
  -2   4   5      10867.63      10735.51       183.19 o                         
   0   4   5       5975.38       5916.78       132.05 o                         
   2   4   5        758.19        832.94       104.13 o                         
   4   4   5       4081.31       4601.10       174.05 o                         
   6   4   5       6633.51       7632.16       255.97 o                         
   8   4   5       1671.89       1957.01       182.45 o                         
  10   4   5         20.54        211.88       144.31 o                         
  12   4   5       1296.93       1765.64       264.38 o                         
  14   4   5          5.86       -115.04       220.68 o                         
  16   4   5        361.69        577.16       358.81 o                         
  18   4   5         66.51       -387.42       621.21 o                         
  20   4   5          5.21        108.25       415.05 o                         
 -23   5   5        476.25       1062.23       566.21 o                         
 -21   5   5        620.37        171.21       412.22 o                         
 -19   5   5       1758.61       2425.65       464.87 o                         
 -17   5   5        350.68        553.98       252.18 o                         
 -15   5   5       4872.27       5041.27       356.76 o                         
 -13   5   5       3012.30       3556.20       266.25 o                         
 -11   5   5       2794.98       2491.20       226.37 o                         
  -9   5   5       5000.97       5002.32       215.89 o                         
  -7   5   5      15810.28      14697.71       331.28 o                         
  -5   5   5      30294.85      31688.61       467.10 o                         
  -3   5   5      12399.79      13125.13       231.27 o                         
  -1   5   5         16.32        -55.24        66.91 o                         
   1   5   5        240.07        200.51        88.96 o                         
   3   5   5       1543.43       1849.55       138.89 o                         
   5   5   5       1905.68       1607.04       153.04 o                         
   7   5   5        719.97        706.53       153.81 o                         
   9   5   5       5799.62       6499.97       281.98 o                         
  11   5   5       1522.56       1623.60       195.84 o                         
  13   5   5       1689.24       1749.54       237.07 o                         
  15   5   5       3385.81       3472.85       452.80 o                         
  17   5   5       2513.43       2087.02       439.31 o                         
  19   5   5         30.64       -514.19       605.59 o                         
 -22   6   5       2483.01       1813.18      1008.57 o                         
 -20   6   5         74.50        591.62       417.75 o                         
 -18   6   5       4441.44       4489.28       512.94 o                         
 -16   6   5       5159.30       5622.65       411.46 o                         
 -14   6   5       1163.62       1534.13       241.98 o                         
 -12   6   5        320.74        349.60       191.06 o                         
 -10   6   5       6398.13       5963.50       306.27 o                         
  -8   6   5       1239.71       1170.98       165.74 o                         
  -6   6   5       2670.70       2532.18       120.55 o                         
  -4   6   5        235.12        139.30        70.80 o                         
  -2   6   5        578.78        492.77        65.81 o                         
   0   6   5       4766.05       4794.52       162.66 o                         
   2   6   5       8130.08       7851.60       261.26 o                         
   4   6   5       5295.68       5336.88       318.37 o                         
   6   6   5       4440.50       4460.05       270.28 o                         
   8   6   5       2194.75       2142.73       244.30 o                         
  10   6   5       1450.50       1456.15       233.06 o                         
  12   6   5       2634.98       2566.65       270.35 o                         
  14   6   5        193.65       -248.34       248.34 o                         
  16   6   5        140.86        283.71       388.17 o                         
  18   6   5       1247.63        537.54      1118.64 o                         
 -21   7   5          2.18       1074.22       481.87 o                         
 -19   7   5          3.65        609.50       591.08 o                         
 -17   7   5         49.31         49.43       289.81 o                         
 -15   7   5       3368.96       3481.74       312.86 o                         
 -13   7   5       2213.37       2153.87       266.18 o                         
 -11   7   5       3825.42       3648.39       274.01 o                         
  -9   7   5       3796.10       3862.30       342.93 o                         
  -7   7   5       1865.01       1966.08       151.74 o                         
  -5   7   5        621.91        559.80        97.70 o                         
  -3   7   5       3136.53       3370.96       122.40 o                         
  -1   7   5          7.72         78.79        82.93 o                         
   1   7   5       2829.67       2864.52       173.60 o                         
   3   7   5        208.68        -34.13       126.60 o                         
   5   7   5        288.29        409.37       183.33 o                         
   7   7   5         24.13       -171.69       187.73 o                         
   9   7   5        596.44        779.01       226.26 o                         
  11   7   5          0.95        -15.46       222.08 o                         
  13   7   5        488.94        620.00       301.71 o                         
  15   7   5        147.21        463.73       395.20 o                         
  17   7   5         56.62        593.46       455.06 o                         
 -20   8   5        470.41        609.06       475.78 o                         
 -18   8   5        447.71        319.55       470.19 o                         
 -16   8   5         31.81        -98.32       327.40 o                         
 -14   8   5         91.28       -137.21       235.20 o                         
 -12   8   5          6.39       -152.77       216.41 o                         
 -10   8   5          3.69       -123.99       191.67 o                         
  -8   8   5        493.39        582.41       161.05 o                         
  -6   8   5       3193.66       2993.25       161.27 o                         
  -4   8   5        603.05        736.27        90.60 o                         
  -2   8   5       1363.97       1518.83        99.99 o                         
   0   8   5         27.64        126.03        89.02 o                         
   2   8   5       1594.98       1748.19       166.13 o                         
   4   8   5        806.81        610.72       194.42 o                         
   6   8   5        572.42        457.43       202.08 o                         
   8   8   5        506.56        542.61       231.10 o                         
  10   8   5        135.40       -225.00       225.00 o                         
  12   8   5         98.02        418.11       266.12 o                         
  14   8   5         12.74       -106.61       493.42 o                         
  16   8   5        203.53        518.02       462.57 o                         
 -19   9   5        302.77       1089.16       885.20 o                         
 -17   9   5        312.43        544.04       426.47 o                         
 -15   9   5        718.76       1072.11       293.98 o                         
 -13   9   5        112.74        337.73       253.80 o                         
 -11   9   5       3118.04       3290.70       290.95 o                         
  -9   9   5       1965.42       2504.04       252.18 o                         
  -7   9   5        478.33        313.74       182.96 o                         
  -5   9   5       1866.99       1956.41       120.30 o                         
  -3   9   5        694.31        452.54        78.23 o                         
  -1   9   5       3235.62       3221.51       141.28 o                         
   1   9   5       3272.32       3131.34       159.26 o                         
   3   9   5       3372.86       3762.69       302.18 o                         
   5   9   5       3945.71       5209.62       325.66 o                         
   7   9   5       1543.48       1791.78       365.78 o                         
   9   9   5       1016.15       1339.71       245.91 o                         
  11   9   5        701.81        760.38       244.17 o                         
  13   9   5        580.34       1068.83       360.96 o                         
  15   9   5         12.86       -415.03       443.89 o                         
 -18  10   5       2190.54       2426.43       524.19 o                         
 -16  10   5       1933.10       1855.25       344.75 o                         
 -14  10   5       1755.80       1772.90       311.86 o                         
 -12  10   5        737.71        770.47       256.83 o                         
 -10  10   5         45.95        155.61       218.11 o                         
  -8  10   5         76.66        -17.99       194.97 o                         
  -6  10   5       2477.86       2589.91       158.36 o                         
  -4  10   5        509.62        681.96       109.99 o                         
  -2  10   5        121.09        366.59       109.43 o                         
   0  10   5       5396.35       5254.53       334.43 o                         
   2  10   5      11177.27      10787.04       376.29 o                         
   4  10   5       9183.45       9156.48       403.02 o                         
   6  10   5        983.23        684.21       248.56 o                         
   8  10   5       1630.23       1683.56       321.33 o                         
  10  10   5       1531.95       1554.06       265.54 o                         
  12  10   5        180.00       -164.99       248.35 o                         
  14  10   5          8.81        155.71       301.08 o                         
 -17  11   5          4.62       -196.58       608.19 o                         
 -15  11   5          5.72        112.89       362.98 o                         
 -13  11   5          0.08         58.53       482.16 o                         
 -11  11   5          0.42        566.19       310.64 o                         
  -9  11   5        328.38        -27.46       258.51 o                         
  -7  11   5       1341.19       1373.68       201.16 o                         
  -5  11   5        594.73        612.25       193.81 o                         
  -3  11   5         39.90         78.97       178.95 o                         
  -1  11   5        442.31        818.36       199.75 o                         
   1  11   5        498.36        524.81       203.11 o                         
   3  11   5       1032.24        858.96       259.28 o                         
   5  11   5        519.60        460.67       293.64 o                         
   7  11   5        552.34        249.28       303.55 o                         
   9  11   5         81.93       -289.49       289.49 o                         
  11  11   5        183.70        -27.94       329.95 o                         
  13  11   5         12.93       -162.62       345.41 o                         
 -16  12   5        444.66        233.82       431.86 o                         
 -14  12   5        256.01        499.43       414.61 o                         
 -12  12   5        121.62         66.40       663.02 o                         
 -10  12   5        306.05       -320.86       384.57 o                         
  -8  12   5       1248.61       1518.26       265.38 o                         
  -6  12   5        482.33        307.98       201.69 o                         
  -4  12   5         93.79        111.98       201.08 o                         
  -2  12   5         47.27        251.99       204.86 o                         
   0  12   5       1733.23       1832.28       286.42 o                         
   2  12   5       2722.61       3320.27       279.27 o                         
   4  12   5        977.70        939.98       300.11 o                         
   6  12   5        819.65       1687.62       358.53 o                         
   8  12   5       2148.91       2324.55       494.70 o                         
  10  12   5        307.77        347.14       356.89 o                         
  12  12   5         17.65        -40.03       442.08 o                         
 -13  13   5          6.05       -600.89       600.89 o                         
 -11  13   5        197.83        -18.75       621.69 o                         
  -9  13   5       1485.94        993.75       296.26 o                         
  -7  13   5       1173.75        778.74       440.49 o                         
  -5  13   5       1319.04       1295.85       241.00 o                         
  -3  13   5        759.86        647.78       286.91 o                         
  -1  13   5        482.47        677.91       252.58 o                         
   1  13   5         75.61        -11.07       304.83 o                         
   3  13   5         33.08         -1.92       300.36 o                         
   5  13   5          7.94        201.08       343.53 o                         
   7  13   5       1068.33       1729.68       497.52 o                         
   9  13   5         34.16        110.69       357.04 o                         
 -10  14   5         29.85       -355.26       575.96 o                         
  -8  14   5        185.25       -287.99       287.99 o                         
  -6  14   5         88.98         44.64       252.08 o                         
  -4  14   5        680.70       1159.08       258.94 o                         
  -2  14   5       1956.25       2071.42       286.14 o                         
   0  14   5        485.38        599.76       367.00 o                         
   2  14   5          2.55         50.33       390.04 o                         
   4  14   5        817.05        935.07       348.80 o                         
   6  14   5        881.90       1048.48       384.46 o                         
  -5  15   5          9.56       -238.38       345.91 o                         
  -3  15   5        105.20        314.47       354.02 o                         
  -1  15   5        450.36        222.55       281.72 o                         
   1  15   5         48.72        471.88       278.77 o                         
 -24   0   6        887.38        944.10       359.80 o                         
 -22   0   6        322.94        308.54       310.61 o                         
 -20   0   6       2018.42       1730.58       348.75 o                         
 -18   0   6       2807.18       2476.36       329.96 o                         
 -16   0   6       5360.10       5182.22       230.21 o                         
 -14   0   6      13403.65      13565.19       586.15 o                         
 -12   0   6       8069.76       7230.38       254.12 o                         
 -10   0   6         15.80         48.98       130.32 o                         
  -8   0   6       1488.83       1680.16       114.40 o                         
  -6   0   6      33145.18      31206.23       609.66 o                         
  -4   0   6       1320.82       1560.04        94.15 o                         
  -2   0   6         78.69        408.50        82.06 o                         
   0   0   6      40362.03      42639.10       882.41 o                         
   2   0   6     134342.62     134179.44      2441.58 o                         
   4   0   6      17739.28      18051.32       349.09 o                         
   6   0   6      21008.20      20295.77       464.21 o                         
   8   0   6       9851.98       9761.76       326.88 o                         
  10   0   6        485.55        864.99       142.27 o                         
  12   0   6       4032.17       4030.46       370.47 o                         
  14   0   6        207.17        648.14       503.71 o                         
  16   0   6       2160.56       2509.67       357.60 o                         
  18   0   6        311.51         91.97       311.02 o                         
  20   0   6       2030.43       1665.58       390.31 o                         
 -25   1   6        111.41        235.53       263.83 o                         
 -23   1   6        262.98        188.26       234.02 o                         
 -21   1   6          3.93        273.34       217.60 o                         
 -19   1   6        509.30        503.34       205.36 o                         
 -17   1   6        362.60        349.22       109.85 o                         
 -15   1   6       1695.42       1631.03       115.91 o                         
 -13   1   6        651.91        582.39        94.37 o                         
 -11   1   6        764.43        552.62        89.56 o                         
  -9   1   6       1903.27       1825.10        79.67 o                         
  -7   1   6       3111.46       3328.77        90.37 o                         
  -5   1   6       6614.14       7260.94       132.25 o                         
  -3   1   6       4513.04       4711.25       106.30 o                         
  -1   1   6      13643.09      13926.72       224.46 o                         
   1   1   6       1247.42       1150.13        64.38 o                         
   3   1   6      30847.81      32216.51       442.19 o                         
   5   1   6      22864.98      22729.49       345.54 o                         
   7   1   6       2211.80       2511.15       124.73 o                         
   9   1   6       6873.46       7030.63       207.62 o                         
  11   1   6       1495.28       1551.78       124.03 o                         
  13   1   6         92.98         46.53       163.01 o                         
  15   1   6          8.18         98.98       214.40 o                         
  17   1   6         62.35        -98.63       225.56 o                         
  19   1   6         40.22        191.37       286.24 o                         
 -24   2   6        178.00        180.38       246.21 o                         
 -22   2   6          6.57       -195.24       212.28 o                         
 -20   2   6        313.48        431.70       213.00 o                         
 -18   2   6        276.77        173.82       178.02 o                         
 -16   2   6       1705.27       1748.63       141.74 o                         
 -14   2   6       1352.88       1162.50       116.65 o                         
 -12   2   6         93.06        109.88        94.47 o                         
 -10   2   6       2147.79       1912.74       100.60 o                         
  -8   2   6        708.33        682.27        77.16 o                         
  -6   2   6      14285.70      15148.19       219.11 o                         
  -4   2   6       3217.22       3161.49        85.72 o                         
  -2   2   6       5149.64       5034.88       117.60 o                         
   0   2   6       1242.26       1259.86        66.46 o                         
   2   2   6       1393.72       1575.03        76.26 o                         
   4   2   6        853.17       1068.38        91.37 o                         
   6   2   6       3111.82       3590.14       162.63 o                         
   8   2   6          3.49         85.05       116.73 o                         
  10   2   6         38.97       -147.83       147.83 o                         
  12   2   6       3192.43       3028.46       223.60 o                         
  14   2   6        388.18         16.16       419.57 o                         
  16   2   6        130.92       -129.23       487.99 o                         
  18   2   6          3.07        459.79       354.87 o                         
  20   2   6        295.82        733.35       288.68 o                         
 -23   3   6        875.44        753.50       299.35 o                         
 -21   3   6        515.79        374.74       263.36 o                         
 -19   3   6         98.82         -8.47       216.93 o                         
 -17   3   6        224.41        324.07       137.18 o                         
 -15   3   6         63.08         82.16       137.50 o                         
 -13   3   6       6668.05       6963.87       210.22 o                         
 -11   3   6       3134.26       2996.81       127.38 o                         
  -9   3   6       9884.03       9649.45       208.15 o                         
  -7   3   6         12.35        -41.38        58.42 o                         
  -5   3   6       3868.97       3858.55        97.83 o                         
  -3   3   6        705.10        721.82        66.13 o                         
  -1   3   6       3327.79       3710.53        94.88 o                         
   1   3   6        744.44        794.75        75.17 o                         
   3   3   6        276.55        331.98       106.49 o                         
   5   3   6      25566.35      27524.58       628.23 o                         
   7   3   6       1550.97       1716.14       164.73 o                         
   9   3   6       7473.50       7468.19       284.87 o                         
  11   3   6         14.32        -52.98       132.85 o                         
  13   3   6       3310.49       3449.88       395.68 o                         
  15   3   6        725.21        733.62       474.69 o                         
  17   3   6        768.54        182.28       550.00 o                         
  19   3   6          7.00        218.07       382.75 o                         
 -24   4   6       1504.85       1844.49       493.38 o                         
 -22   4   6       1362.32       1281.17       427.72 o                         
 -20   4   6        764.80       1003.36       379.41 o                         
 -18   4   6        202.79        258.72       322.82 o                         
 -16   4   6        316.24        189.15       237.24 o                         
 -14   4   6        246.93        220.84       152.22 o                         
 -12   4   6       3248.57       3462.86       209.91 o                         
 -10   4   6       8457.31       8113.07       244.60 o                         
  -8   4   6      29023.25      28636.23       454.84 o                         
  -6   4   6      51807.09      50476.75       713.82 o                         
  -4   4   6       6911.19       6543.20       142.38 o                         
  -2   4   6      38834.36      37007.89       530.65 o                         
   0   4   6       2550.01       2821.04       102.19 o                         
   2   4   6       9760.81       9207.52       265.63 o                         
   4   4   6       5936.00       6164.15       242.82 o                         
   6   4   6        250.94        323.86       246.96 o                         
   8   4   6       6306.60       6602.37       279.04 o                         
  10   4   6      10770.08      10749.38       364.14 o                         
  12   4   6       1897.88       2082.15       337.78 o                         
  14   4   6       2817.99       2934.94       417.17 o                         
  16   4   6       2835.89       2481.71       428.86 o                         
  18   4   6       1663.75        842.02       465.50 o                         
 -23   5   6        299.79        442.87       440.25 o                         
 -21   5   6        375.46        952.37       413.20 o                         
 -19   5   6        985.06        670.21       386.48 o                         
 -17   5   6       1544.61       1497.43       289.73 o                         
 -15   5   6        562.43        449.23       241.78 o                         
 -13   5   6         35.62       -238.25       262.80 o                         
 -11   5   6       4321.05       4254.63       308.31 o                         
  -9   5   6         78.76        149.39       133.91 o                         
  -7   5   6      12371.56      12319.81       255.69 o                         
  -5   5   6          2.86          9.67        63.36 o                         
  -3   5   6        917.95        832.20        81.01 o                         
  -1   5   6         36.33         99.04        83.37 o                         
   1   5   6        499.67        642.74        88.52 o                         
   3   5   6       6697.89       7296.75       246.30 o                         
   5   5   6        278.04        277.74       198.95 o                         
   7   5   6       1118.94       1003.55       168.12 o                         
   9   5   6       4523.88       4877.89       266.25 o                         
  11   5   6       2058.31       2558.75       404.13 o                         
  13   5   6         54.82       -230.22       230.22 o                         
  15   5   6         52.19        310.71       903.34 o                         
  17   5   6         21.95        -83.95       379.85 o                         
  19   5   6        117.17        231.84       436.07 o                         
 -22   6   6         31.20       -242.20       419.89 o                         
 -20   6   6         92.89         74.87       832.60 o                         
 -18   6   6        226.41       -175.28       349.59 o                         
 -16   6   6       4804.57       4489.30       326.27 o                         
 -14   6   6       1347.32       1042.72       225.80 o                         
 -12   6   6         60.01         21.72       183.73 o                         
 -10   6   6       5563.08       5341.65       296.09 o                         
  -8   6   6       7562.99       7649.48       258.19 o                         
  -6   6   6        187.11        159.54        96.10 o                         
  -4   6   6       4440.62       4677.60       134.45 o                         
  -2   6   6       3097.46       3104.92       117.19 o                         
   0   6   6         61.54          5.74        79.95 o                         
   2   6   6       5952.93       5786.82       230.53 o                         
   4   6   6        690.32        845.36       202.47 o                         
   6   6   6          5.14       -190.58       190.58 o                         
   8   6   6        609.99        580.05       202.92 o                         
  10   6   6         31.98       -166.34       198.23 o                         
  12   6   6        279.00         78.44       215.11 o                         
  14   6   6        798.71        618.59       397.76 o                         
  16   6   6          1.50        568.43       419.22 o                         
  18   6   6        500.03        820.40       469.14 o                         
 -21   7   6        578.16        352.46       451.34 o                         
 -19   7   6        434.17       1091.09       856.89 o                         
 -17   7   6       1977.34       1862.91       340.78 o                         
 -15   7   6       1527.65       1315.97       265.22 o                         
 -13   7   6       6185.90       6406.31       361.06 o                         
 -11   7   6       2195.06       2322.39       244.67 o                         
  -9   7   6       3435.96       3579.39       212.73 o                         
  -7   7   6       2122.89       2277.05       133.60 o                         
  -5   7   6        970.77        940.65        96.55 o                         
  -3   7   6         95.64        111.30        93.55 o                         
  -1   7   6         12.13         68.57        81.16 o                         
   1   7   6        225.35         83.19       121.54 o                         
   3   7   6        128.89        191.47       171.11 o                         
   5   7   6       9407.22      10124.96       417.31 o                         
   7   7   6       1675.79       1966.71       234.40 o                         
   9   7   6        555.09        958.30       238.69 o                         
  11   7   6        108.77        627.38       244.75 o                         
  13   7   6       2392.58       2533.53       368.07 o                         
  15   7   6        200.29        184.08       420.73 o                         
  17   7   6        149.57       -337.58       423.77 o                         
 -20   8   6        930.14        635.32       471.82 o                         
 -18   8   6       1023.43       1025.32       429.42 o                         
 -16   8   6        210.11        364.06       266.21 o                         
 -14   8   6       5084.29       4981.64       352.41 o                         
 -12   8   6       1880.27       2252.38       335.73 o                         
 -10   8   6         10.77       -188.06       188.06 o                         
  -8   8   6       1821.32       1522.70       128.61 o                         
  -6   8   6       3821.64       4113.24       168.24 o                         
  -4   8   6       1454.89       1226.40        96.93 o                         
  -2   8   6       5319.04       5093.94       161.17 o                         
   0   8   6       8385.49       8330.39       265.78 o                         
   2   8   6       7408.69       7247.94       364.34 o                         
   4   8   6       3647.08       4004.12       277.83 o                         
   6   8   6       4605.82       4818.69       322.20 o                         
   8   8   6        807.68        956.56       240.27 o                         
  10   8   6        638.33        784.23       263.02 o                         
  12   8   6          9.33       -336.81       364.16 o                         
  14   8   6        478.21        299.60       368.09 o                         
  16   8   6        637.31        210.44       673.60 o                         
 -19   9   6          2.85       -452.44       452.44 o                         
 -17   9   6        267.38        322.94       292.69 o                         
 -15   9   6         77.95         85.44       263.59 o                         
 -13   9   6         27.14        -21.48       251.87 o                         
 -11   9   6         66.49         41.07       209.56 o                         
  -9   9   6        850.37       1178.36       218.18 o                         
  -7   9   6          8.27       -107.46       107.46 o                         
  -5   9   6         23.09         86.03        89.49 o                         
  -3   9   6         45.01         33.84        72.20 o                         
  -1   9   6        235.47        177.23        98.25 o                         
   1   9   6        241.61        390.22       119.94 o                         
   3   9   6        574.25        445.50       200.13 o                         
   5   9   6        381.90        330.71       222.79 o                         
   7   9   6         61.95         83.37       230.86 o                         
   9   9   6         47.74        239.03       243.53 o                         
  11   9   6        522.10        283.55       270.28 o                         
  13   9   6          3.60        545.64       348.31 o                         
  15   9   6          6.85         -0.40       828.45 o                         
 -18  10   6        129.13        183.08       376.03 o                         
 -16  10   6         28.05        -87.69       306.15 o                         
 -14  10   6        187.57        539.97       271.58 o                         
 -12  10   6       2362.61       2163.67       305.25 o                         
 -10  10   6        525.49        316.48       219.13 o                         
  -8  10   6        187.71        187.42       160.41 o                         
  -6  10   6        258.62        306.91       145.03 o                         
  -4  10   6       2605.32       2646.91       195.78 o                         
  -2  10   6         99.41        169.47       140.60 o                         
   0  10   6       1372.14       1676.04       187.81 o                         
   2  10   6          3.67         75.88       194.79 o                         
   4  10   6        314.04        421.71       221.11 o                         
   6  10   6       4119.04       4238.40       338.16 o                         
   8  10   6        361.00         27.69       258.32 o                         
  10  10   6        293.85       -108.11       266.59 o                         
  12  10   6        846.56        526.11       341.89 o                         
  14  10   6        316.56        965.11       338.88 o                         
 -17  11   6        109.98       1071.03       641.08 o                         
 -15  11   6        248.01       -146.50       517.64 o                         
 -13  11   6        907.34        604.30       335.54 o                         
 -11  11   6       2743.59       2528.82       360.41 o                         
  -9  11   6        935.61        756.63       219.58 o                         
  -7  11   6        459.37        614.35       211.26 o                         
  -5  11   6         56.95         28.59       185.91 o                         
  -3  11   6       5168.98       5630.44       584.41 o                         
  -1  11   6        210.96        234.82       238.31 o                         
   1  11   6        231.56        588.00       240.58 o                         
   3  11   6         64.22        375.01       282.76 o                         
   5  11   6       3070.80       3239.15       379.76 o                         
   7  11   6        391.27        619.50       321.27 o                         
   9  11   6        636.62         42.87       331.82 o                         
  11  11   6       1027.29        762.31       490.36 o                         
  13  11   6        683.09       1220.85       785.05 o                         
 -16  12   6        142.26        408.74       646.18 o                         
 -14  12   6         28.42        276.19      1260.01 o                         
 -12  12   6        216.65        255.85       433.64 o                         
 -10  12   6       1708.14       1833.35       465.92 o                         
  -8  12   6       2237.53       2235.87       397.93 o                         
  -6  12   6       1841.59       2395.37       247.61 o                         
  -4  12   6        309.96        441.29       208.53 o                         
  -2  12   6       1593.07       1698.37       300.95 o                         
   0  12   6       2671.84       3546.09       357.97 o                         
   2  12   6         58.96        619.97       338.31 o                         
   4  12   6        236.26        243.27       418.18 o                         
   6  12   6        505.11        389.38       322.63 o                         
   8  12   6        355.81       -201.41       318.71 o                         
  10  12   6        345.09        339.28       540.43 o                         
 -13  13   6          0.03       -178.71       596.74 o                         
 -11  13   6         33.70        586.83       497.39 o                         
  -9  13   6          6.21        221.47       268.94 o                         
  -7  13   6         28.45        -65.82       274.40 o                         
  -5  13   6         63.03        -95.18       212.62 o                         
  -3  13   6         25.11        145.79       268.22 o                         
  -1  13   6          6.36         30.48       230.15 o                         
   1  13   6       1839.31       1936.81       463.33 o                         
   3  13   6        207.93          2.12       331.02 o                         
   5  13   6        259.17        584.49       358.05 o                         
   7  13   6         13.05       -289.45       325.83 o                         
   9  13   6         83.22          7.51       357.08 o                         
 -10  14   6        402.87        198.05       306.96 o                         
  -8  14   6        482.20        450.79       277.83 o                         
  -6  14   6         76.74       -128.60       302.25 o                         
  -4  14   6        753.17        980.97       285.70 o                         
  -2  14   6        568.21        361.90       366.92 o                         
   0  14   6        313.08        205.46       257.87 o                         
   2  14   6        139.22        995.18       325.71 o                         
   4  14   6       1248.26       1790.98       410.52 o                         
   6  14   6         36.51        501.50       373.62 o                         
  -5  15   6        115.34       -173.13       542.82 o                         
  -3  15   6        198.56        293.70       318.44 o                         
  -1  15   6          5.71       -179.30       303.66 o                         
 -25   1   7        409.11        945.72       284.76 o                         
 -23   1   7       1503.40        924.42       258.60 o                         
 -21   1   7        556.29        543.14       244.07 o                         
 -19   1   7       1549.07       1588.21       226.36 o                         
 -17   1   7       4465.03       4389.46       179.29 o                         
 -15   1   7       2793.72       2402.68       140.18 o                         
 -13   1   7       3908.48       3887.06       156.27 o                         
 -11   1   7       4333.07       4246.25       134.77 o                         
  -9   1   7       1241.44       1051.83        79.83 o                         
  -7   1   7       8035.13       7939.43       147.86 o                         
  -5   1   7       4424.24       4293.74       106.45 o                         
  -3   1   7       4558.97       4230.64       107.82 o                         
  -1   1   7        157.87        192.56        65.15 o                         
   1   1   7      17509.91      17172.95       259.32 o                         
   3   1   7       9001.01       9664.49       192.48 o                         
   5   1   7        238.95        256.59        77.73 o                         
   7   1   7       1131.38        941.16        88.34 o                         
   9   1   7       2067.74       2059.83       122.39 o                         
  11   1   7       1451.83       1333.76       116.67 o                         
  13   1   7        115.22        264.20       175.47 o                         
  15   1   7        762.52       1062.58       248.46 o                         
  17   1   7       1155.81        763.33       236.05 o                         
  19   1   7        150.85        383.28       257.26 o                         
 -24   2   7       1053.71        919.80       269.09 o                         
 -22   2   7       1122.55        901.87       246.60 o                         
 -20   2   7        851.91        274.19       213.11 o                         
 -18   2   7       1057.67        955.58       201.69 o                         
 -16   2   7       2458.30       2485.36       160.58 o                         
 -14   2   7       5121.31       5001.07       166.44 o                         
 -12   2   7        775.98        907.10       100.01 o                         
 -10   2   7      20397.91      20557.01       365.23 o                         
  -8   2   7      10015.88      10474.41       200.26 o                         
  -6   2   7      22988.63      21765.51       296.68 o                         
  -4   2   7       3892.59       4157.13       105.25 o                         
  -2   2   7      49840.61      48519.48       678.45 o                         
   0   2   7        119.41         43.20        57.90 o                         
   2   2   7      23250.25      22537.41       328.53 o                         
   4   2   7       3644.73       4196.74       140.08 o                         
   6   2   7       3362.83       3499.02       154.04 o                         
   8   2   7       2072.16       2270.69       145.01 o                         
  10   2   7       1553.99       1717.83       217.52 o                         
  12   2   7        666.13        921.67       306.02 o                         
  14   2   7       9865.17       8878.90       444.57 o                         
  16   2   7       2638.32       2863.78       310.06 o                         
  18   2   7       1426.51       2404.47       455.56 o                         
 -23   3   7        610.69        740.06       319.71 o                         
 -21   3   7        893.45        966.85       277.63 o                         
 -19   3   7         18.42        -15.98       194.44 o                         
 -17   3   7       1016.47        580.43       142.43 o                         
 -15   3   7       1644.18       1799.56       159.93 o                         
 -13   3   7       3849.59       4076.48       169.79 o                         
 -11   3   7         57.88         70.08        87.05 o                         
  -9   3   7        720.51        516.63        79.85 o                         
  -7   3   7       6707.04       6755.32       147.09 o                         
  -5   3   7        806.56       1108.20        81.15 o                         
  -3   3   7       1058.78        786.59        71.59 o                         
  -1   3   7        875.67        952.27        78.92 o                         
   1   3   7       6883.11       6255.71       139.95 o                         
   3   3   7       5840.05       6116.00       191.51 o                         
   5   3   7       2093.07       2152.12       191.15 o                         
   7   3   7        632.40        660.13       142.19 o                         
   9   3   7       1810.61       1974.00       173.73 o                         
  11   3   7         54.15        -64.40       138.17 o                         
  13   3   7        743.48        761.06       306.50 o                         
  15   3   7       2490.20       3042.89       912.44 o                         
  17   3   7        263.10       1126.53       388.67 o                         
  19   3   7        137.71        229.04       391.71 o                         
 -24   4   7        275.84        578.76       321.75 o                         
 -22   4   7         17.39       -396.12       396.12 o                         
 -20   4   7         93.39       -181.28       240.56 o                         
 -18   4   7        305.86        611.61       231.19 o                         
 -16   4   7        247.95         41.83       170.94 o                         
 -14   4   7       2061.88       1976.95       168.32 o                         
 -12   4   7       4045.40       4007.14       318.09 o                         
 -10   4   7         45.29          0.26        95.36 o                         
  -8   4   7       3602.04       3333.94       116.64 o                         
  -6   4   7        857.17        975.06        75.79 o                         
  -4   4   7       5158.50       5490.33       131.33 o                         
  -2   4   7        424.42        477.04        71.57 o                         
   0   4   7        309.85        333.04        73.72 o                         
   2   4   7        763.81        927.39       111.67 o                         
   4   4   7        679.89        673.51       147.10 o                         
   6   4   7       1541.67       1598.15       165.60 o                         
   8   4   7         11.41         44.06       146.52 o                         
  10   4   7        516.88        586.80       161.64 o                         
  12   4   7        350.23        794.67       222.16 o                         
  14   4   7        192.09         39.46       435.88 o                         
  16   4   7        243.90        614.57       374.23 o                         
  18   4   7        504.30       -187.01       382.35 o                         
 -23   5   7        895.98        432.11       709.69 o                         
 -21   5   7        556.63        522.62       569.39 o                         
 -19   5   7       1743.87       2504.91       443.35 o                         
 -17   5   7       2295.77       1700.42       351.31 o                         
 -15   5   7        909.34        628.20       228.48 o                         
 -13   5   7       1115.50       1236.20       383.31 o                         
 -11   5   7       2322.42       2529.23       207.69 o                         
  -9   5   7       9255.00       9161.72       231.66 o                         
  -7   5   7       4388.26       4283.79       138.62 o                         
  -5   5   7        945.61       1081.70        91.62 o                         
  -3   5   7       3673.81       3569.61       122.22 o                         
  -1   5   7       2593.34       2529.10       111.95 o                         
   1   5   7       9767.09       9445.93       231.91 o                         
   3   5   7       3126.75       3146.86       281.26 o                         
   5   5   7       1574.06       1727.32       245.59 o                         
   7   5   7       2065.38       2591.40       264.25 o                         
   9   5   7       2252.74       2590.52       353.38 o                         
  11   5   7       1772.84       1986.53       247.24 o                         
  13   5   7       1267.77       1815.97       313.72 o                         
  15   5   7       1133.25       1175.87       416.65 o                         
  17   5   7          7.05        340.57       492.04 o                         
 -22   6   7        188.23       -188.36       456.01 o                         
 -20   6   7        307.87        244.10       387.28 o                         
 -18   6   7       3099.05       4142.99       489.25 o                         
 -16   6   7       1193.01        993.06       310.72 o                         
 -14   6   7       2142.20       1980.34       252.46 o                         
 -12   6   7       2279.83       2601.24       247.35 o                         
 -10   6   7      18271.47      18986.63       449.59 o                         
  -8   6   7       7489.92       7551.36       237.92 o                         
  -6   6   7       1043.94        938.72       103.53 o                         
  -4   6   7        295.46        163.25        89.06 o                         
  -2   6   7      13004.73      12794.17       266.78 o                         
   0   6   7        901.27        859.92       102.52 o                         
   2   6   7        813.34        568.24       135.00 o                         
   4   6   7       1602.80       1334.77       232.99 o                         
   6   6   7       1674.17       2456.74       281.57 o                         
   8   6   7       1455.35       1805.59       241.23 o                         
  10   6   7       3208.60       3470.63       340.20 o                         
  12   6   7        128.36        113.89       280.42 o                         
  14   6   7        262.25        389.12       400.90 o                         
  16   6   7       1250.64       1653.97       474.97 o                         
 -21   7   7        343.56       1269.30       498.00 o                         
 -19   7   7         25.66       -440.71       672.45 o                         
 -17   7   7         63.63        465.48       258.15 o                         
 -15   7   7       3386.05       3155.10       445.25 o                         
 -13   7   7       1265.28        900.70       230.28 o                         
 -11   7   7        263.14        236.25       196.33 o                         
  -9   7   7        195.56        296.65       108.70 o                         
  -7   7   7       1907.23       1750.30       129.37 o                         
  -5   7   7        416.88        273.22        81.47 o                         
  -3   7   7       2199.24       2249.57       114.92 o                         
  -1   7   7         57.95        -23.36        91.01 o                         
   1   7   7        102.93        162.48       113.39 o                         
   3   7   7       1728.42       1793.85       215.43 o                         
   5   7   7         54.98         35.36       217.55 o                         
   7   7   7       1046.22        929.76       267.74 o                         
   9   7   7         35.97          4.43       260.93 o                         
  11   7   7       1068.54        855.90       250.89 o                         
  13   7   7         46.40         62.91       295.23 o                         
  15   7   7        612.93        236.82       610.26 o                         
  17   7   7          7.03       -384.55       447.30 o                         
 -20   8   7        277.99        997.12       745.30 o                         
 -18   8   7         26.28        -98.76       318.32 o                         
 -16   8   7          9.36          5.33       259.86 o                         
 -14   8   7        728.39        117.13       242.61 o                         
 -12   8   7       2981.37       3050.13       283.08 o                         
 -10   8   7       3370.47       3618.70       231.24 o                         
  -8   8   7        268.94        164.95       110.42 o                         
  -6   8   7        282.73        394.05        98.58 o                         
  -4   8   7          8.73        -82.08        86.17 o                         
  -2   8   7        676.10        821.70        99.10 o                         
   0   8   7         11.07         20.64        94.32 o                         
   2   8   7       2869.75       3688.16       374.86 o                         
   4   8   7       2334.90       2742.41       258.54 o                         
   6   8   7       2061.00       2265.65       268.03 o                         
   8   8   7        654.93        619.24       448.03 o                         
  10   8   7        432.14        190.84       388.67 o                         
  12   8   7          2.41       -172.78       422.38 o                         
  14   8   7         41.26        420.01       601.33 o                         
  16   8   7         27.86       -432.86       432.86 o                         
 -19   9   7        440.29        -62.39       519.66 o                         
 -17   9   7        711.59       1161.17       348.33 o                         
 -15   9   7       1482.48       1643.82       296.95 o                         
 -13   9   7       1552.65       1996.56       348.78 o                         
 -11   9   7       2576.81       2550.03       387.28 o                         
  -9   9   7         18.11        -17.62       122.43 o                         
  -7   9   7        817.02        698.68       124.01 o                         
  -5   9   7        227.11        184.42        99.32 o                         
  -3   9   7       2238.85       2442.73       134.45 o                         
  -1   9   7        153.64        251.94       117.31 o                         
   1   9   7       2166.88       2173.78       160.49 o                         
   3   9   7      19748.51      19245.04       619.79 o                         
   5   9   7      11598.97      11566.13       490.46 o                         
   7   9   7        708.56        404.40       252.69 o                         
   9   9   7         78.82         -8.27       252.31 o                         
  11   9   7        682.57       1089.07       710.49 o                         
  13   9   7         82.98        137.27       358.49 o                         
  15   9   7         47.22       1107.09       490.61 o                         
 -18  10   7        284.04       -187.45       433.75 o                         
 -16  10   7        111.12        -88.01       294.36 o                         
 -14  10   7        992.97        841.48       271.49 o                         
 -12  10   7          5.48       -213.15       224.58 o                         
 -10  10   7        127.74        276.36       179.00 o                         
  -8  10   7        382.98        433.69       153.46 o                         
  -6  10   7         88.73        203.02       157.16 o                         
  -4  10   7        834.19       1178.43       169.63 o                         
  -2  10   7       4113.26       4435.03       327.06 o                         
   0  10   7       1422.31       1493.66       229.92 o                         
   2  10   7        736.54       1140.35       393.62 o                         
   4  10   7       2157.77       2208.00       467.41 o                         
   6  10   7       1204.27       1359.50       320.78 o                         
   8  10   7        522.34        562.53       275.71 o                         
  10  10   7         13.09       -163.14       312.65 o                         
  12  10   7        546.04       1167.11       386.65 o                         
 -17  11   7          0.68        524.27       613.35 o                         
 -15  11   7          1.05         -8.10       346.36 o                         
 -13  11   7        105.91        -89.09       316.20 o                         
 -11  11   7         40.04        -38.36       269.85 o                         
  -9  11   7         79.97        -83.20       175.02 o                         
  -7  11   7         28.85       -294.21       294.21 o                         
  -5  11   7        685.21        270.04       211.84 o                         
  -3  11   7         72.97         99.48       189.35 o                         
  -1  11   7         45.88        186.34       379.20 o                         
   1  11   7        151.72         89.00       399.17 o                         
   3  11   7          5.96         38.56       284.29 o                         
   5  11   7       1053.69       1339.04       326.15 o                         
   7  11   7        259.46        537.19       332.39 o                         
   9  11   7         78.24         -5.71       324.46 o                         
  11  11   7         43.90       -404.18       404.18 o                         
 -16  12   7          3.56        380.95       637.99 o                         
 -14  12   7         71.47          8.75       495.12 o                         
 -12  12   7        143.45        124.32       413.78 o                         
 -10  12   7       1365.21        850.92       428.57 o                         
  -8  12   7         54.36        118.01       260.42 o                         
  -6  12   7        191.24        522.67       233.64 o                         
  -4  12   7        135.52        284.04       219.22 o                         
  -2  12   7       1742.65       1815.18       550.66 o                         
   0  12   7       1130.36        718.14       259.19 o                         
   2  12   7       1096.50       1265.86       350.92 o                         
   4  12   7        560.26        724.23       325.83 o                         
   6  12   7        853.80        745.47       428.37 o                         
   8  12   7        342.43        421.27       350.05 o                         
  10  12   7        101.25        -33.81       383.49 o                         
 -13  13   7        653.77       -500.46       578.22 o                         
 -11  13   7       1100.88        371.60       314.22 o                         
  -9  13   7        457.22        607.69       256.02 o                         
  -7  13   7        499.84        318.54       254.43 o                         
  -5  13   7        870.43        851.02       271.63 o                         
  -3  13   7       1366.34       1521.77       266.87 o                         
  -1  13   7        694.47       1265.86       353.07 o                         
   1  13   7       1690.52       1821.82       381.02 o                         
   3  13   7        434.55        704.14       468.52 o                         
   5  13   7       1463.05        690.93       377.84 o                         
   7  13   7        261.67        343.26       375.66 o                         
 -10  14   7        599.09        -92.21       307.86 o                         
  -8  14   7          2.23       -257.54       257.54 o                         
  -6  14   7        118.08        -34.70       270.18 o                         
  -4  14   7       1622.74       1689.68       315.32 o                         
  -2  14   7        391.56        202.99       317.36 o                         
   0  14   7        194.56        347.82       288.96 o                         
   2  14   7        100.26       -239.64       590.13 o                         
   4  14   7        221.63        693.47       406.79 o                         
 -24   0   8         38.43        -56.33       350.07 o                         
 -22   0   8         45.27        359.05       507.06 o                         
 -20   0   8       1246.64       1234.83       389.57 o                         
 -18   0   8       1629.63       1989.51       419.12 o                         
 -16   0   8       2117.15       1938.09       195.33 o                         
 -14   0   8       6210.70       6220.75       352.23 o                         
 -12   0   8       3223.81       2849.34       201.46 o                         
 -10   0   8       6764.29       6515.49       267.98 o                         
  -8   0   8        174.76        285.60       115.44 o                         
  -6   0   8       2379.84       2835.82       140.89 o                         
  -4   0   8       4892.98       5107.18       177.72 o                         
  -2   0   8      21513.09      21032.07       440.18 o                         
   0   0   8      33691.27      33932.55       665.53 o                         
   2   0   8       2876.69       3160.94       141.68 o                         
   4   0   8      27293.62      27820.54       684.33 o                         
   6   0   8      31736.25      29372.52       849.43 o                         
   8   0   8         15.80         94.83       106.54 o                         
  10   0   8         85.93         29.24       139.43 o                         
  12   0   8        372.92        499.94       441.73 o                         
  14   0   8       1703.98       1591.93       328.92 o                         
  16   0   8         37.36        420.68       301.87 o                         
  18   0   8        478.51        186.29       490.26 o                         
 -25   1   8        503.40        538.82       282.21 o                         
 -23   1   8         82.95        333.53       255.65 o                         
 -21   1   8         84.98        -56.99       220.17 o                         
 -19   1   8        173.31        198.10       198.99 o                         
 -17   1   8       4650.67       4517.27       199.50 o                         
 -15   1   8       5563.84       5185.29       171.47 o                         
 -13   1   8       3435.50       3306.65       133.02 o                         
 -11   1   8        528.02        447.42        86.53 o                         
  -9   1   8       3098.87       2869.35       110.52 o                         
  -7   1   8       2838.04       3322.48        98.01 o                         
  -5   1   8       6494.27       6535.54       142.39 o                         
  -3   1   8        575.92        437.67        68.30 o                         
  -1   1   8        186.38         85.88        66.92 o                         
   1   1   8      12431.81      12367.39       201.91 o                         
   3   1   8      40091.83      38738.92       698.19 o                         
   5   1   8       7723.31       7688.57       205.06 o                         
   7   1   8       4536.85       4647.76       157.82 o                         
   9   1   8        251.78        112.90        79.58 o                         
  11   1   8        117.08         60.63       143.10 o                         
  13   1   8       2469.08       2083.75       265.19 o                         
  15   1   8        221.22        390.73       219.15 o                         
  17   1   8         23.88       -125.47       213.10 o                         
 -24   2   8         24.93       -229.23       251.61 o                         
 -22   2   8          0.56        -46.83       257.62 o                         
 -20   2   8        349.90        263.04       214.56 o                         
 -18   2   8        273.79        377.99       192.85 o                         
 -16   2   8          7.38         -3.80       116.28 o                         
 -14   2   8         53.74        112.35        93.30 o                         
 -12   2   8         49.58         -3.99        85.06 o                         
 -10   2   8       9883.98       9646.53       210.81 o                         
  -8   2   8       1170.97       1293.76        97.30 o                         
  -6   2   8       1143.00       1258.47        77.91 o                         
  -4   2   8         21.98        121.53        65.55 o                         
  -2   2   8         18.86          7.46        71.81 o                         
   0   2   8       2594.67       2817.50        97.02 o                         
   2   2   8         26.23        -31.29        75.81 o                         
   4   2   8         10.36        -18.46        91.06 o                         
   6   2   8          1.29         93.46       118.48 o                         
   8   2   8        122.69          0.61       106.91 o                         
  10   2   8          7.05          7.11       110.57 o                         
  12   2   8         70.46       -110.87       207.90 o                         
  14   2   8        220.26        460.65       233.66 o                         
  16   2   8          2.52       -202.50       236.72 o                         
  18   2   8          4.80        313.66       266.97 o                         
 -23   3   8        864.70        312.83       294.60 o                         
 -21   3   8        396.28        530.40       233.73 o                         
 -19   3   8         90.19        330.37       403.43 o                         
 -17   3   8        220.64        141.15       169.48 o                         
 -15   3   8       1651.03       1818.23       139.11 o                         
 -13   3   8       7359.16       7462.23       211.70 o                         
 -11   3   8       3039.03       2781.84       125.86 o                         
  -9   3   8       3694.28       3626.33       123.28 o                         
  -7   3   8       2644.32       2504.37       106.89 o                         
  -5   3   8       1682.90       1709.96        89.64 o                         
  -3   3   8       4646.27       4130.41       117.95 o                         
  -1   3   8      11151.54      11275.61       218.57 o                         
   1   3   8       2560.62       2426.88       125.16 o                         
   3   3   8       1898.33       1892.73       117.57 o                         
   5   3   8       8384.46       8391.63       288.94 o                         
   7   3   8       2559.58       2849.26       215.07 o                         
   9   3   8          7.74         50.41       136.90 o                         
  11   3   8       1255.29       1254.63       226.00 o                         
  13   3   8       3956.41       3574.77       432.22 o                         
  15   3   8        829.91        474.93       350.81 o                         
  17   3   8       1514.35       1993.06       442.20 o                         
 -24   4   8        151.65       -107.04       297.86 o                         
 -22   4   8       1428.09        909.76       330.55 o                         
 -20   4   8        306.36        115.20       296.30 o                         
 -18   4   8        371.17        455.72       206.78 o                         
 -16   4   8       1465.27       1353.57       149.64 o                         
 -14   4   8        317.43        370.43       121.64 o                         
 -12   4   8       1170.82       1208.61       130.21 o                         
 -10   4   8       4451.22       4519.74       157.43 o                         
  -8   4   8       2748.11       2800.03       118.60 o                         
  -6   4   8        463.64        363.82        79.17 o                         
  -4   4   8       9064.43       9154.34       202.15 o                         
  -2   4   8      10849.91      10608.14       198.19 o                         
   0   4   8       2043.50       1966.51       114.30 o                         
   2   4   8       6541.62       6113.81       190.48 o                         
   4   4   8        665.86        766.96       167.33 o                         
   6   4   8       1180.37        910.86       178.93 o                         
   8   4   8       8063.05       8434.17       323.27 o                         
  10   4   8        126.19         96.74       179.86 o                         
  12   4   8        423.01        429.28       238.32 o                         
  14   4   8       1578.35       1978.55       421.26 o                         
  16   4   8       2772.98       1929.24       456.85 o                         
  18   4   8        768.78        343.14       416.31 o                         
 -23   5   8         43.68       -277.17       280.63 o                         
 -21   5   8        158.71        438.71       513.63 o                         
 -19   5   8         11.72         -2.68       237.94 o                         
 -17   5   8       3920.78       3539.29       250.88 o                         
 -15   5   8        884.76        715.25       184.53 o                         
 -13   5   8       1088.04        889.37       162.70 o                         
 -11   5   8        448.29        651.65       122.21 o                         
  -9   5   8      16902.32      16650.57       325.45 o                         
  -7   5   8       1452.58       1505.56       108.39 o                         
  -5   5   8         24.59          4.45        73.93 o                         
  -3   5   8       6123.17       5989.46       160.22 o                         
  -1   5   8       8134.87       8262.73       193.52 o                         
   1   5   8       4394.83       4825.93       191.46 o                         
   3   5   8       1166.06       1402.71       189.88 o                         
   5   5   8        254.57        446.25       210.35 o                         
   7   5   8        810.27        896.33       235.79 o                         
   9   5   8       1255.42       1453.54       225.21 o                         
  11   5   8       1689.72       1697.73       510.50 o                         
  13   5   8        440.57        658.24       379.00 o                         
  15   5   8          1.30        192.62       379.81 o                         
  17   5   8          2.07       -282.03       411.43 o                         
 -22   6   8         83.64         26.67       436.10 o                         
 -20   6   8        243.82        297.15       392.21 o                         
 -18   6   8        429.69        420.75       261.81 o                         
 -16   6   8        142.00         45.77       229.09 o                         
 -14   6   8       2693.88       2610.01       272.33 o                         
 -12   6   8       2499.92       2357.67       161.20 o                         
 -10   6   8         81.25        227.66       116.49 o                         
  -8   6   8          3.97         -7.84       101.33 o                         
  -6   6   8        525.39        472.26        99.92 o                         
  -4   6   8          3.48         69.50        89.39 o                         
  -2   6   8         16.70         24.13        74.74 o                         
   0   6   8         33.32          6.36        90.76 o                         
   2   6   8       1280.79       1171.79       168.16 o                         
   4   6   8       1006.06       1374.73       241.49 o                         
   6   6   8        355.10        499.26       256.12 o                         
   8   6   8        274.08        974.36       267.34 o                         
  10   6   8        705.77        942.43       238.83 o                         
  12   6   8         60.60        -89.81       355.65 o                         
  14   6   8        129.39        100.79       662.27 o                         
  16   6   8        668.53       1110.76       461.88 o                         
 -21   7   8        478.46        807.68       489.24 o                         
 -19   7   8         27.18        -18.20       394.02 o                         
 -17   7   8       3224.25       3490.22       337.14 o                         
 -15   7   8       9104.62       8992.70       455.23 o                         
 -13   7   8       7374.92       7570.51       387.05 o                         
 -11   7   8       4513.28       4658.89       254.04 o                         
  -9   7   8       6022.20       5704.23       199.98 o                         
  -7   7   8       4188.06       4469.56       162.94 o                         
  -5   7   8         80.83        -47.01        94.74 o                         
  -3   7   8       1794.93       1535.52       111.89 o                         
  -1   7   8       2138.79       2165.58       132.69 o                         
   1   7   8      10106.05       9875.04       242.97 o                         
   3   7   8       5146.63       4785.72       389.48 o                         
   5   7   8       4614.35       4713.21       451.97 o                         
   7   7   8       1247.23       1737.25       294.59 o                         
   9   7   8       1149.54       1471.44       304.64 o                         
  11   7   8        587.10        809.22       389.18 o                         
  13   7   8        199.81         34.55       413.27 o                         
  15   7   8        112.16        284.85       728.26 o                         
 -20   8   8        193.10        595.93       474.34 o                         
 -18   8   8        534.91        586.61       345.45 o                         
 -16   8   8        938.71        388.12       277.41 o                         
 -14   8   8       2036.28       2309.29       287.14 o                         
 -12   8   8       1661.97       1755.39       183.93 o                         
 -10   8   8       3248.59       3590.22       206.94 o                         
  -8   8   8          7.77        136.14       111.31 o                         
  -6   8   8       2125.40       2410.25       153.27 o                         
  -4   8   8         42.22        -77.18       104.02 o                         
  -2   8   8         15.41        -95.50        95.50 o                         
   0   8   8       1416.70       1487.68       127.51 o                         
   2   8   8       5676.00       6216.25       337.54 o                         
   4   8   8       1884.78       2070.30       257.76 o                         
   6   8   8        109.49        331.87       230.75 o                         
   8   8   8       1234.75       1373.35       380.13 o                         
  10   8   8         85.76       -311.13       311.13 o                         
  12   8   8        413.45        -53.60       412.01 o                         
  14   8   8        755.27        643.91       436.47 o                         
 -19   9   8          6.56        -39.83       377.91 o                         
 -17   9   8        324.90       -250.49       292.08 o                         
 -15   9   8        244.42        -23.39       265.26 o                         
 -13   9   8        316.65        -49.63       237.78 o                         
 -11   9   8        831.00        861.53       189.25 o                         
  -9   9   8         85.74         37.74       146.59 o                         
  -7   9   8        250.88        380.26       120.82 o                         
  -5   9   8          6.34         49.95        67.88 o                         
  -3   9   8        377.56        394.74       105.61 o                         
  -1   9   8        124.27        132.42       124.62 o                         
   1   9   8        947.44        587.23       286.02 o                         
   3   9   8         11.94        227.84       315.40 o                         
   5   9   8        283.87        272.83       246.73 o                         
   7   9   8          4.59        -30.83       250.89 o                         
   9   9   8         30.61        217.95       266.73 o                         
  11   9   8         57.33       -380.96       399.55 o                         
  13   9   8        141.06       -615.62       615.62 o                         
 -18  10   8         11.74        263.57       439.38 o                         
 -16  10   8         21.62        -29.55       339.35 o                         
 -14  10   8        254.74        219.93       309.80 o                         
 -12  10   8        180.35        132.05       212.69 o                         
 -10  10   8       1512.09       1558.89       206.40 o                         
  -8  10   8       1069.24       1131.96       191.59 o                         
  -6  10   8        396.34        457.05       166.53 o                         
  -4  10   8         12.32        116.53       148.39 o                         
  -2  10   8        169.98        229.73       203.70 o                         
   0  10   8        356.27         65.37       280.00 o                         
   2  10   8        220.84        335.01       222.04 o                         
   4  10   8       1495.51       1242.90       275.71 o                         
   6  10   8         49.69        -99.08       526.22 o                         
   8  10   8         36.49        108.79       274.46 o                         
  10  10   8        782.69        867.55       362.94 o                         
  12  10   8        792.12       1298.01       397.47 o                         
 -17  11   8        207.02       -374.15       400.35 o                         
 -15  11   8        109.85        407.03       356.19 o                         
 -13  11   8        361.44        511.12       393.52 o                         
 -11  11   8        886.09       1093.45       205.85 o                         
  -9  11   8       2525.49       2210.00       263.18 o                         
  -7  11   8       1735.60       1511.07       282.42 o                         
  -5  11   8       3544.72       3434.99       301.08 o                         
  -3  11   8       1477.29       1722.70       255.66 o                         
  -1  11   8        488.07        416.72       236.23 o                         
   1  11   8       2961.03       2995.54       373.84 o                         
   3  11   8        230.86        395.79       302.79 o                         
   5  11   8       1475.90       1545.16       355.22 o                         
   7  11   8         26.64        480.46       356.52 o                         
   9  11   8       2412.87       2387.27       423.25 o                         
  11  11   8        894.01        753.98      1059.25 o                         
 -16  12   8          6.17        437.15       626.74 o                         
 -14  12   8         37.72        -14.47       598.41 o                         
 -12  12   8         40.85       -260.24       260.24 o                         
 -10  12   8         97.30        528.62       273.60 o                         
  -8  12   8       1588.09       1298.44       257.68 o                         
  -6  12   8       2458.47       2240.94       288.57 o                         
  -4  12   8        780.17        840.64       230.13 o                         
  -2  12   8       1493.82       1716.35       281.12 o                         
   0  12   8        504.37        563.12       349.47 o                         
   2  12   8         17.61       -100.44       388.39 o                         
   4  12   8        986.28        685.41       363.99 o                         
   6  12   8         11.19         53.66       358.73 o                         
   8  12   8        548.61        603.19       378.72 o                         
 -13  13   8         38.56         25.72       620.46 o                         
 -11  13   8         88.66        341.30       308.11 o                         
  -9  13   8          5.22       -400.40       429.12 o                         
  -7  13   8          6.70       -154.31       242.44 o                         
  -5  13   8          1.43        389.96       267.21 o                         
  -3  13   8         29.16       -257.44       257.44 o                         
  -1  13   8        146.01        162.69       274.51 o                         
   1  13   8        240.39        132.33       273.80 o                         
   3  13   8        231.76       -356.03       356.03 o                         
   5  13   8        101.24        -21.89       373.80 o                         
   7  13   8        768.91        791.85       482.67 o                         
 -10  14   8        348.66       -211.17       301.78 o                         
  -8  14   8        219.52        157.02       285.32 o                         
  -6  14   8        211.92        477.64       296.94 o                         
  -4  14   8       1234.82        727.77       308.04 o                         
  -2  14   8       1190.30       1217.12       310.16 o                         
   0  14   8        546.91        -93.51       376.13 o                         
   2  14   8        311.30        281.29       505.08 o                         
 -25   1   9        121.16        349.95       274.82 o                         
 -23   1   9          5.03       -273.53       328.05 o                         
 -21   1   9        212.25        190.02       226.60 o                         
 -19   1   9       2616.85       2651.72       266.66 o                         
 -17   1   9       1948.08       1842.63       139.24 o                         
 -15   1   9       2805.34       2633.43       138.64 o                         
 -13   1   9       2679.22       2818.39       129.21 o                         
 -11   1   9       6397.68       6109.42       173.89 o                         
  -9   1   9      10343.14      10440.21       220.61 o                         
  -7   1   9      20749.70      20714.30       332.58 o                         
  -5   1   9       1884.56       1920.55        88.74 o                         
  -3   1   9       1052.79        952.95        78.45 o                         
  -1   1   9      15419.59      15871.34       256.55 o                         
   1   1   9      46483.63      47822.03       711.52 o                         
   3   1   9        232.98        143.59        74.86 o                         
   5   1   9        620.15        852.14        90.54 o                         
   7   1   9       4074.53       4266.16       167.39 o                         
   9   1   9       5953.74       5590.75       245.11 o                         
  11   1   9       5466.86       5517.58       304.60 o                         
  13   1   9         43.34        -32.09       192.57 o                         
  15   1   9        296.54        284.49       216.36 o                         
  17   1   9       1491.88       1171.88       261.36 o                         
 -24   2   9        275.49        442.15       315.88 o                         
 -22   2   9        664.29        902.96       320.55 o                         
 -20   2   9        366.21          2.82       259.15 o                         
 -18   2   9        381.18        353.42       199.44 o                         
 -16   2   9       4420.87       4087.95       192.11 o                         
 -14   2   9       3623.84       3504.57       142.26 o                         
 -12   2   9       1017.25        923.46       101.91 o                         
 -10   2   9       9591.43       9693.10       219.22 o                         
  -8   2   9       6880.94       7026.48       171.76 o                         
  -6   2   9       2547.03       2459.99       100.18 o                         
  -4   2   9       3198.10       3291.84       148.23 o                         
  -2   2   9        155.73         50.80        73.14 o                         
   0   2   9       3308.23       3246.51       112.55 o                         
   2   2   9        557.46        694.50        86.82 o                         
   4   2   9        330.38        369.12        92.41 o                         
   6   2   9       1093.48       1134.52       113.76 o                         
   8   2   9        486.72        398.43       102.98 o                         
  10   2   9        589.52        566.70       221.24 o                         
  12   2   9       3221.56       3676.91       320.05 o                         
  14   2   9       2268.38       1970.72       288.06 o                         
  16   2   9        443.97        248.61       267.50 o                         
 -23   3   9        282.59         -8.05       257.17 o                         
 -21   3   9        899.63       1087.47       307.45 o                         
 -19   3   9        385.91        207.36       233.65 o                         
 -17   3   9       1563.29       1752.86       198.51 o                         
 -15   3   9       4452.03       4567.30       231.75 o                         
 -13   3   9       1340.03       1320.41       109.68 o                         
 -11   3   9       3623.94       3590.02       148.34 o                         
  -9   3   9       2007.96       2383.39       112.65 o                         
  -7   3   9        899.49        719.85        85.39 o                         
  -5   3   9        911.65       1073.45        95.64 o                         
  -3   3   9        719.76        691.69        84.08 o                         
  -1   3   9       1134.47       1242.05        89.57 o                         
   1   3   9       2510.86       2648.93       121.82 o                         
   3   3   9       1265.56       1307.78       120.82 o                         
   5   3   9       3103.72       2806.37       148.61 o                         
   7   3   9        135.95        402.80       140.81 o                         
   9   3   9        124.00        171.76       156.90 o                         
  11   3   9        194.53         64.67       251.01 o                         
  13   3   9        181.17         19.46       352.51 o                         
  15   3   9        724.85        360.51       642.01 o                         
  17   3   9        613.12        581.13       371.40 o                         
 -24   4   9        145.73        890.28       357.17 o                         
 -22   4   9         42.62        219.87       290.11 o                         
 -20   4   9        724.01        738.50       279.62 o                         
 -18   4   9         14.94         -9.17       176.75 o                         
 -16   4   9         78.71         94.99       134.69 o                         
 -14   4   9        197.33        231.80       123.24 o                         
 -12   4   9         38.91        -97.95        97.95 o                         
 -10   4   9        973.22       1041.73       120.29 o                         
  -8   4   9       2333.15       2397.58       124.22 o                         
  -6   4   9        339.33        501.16        93.70 o                         
  -4   4   9         14.64         37.03        79.07 o                         
  -2   4   9       3853.45       3686.27       120.86 o                         
   0   4   9       1872.28       1717.66       110.53 o                         
   2   4   9         27.76        -10.60        97.51 o                         
   4   4   9        138.39        353.52       164.72 o                         
   6   4   9       1327.74       1670.25       202.48 o                         
   8   4   9        371.01        299.12       174.20 o                         
  10   4   9       3431.22       3176.77       392.77 o                         
  12   4   9         51.01         70.00       344.64 o                         
  14   4   9        182.83        349.48       377.56 o                         
  16   4   9         95.50       -406.76       557.14 o                         
 -23   5   9        393.23        320.75       306.51 o                         
 -21   5   9        581.66        608.85       290.92 o                         
 -19   5   9        487.17        749.53       269.62 o                         
 -17   5   9       8260.61       7754.68       341.91 o                         
 -15   5   9       4245.13       3889.39       295.01 o                         
 -13   5   9        247.20        138.23       121.21 o                         
 -11   5   9        481.52        624.55       131.32 o                         
  -9   5   9        365.10        295.96        81.36 o                         
  -7   5   9        895.98        650.60       105.89 o                         
  -5   5   9       1954.12       1660.42       126.23 o                         
  -3   5   9       4461.63       4508.32       148.28 o                         
  -1   5   9      10763.54      10573.11       230.89 o                         
   1   5   9      12738.49      11911.32       310.17 o                         
   3   5   9       5807.47       5680.59       342.56 o                         
   5   5   9       2158.39       2781.24       320.48 o                         
   7   5   9         13.89         73.20       221.87 o                         
   9   5   9        687.58        709.15       273.57 o                         
  11   5   9       1730.69       1617.79       420.52 o                         
  13   5   9       1158.45        751.88       397.08 o                         
  15   5   9        195.57        414.12       426.94 o                         
 -22   6   9          5.59       -243.52       427.41 o                         
 -20   6   9         34.36        408.51       398.18 o                         
 -18   6   9        391.90        504.36       200.44 o                         
 -16   6   9        984.57        925.35       205.08 o                         
 -14   6   9       2783.12       3089.69       239.10 o                         
 -12   6   9       6113.84       5907.19       223.64 o                         
 -10   6   9       7066.81       7105.62       241.54 o                         
  -8   6   9        258.38        175.66        65.02 o                         
  -6   6   9       3728.52       3659.05       149.10 o                         
  -4   6   9        496.23        615.71        93.55 o                         
  -2   6   9       3441.71       2806.39       149.67 o                         
   0   6   9       1490.12       1368.35       116.96 o                         
   2   6   9       1600.50       1583.63       194.25 o                         
   4   6   9        495.76        622.96       249.54 o                         
   6   6   9       4449.91       4815.92       358.45 o                         
   8   6   9        924.78        658.50       263.60 o                         
  10   6   9        328.59         55.08       268.67 o                         
  12   6   9        259.21       1176.42       621.24 o                         
  14   6   9       1339.58       1145.67       447.11 o                         
  16   6   9        152.88        149.56       667.64 o                         
 -21   7   9        250.58        692.59       470.97 o                         
 -19   7   9          6.46       -310.67       310.67 o                         
 -17   7   9        265.94        566.75       268.90 o                         
 -15   7   9         64.05       -118.60       239.02 o                         
 -13   7   9       3625.47       3345.39       222.22 o                         
 -11   7   9       4125.37       4044.29       217.74 o                         
  -9   7   9       1326.71       1484.17       148.82 o                         
  -7   7   9        718.51        689.59       118.84 o                         
  -5   7   9       1928.76       1874.75       127.53 o                         
  -3   7   9         45.36        -74.07        74.07 o                         
  -1   7   9        765.47        816.12       108.23 o                         
   1   7   9        700.66        971.90       157.27 o                         
   3   7   9          1.77        228.73       200.80 o                         
   5   7   9       1631.86       1739.45       299.37 o                         
   7   7   9       2730.07       3396.14       436.67 o                         
   9   7   9          7.39        -18.57       429.08 o                         
  11   7   9        116.17        616.44       532.69 o                         
  13   7   9        342.00       -531.23       605.43 o                         
  15   7   9        102.99       -625.88       625.88 o                         
 -20   8   9        130.11         16.87       810.02 o                         
 -18   8   9        126.47        -14.07       328.91 o                         
 -16   8   9        644.03        582.59       378.78 o                         
 -14   8   9        646.30        531.78       200.18 o                         
 -12   8   9        631.80        533.41       166.98 o                         
 -10   8   9         62.21        -59.31       129.72 o                         
  -8   8   9         27.74       -104.38       114.18 o                         
  -6   8   9         75.38         16.62        99.35 o                         
  -4   8   9       1471.77       1473.53       130.82 o                         
  -2   8   9        471.98        287.34       107.65 o                         
   0   8   9       5812.19       5673.98       300.45 o                         
   2   8   9       3477.95       3492.86       238.86 o                         
   4   8   9       1224.59       1608.54       253.43 o                         
   6   8   9        125.51       -150.22       231.70 o                         
   8   8   9        701.03        371.89       300.03 o                         
  10   8   9        696.53        564.57       395.21 o                         
  12   8   9         38.24        -87.39       512.72 o                         
  14   8   9        134.05         -4.39       665.73 o                         
 -19   9   9        234.21          9.89       353.65 o                         
 -17   9   9       1323.88        933.01       316.58 o                         
 -15   9   9       1295.82       1491.52       300.92 o                         
 -13   9   9       4888.79       4402.57       305.75 o                         
 -11   9   9        560.14        694.71       189.61 o                         
  -9   9   9        166.58        236.91       151.24 o                         
  -7   9   9       1061.36       1242.67       160.50 o                         
  -5   9   9       1227.06       1207.12       159.67 o                         
  -3   9   9        715.92        617.92       141.55 o                         
  -1   9   9          9.72       -133.84       147.49 o                         
   1   9   9       9187.30       9587.37       381.45 o                         
   3   9   9       4759.04       4925.40       340.93 o                         
   5   9   9       3410.67       3613.51       337.37 o                         
   7   9   9       1962.24       2002.29       390.33 o                         
   9   9   9        807.90       1064.26       427.40 o                         
  11   9   9        437.44       1060.33       455.49 o                         
  13   9   9       1195.65        950.91       707.71 o                         
 -18  10   9         49.60        264.22       447.88 o                         
 -16  10   9         77.22        268.77       340.31 o                         
 -14  10   9         75.86        357.40       322.52 o                         
 -12  10   9        756.71        601.16       228.67 o                         
 -10  10   9       2677.00       2439.22       229.65 o                         
  -8  10   9         69.06        252.19       239.70 o                         
  -6  10   9        343.40        485.55       207.51 o                         
  -4  10   9       1356.56       1487.53       239.59 o                         
  -2  10   9       1632.30       1772.23       247.25 o                         
   0  10   9       1000.52       1215.57       239.21 o                         
   2  10   9        130.60        445.29       240.63 o                         
   4  10   9        656.61        757.39       267.49 o                         
   6  10   9       2662.31       2981.95       373.57 o                         
   8  10   9        131.80       -197.61       296.88 o                         
  10  10   9        103.57        452.73       376.49 o                         
  12  10   9       1276.06       1143.15       719.43 o                         
 -17  11   9        258.65        323.75       424.81 o                         
 -15  11   9         28.38       -144.41       353.98 o                         
 -13  11   9         41.88        190.19       237.72 o                         
 -11  11   9         26.12        -57.12       205.56 o                         
  -9  11   9         56.75         94.90       220.52 o                         
  -7  11   9          0.53         37.15       216.15 o                         
  -5  11   9       1833.63       1978.68       270.14 o                         
  -3  11   9          0.18        143.41       224.25 o                         
  -1  11   9        452.43        581.22       246.60 o                         
   1  11   9        169.74        466.76       320.13 o                         
   3  11   9        316.34        450.26       325.05 o                         
   5  11   9        578.96         14.17       583.00 o                         
   7  11   9         87.03        369.06       352.04 o                         
   9  11   9          7.78        -44.07       417.28 o                         
 -14  12   9        176.84        268.26       317.44 o                         
 -12  12   9        612.43        516.31       297.70 o                         
 -10  12   9         47.90        256.64       244.62 o                         
  -8  12   9         87.12        -23.81       225.59 o                         
  -6  12   9        744.32        425.67       252.34 o                         
  -4  12   9       1462.91       1429.46       276.01 o                         
  -2  12   9         57.47        147.62       248.25 o                         
   0  12   9        361.46        833.08       275.11 o                         
   2  12   9        399.37        235.99       420.61 o                         
   4  12   9        151.11        399.68       411.98 o                         
   6  12   9         24.92        -36.44       351.65 o                         
   8  12   9        373.05        517.28       413.67 o                         
 -13  13   9         88.10        580.22       348.19 o                         
 -11  13   9        150.44        -89.60       577.40 o                         
  -9  13   9          6.72        117.72       257.20 o                         
  -7  13   9       1123.80        470.83       266.80 o                         
  -5  13   9       1396.11       1698.35       385.80 o                         
  -3  13   9       2620.09       3022.51       335.15 o                         
  -1  13   9       1518.29       1373.73       302.75 o                         
   1  13   9       1591.24       1780.57       326.02 o                         
   3  13   9       1274.01        932.41       392.55 o                         
   5  13   9       1579.86       1389.30       490.40 o                         
  -8  14   9          2.04        360.23       312.16 o                         
  -6  14   9        219.44        430.01       328.89 o                         
  -4  14   9        164.00        192.68       523.04 o                         
  -2  14   9        164.23        234.23       392.96 o                         
   0  14   9        121.14        302.99       320.60 o                         
   2  14   9          8.81       -212.88       611.18 o                         
 -24   0  10         17.19       -188.55       375.68 o                         
 -22   0  10        158.88        230.79       336.66 o                         
 -20   0  10        441.80        316.40       319.51 o                         
 -18   0  10       1618.85       2252.01       638.23 o                         
 -16   0  10       1461.96       1205.90       188.12 o                         
 -14   0  10      12661.44      13443.62       440.31 o                         
 -12   0  10      17862.51      18042.31       525.77 o                         
 -10   0  10      23392.63      23039.11       624.00 o                         
  -8   0  10       5680.55       6150.13       266.35 o                         
  -6   0  10       1138.78       1136.17       125.26 o                         
  -4   0  10       6143.43       5687.67       204.06 o                         
  -2   0  10       6209.07       6231.11       233.97 o                         
   0   0  10      10871.36      11618.80       340.87 o                         
   2   0  10       8405.62       8718.74       327.54 o                         
   4   0  10      38474.53      37792.33       822.08 o                         
   6   0  10       8793.87       7482.85       520.04 o                         
   8   0  10       6939.44       6970.72       297.68 o                         
  10   0  10      16742.65      16000.04      1064.18 o                         
  12   0  10       1816.52       2102.85       502.29 o                         
  14   0  10        570.89        425.81       477.27 o                         
  16   0  10          6.51        239.17       507.72 o                         
 -25   1  10        574.51       1171.68       307.65 o                         
 -23   1  10        489.47        245.62       285.02 o                         
 -21   1  10          8.75        153.82       236.77 o                         
 -19   1  10         33.14        156.26       205.54 o                         
 -17   1  10       1096.55       1157.36       164.81 o                         
 -15   1  10        779.00        872.17       121.07 o                         
 -13   1  10       1489.48       1571.33       113.91 o                         
 -11   1  10        689.71        815.83       110.13 o                         
  -9   1  10        645.61        951.49       101.69 o                         
  -7   1  10        912.84        826.88        92.84 o                         
  -5   1  10       5650.39       5784.13       148.60 o                         
  -3   1  10       3991.68       3606.53       128.06 o                         
  -1   1  10       6394.07       5991.47       161.38 o                         
   1   1  10         14.49         70.79        75.02 o                         
   3   1  10       2567.25       2383.25       119.27 o                         
   5   1  10      11131.01      10588.92       263.74 o                         
   7   1  10       2827.66       2639.05       145.60 o                         
   9   1  10        957.24        710.46       220.63 o                         
  11   1  10       1137.05       1954.22       747.20 o                         
  13   1  10       1411.04       1207.92       357.31 o                         
  15   1  10        311.31        264.87       275.99 o                         
  17   1  10         60.52       -275.89       275.89 o                         
 -24   2  10        186.08        641.14       277.55 o                         
 -22   2  10         16.50       -146.05       232.91 o                         
 -20   2  10        572.76        725.49       234.02 o                         
 -18   2  10        752.62        930.88       212.55 o                         
 -16   2  10         79.65        -66.96       102.86 o                         
 -14   2  10        134.50        -42.60        95.06 o                         
 -12   2  10       4197.57       3870.07       147.56 o                         
 -10   2  10       1010.65       1309.86       110.28 o                         
  -8   2  10        420.36        473.95        88.33 o                         
  -6   2  10        456.96        370.17        86.53 o                         
  -4   2  10       1060.88       1241.98       102.28 o                         
  -2   2  10       1315.63       1532.63        98.34 o                         
   0   2  10         47.55        -68.71        79.92 o                         
   2   2  10        621.27        744.44       173.78 o                         
   4   2  10        119.95         62.65        93.56 o                         
   6   2  10         45.53        -97.89        97.89 o                         
   8   2  10       3851.25       3476.43       166.76 o                         
  10   2  10       1427.52       1484.41       312.93 o                         
  12   2  10         63.32        808.51       492.70 o                         
  14   2  10         26.25       -474.63       474.63 o                         
  16   2  10          5.09       -519.39       524.36 o                         
 -23   3  10       1625.36       1048.31       278.98 o                         
 -21   3  10        391.67        412.44       241.44 o                         
 -19   3  10        312.84        721.32       226.19 o                         
 -17   3  10         43.61          8.45       159.19 o                         
 -15   3  10       2170.65       2338.64       167.17 o                         
 -13   3  10         31.58        -10.66       107.74 o                         
 -11   3  10       4840.00       4861.52       215.18 o                         
  -9   3  10        121.57        122.97        99.23 o                         
  -7   3  10       4118.27       3927.92       147.75 o                         
  -5   3  10       5686.16       5405.23       157.12 o                         
  -3   3  10      17835.73      17846.15       314.80 o                         
  -1   3  10       3280.61       3262.87       121.92 o                         
   1   3  10         83.06        202.73        97.54 o                         
   3   3  10       6438.05       6011.79       215.41 o                         
   5   3  10        150.33        333.26       105.21 o                         
   7   3  10        201.17        261.92       117.97 o                         
   9   3  10         70.48         91.25       182.81 o                         
  11   3  10       4024.93       4760.01       683.53 o                         
  13   3  10        367.03        -77.84       511.04 o                         
  15   3  10       1829.36       1853.36       658.64 o                         
 -24   4  10        219.12        654.19       320.93 o                         
 -22   4  10       1345.05        661.27       300.96 o                         
 -20   4  10       2803.61       3006.26       293.10 o                         
 -18   4  10       5809.34       6098.62       335.46 o                         
 -16   4  10         31.22          9.41       157.93 o                         
 -14   4  10       3540.57       3975.46       193.36 o                         
 -12   4  10        994.90        789.25       118.92 o                         
 -10   4  10       1102.63        914.40       113.38 o                         
  -8   4  10         73.46        149.14        94.35 o                         
  -6   4  10      11643.34      11183.84       259.63 o                         
  -4   4  10       3773.03       3776.63       140.87 o                         
  -2   4  10       3251.25       3260.44       133.86 o                         
   0   4  10       7006.83       7008.05       254.88 o                         
   2   4  10       2434.14       2151.22       150.66 o                         
   4   4  10        506.64        600.82       174.95 o                         
   6   4  10       2855.64       2907.02       286.28 o                         
   8   4  10        349.67        175.21       209.52 o                         
  10   4  10       2600.31       2786.68       349.23 o                         
  12   4  10       3563.39       3996.77       730.16 o                         
  14   4  10       2140.50       3108.22       728.37 o                         
  16   4  10        390.08       -215.19       584.73 o                         
 -23   5  10          2.57        -20.73       292.74 o                         
 -21   5  10         22.26       -274.96       274.96 o                         
 -19   5  10        715.55        718.09       271.00 o                         
 -17   5  10       1678.36       1806.33       201.81 o                         
 -15   5  10       6339.92       5698.97       259.67 o                         
 -13   5  10       1853.87       1674.22       151.10 o                         
 -11   5  10          2.11        143.23       110.75 o                         
  -9   5  10       5118.73       4940.52       173.13 o                         
  -7   5  10        316.24        291.81       106.20 o                         
  -5   5  10       1123.17       1014.35       108.57 o                         
  -3   5  10       6092.78       6032.18       171.05 o                         
  -1   5  10      15464.00      14976.91       286.02 o                         
   1   5  10        595.92        583.43       118.48 o                         
   3   5  10         44.67        -31.99       117.40 o                         
   5   5  10        672.82        709.41       225.34 o                         
   7   5  10         13.38        291.43       217.52 o                         
   9   5  10        490.02        280.21       229.35 o                         
  11   5  10       2052.76       2620.22       645.00 o                         
  13   5  10        621.02        767.93       597.30 o                         
  15   5  10         23.12        505.09       646.19 o                         
 -22   6  10        337.44         12.68       647.22 o                         
 -20   6  10         36.67        216.15       273.36 o                         
 -18   6  10        135.48         14.42       220.40 o                         
 -16   6  10       1858.49       1897.70       200.92 o                         
 -14   6  10       9663.33       9558.42       334.30 o                         
 -12   6  10        116.08        377.92       133.91 o                         
 -10   6  10       2341.70       2210.03       144.35 o                         
  -8   6  10         30.52        -12.82       106.43 o                         
  -6   6  10        403.39        526.80       106.76 o                         
  -4   6  10       3890.96       3401.12       139.19 o                         
  -2   6  10       2014.78       1813.02       113.45 o                         
   0   6  10       1308.29       1238.22       123.58 o                         
   2   6  10       1759.71       1516.33       186.97 o                         
   4   6  10       1811.58       2020.40       377.51 o                         
   6   6  10         46.95        115.04       242.88 o                         
   8   6  10        457.01        450.17       262.54 o                         
  10   6  10        509.79        351.96       337.66 o                         
  12   6  10          1.59        517.91       583.97 o                         
  14   6  10        617.12         31.54       643.84 o                         
 -21   7  10         61.14        329.21       289.48 o                         
 -19   7  10       1497.87       1497.24       273.25 o                         
 -17   7  10        598.86        745.63       219.19 o                         
 -15   7  10       1790.56       2332.90       242.18 o                         
 -13   7  10        672.21        584.07       172.00 o                         
 -11   7  10       2065.83       2233.37       193.35 o                         
  -9   7  10         94.33        130.05       108.38 o                         
  -7   7  10       1916.03       1952.38       148.08 o                         
  -5   7  10       1005.86        912.58       114.65 o                         
  -3   7  10       5534.19       5576.46       199.65 o                         
  -1   7  10      10267.66       9840.28       385.70 o                         
   1   7  10       6107.76       6013.64       377.82 o                         
   3   7  10       3469.38       3766.34       299.78 o                         
   5   7  10         81.46        406.52       258.75 o                         
   7   7  10        950.66        959.76       362.81 o                         
   9   7  10        408.63        842.55       298.15 o                         
  11   7  10       1138.75        834.67       401.48 o                         
  13   7  10          6.64        207.39       662.56 o                         
 -20   8  10         40.94        692.21       375.98 o                         
 -18   8  10       1108.68       1326.44       308.26 o                         
 -16   8  10       1075.76       1437.01       302.69 o                         
 -14   8  10       3757.25       3568.21       242.86 o                         
 -12   8  10       7292.46       7200.33       331.25 o                         
 -10   8  10        858.57        753.56       163.87 o                         
  -8   8  10         60.39         -2.63       106.95 o                         
  -6   8  10       3710.14       3536.42       159.35 o                         
  -4   8  10         12.15         10.55       111.11 o                         
  -2   8  10        142.32        184.19       108.77 o                         
   0   8  10         71.34        273.90       125.91 o                         
   2   8  10        555.65        601.75       174.04 o                         
   4   8  10       1863.40       2108.32       277.78 o                         
   6   8  10       3084.59       3620.39       377.70 o                         
   8   8  10       1477.79        922.76       331.76 o                         
  10   8  10       1343.53       1014.99       493.26 o                         
  12   8  10        599.03        152.04       625.90 o                         
 -19   9  10         32.26        131.53       389.65 o                         
 -17   9  10         85.87        -61.24       227.25 o                         
 -15   9  10        110.51        -77.33       202.97 o                         
 -13   9  10         21.31        199.83       175.99 o                         
 -11   9  10          3.24        228.89       165.02 o                         
  -9   9  10       1742.82       1674.42       179.00 o                         
  -7   9  10         50.91        214.33       153.85 o                         
  -5   9  10          8.76       -109.89       185.35 o                         
  -3   9  10        119.34        135.63       144.83 o                         
  -1   9  10        218.04        299.80       177.23 o                         
   1   9  10        303.35        592.36       364.93 o                         
   3   9  10          2.19       -136.10       227.72 o                         
   5   9  10        283.76        -35.53       251.65 o                         
   7   9  10         22.14        152.97       268.07 o                         
   9   9  10         56.23        729.68       419.95 o                         
  11   9  10          0.45        192.67       682.71 o                         
 -18  10  10         43.96       -259.93       648.45 o                         
 -16  10  10        478.93        655.39       252.50 o                         
 -14  10  10       2461.39       2046.51       241.68 o                         
 -12  10  10        866.35        676.64       210.02 o                         
 -10  10  10        773.72        736.56       195.49 o                         
  -8  10  10          4.94       -209.27       209.27 o                         
  -6  10  10        463.09        462.65       219.24 o                         
  -4  10  10        226.34         47.32       211.60 o                         
  -2  10  10       1746.99       1500.75       282.09 o                         
   0  10  10          4.62        193.72       234.12 o                         
   2  10  10         72.04       -159.74       319.82 o                         
   4  10  10         11.64        193.18       265.44 o                         
   6  10  10         70.79        165.37       266.85 o                         
   8  10  10        263.01        301.11       302.10 o                         
  10  10  10        227.58        -70.80       428.66 o                         
 -17  11  10        443.71         -4.09       427.24 o                         
 -15  11  10          7.70        367.74       276.82 o                         
 -13  11  10         36.47         17.31       270.01 o                         
 -11  11  10        363.59        410.89       227.29 o                         
  -9  11  10       2125.25       1331.48       265.14 o                         
  -7  11  10       4021.24       3586.98       310.84 o                         
  -5  11  10        631.13       1255.03       282.94 o                         
  -3  11  10        223.40        464.35       241.74 o                         
  -1  11  10       6398.87       6766.47       399.88 o                         
   1  11  10       2701.01       2664.00       473.09 o                         
   3  11  10       1184.83        739.71       350.87 o                         
   5  11  10        689.95         87.80       478.17 o                         
   7  11  10        193.03        475.13       415.26 o                         
   9  11  10        366.19       -585.87       585.87 o                         
 -14  12  10        228.71        -76.10       313.78 o                         
 -12  12  10          7.05       -227.25       287.95 o                         
 -10  12  10        575.30        327.96       250.86 o                         
  -8  12  10       1383.69       1420.35       274.39 o                         
  -6  12  10       1352.86        947.26       276.74 o                         
  -4  12  10        189.01        269.72       249.76 o                         
  -2  12  10        191.10        227.62       340.33 o                         
   0  12  10        213.66        -27.61       348.68 o                         
   2  12  10        886.74        983.29       372.10 o                         
   4  12  10         12.56       -351.92       351.92 o                         
   6  12  10         51.71        429.30       389.32 o                         
 -11  13  10          3.38         15.63       307.75 o                         
  -9  13  10        104.37        245.39       347.20 o                         
  -7  13  10          5.30        -49.71       263.38 o                         
  -5  13  10         65.18         56.45       278.75 o                         
  -3  13  10         51.18        522.71       291.30 o                         
  -1  13  10          2.07        193.25       289.49 o                         
   1  13  10          3.74        407.88       369.28 o                         
   3  13  10          8.33       -234.06       584.65 o                         
  -6  14  10        247.45        570.74       323.43 o                         
  -4  14  10         58.59        384.32       320.23 o                         
  -2  14  10        741.75        710.72       516.03 o                         
 -25   1  11          3.24       -167.53       280.48 o                         
 -23   1  11        982.39        798.85       273.16 o                         
 -21   1  11         15.62         -6.50       294.34 o                         
 -19   1  11       1239.16       1409.76       335.35 o                         
 -17   1  11        384.34        128.26       178.96 o                         
 -15   1  11        160.97        417.14       114.40 o                         
 -13   1  11       1298.67       1469.81       117.87 o                         
 -11   1  11       4098.54       4351.34       163.31 o                         
  -9   1  11       3240.63       3264.73       149.08 o                         
  -7   1  11         52.61        -32.72        92.73 o                         
  -5   1  11       4404.00       4369.16       145.02 o                         
  -3   1  11       1754.86       1874.98       128.70 o                         
  -1   1  11       2838.54       2645.74       125.39 o                         
   1   1  11        834.20        968.85       102.23 o                         
   3   1  11         43.71        140.49       128.24 o                         
   5   1  11         20.29        -86.87        86.87 o                         
   7   1  11       3670.21       3656.77       202.38 o                         
   9   1  11       1656.00       1549.26       313.32 o                         
  11   1  11       2154.50       2209.80       554.32 o                         
  13   1  11        751.51       1234.85       546.32 o                         
  15   1  11       1779.43       1029.88       547.16 o                         
 -24   2  11        442.81        683.21       278.75 o                         
 -22   2  11       1596.95       1531.41       273.19 o                         
 -20   2  11       2066.51       2570.68       327.80 o                         
 -18   2  11       6713.52       7020.39       363.44 o                         
 -16   2  11       2288.00       2071.44       181.11 o                         
 -14   2  11       5858.69       6132.85       188.01 o                         
 -12   2  11       5568.05       5474.78       173.10 o                         
 -10   2  11         62.30         23.08        99.98 o                         
  -8   2  11       1654.22       1494.20       123.30 o                         
  -6   2  11       3977.52       4059.13       151.49 o                         
  -4   2  11      32987.53      33056.81       527.52 o                         
  -2   2  11       7691.76       7590.71       206.79 o                         
   0   2  11       7999.13       7501.40       201.91 o                         
   2   2  11       2217.56       2086.85       140.16 o                         
   4   2  11       8960.84       8751.32       231.17 o                         
   6   2  11         96.29         36.22       107.78 o                         
   8   2  11        433.23        382.55       178.03 o                         
  10   2  11        909.85        905.55       314.76 o                         
  12   2  11        780.00        458.19       498.83 o                         
  14   2  11       1159.60       1590.38       745.56 o                         
  16   2  11        256.09       -341.68       545.80 o                         
 -23   3  11          1.58         89.32       306.76 o                         
 -21   3  11       2775.48       2587.11       289.70 o                         
 -19   3  11       2647.44       2570.31       279.25 o                         
 -17   3  11        586.05        633.05       189.45 o                         
 -15   3  11        308.83        136.89       119.10 o                         
 -13   3  11       2335.54       2237.66       149.94 o                         
 -11   3  11        113.08         54.46       115.08 o                         
  -9   3  11        942.01        735.80       116.63 o                         
  -7   3  11        410.95        429.54       109.37 o                         
  -5   3  11       5640.65       5485.68       178.79 o                         
  -3   3  11       2063.22       2132.27       121.23 o                         
  -1   3  11       2410.43       2345.93       176.47 o                         
   1   3  11         24.05        -80.59        84.61 o                         
   3   3  11       3364.44       3238.69       184.89 o                         
   5   3  11       7284.98       6892.89       226.44 o                         
   7   3  11       1101.06       1216.33       162.99 o                         
   9   3  11         76.35       -214.01       226.85 o                         
  11   3  11        358.22        457.64       505.13 o                         
  13   3  11         63.32       -414.68       504.95 o                         
  15   3  11        345.39       -550.98       550.98 o                         
 -24   4  11          4.82       -275.13       310.62 o                         
 -22   4  11        529.65        480.27       264.60 o                         
 -20   4  11          0.42         57.01       233.24 o                         
 -18   4  11       2325.83       2554.82       225.36 o                         
 -16   4  11         12.30       -165.37       165.37 o                         
 -14   4  11         89.21        -73.14       113.42 o                         
 -12   4  11        273.84        137.05       111.36 o                         
 -10   4  11       1593.31       1547.06       133.88 o                         
  -8   4  11         23.52          1.70        98.42 o                         
  -6   4  11        107.84          2.40        97.79 o                         
  -4   4  11       2418.88       2391.94       123.98 o                         
  -2   4  11        116.05        235.15        94.28 o                         
   0   4  11       2943.99       3036.25       188.44 o                         
   2   4  11          2.98       -107.80       110.68 o                         
   4   4  11        162.09        153.38       123.07 o                         
   6   4  11          2.75        209.23       140.54 o                         
   8   4  11        786.86        976.30       232.99 o                         
  10   4  11        244.01        235.24       517.33 o                         
  12   4  11        585.53        461.63       558.55 o                         
  14   4  11        483.29       -551.62       551.62 o                         
 -23   5  11         27.58        492.89       315.36 o                         
 -21   5  11        972.58        518.96       259.88 o                         
 -19   5  11       3082.08       3149.14       331.51 o                         
 -17   5  11       3563.33       3132.96       275.61 o                         
 -15   5  11       1054.15        876.14       192.97 o                         
 -13   5  11         63.58         41.39       130.37 o                         
 -11   5  11       2338.43       2504.62       168.38 o                         
  -9   5  11         96.26         77.26       112.67 o                         
  -7   5  11       2094.43       2195.29       230.71 o                         
  -5   5  11       2328.65       2257.27       131.66 o                         
  -3   5  11       9690.47       9598.63       226.60 o                         
  -1   5  11       8427.22       8049.49       218.17 o                         
   1   5  11        410.57        310.13       122.70 o                         
   3   5  11        168.07        126.11       138.37 o                         
   5   5  11       1059.33       1083.94       254.63 o                         
   7   5  11        155.82        -62.34       263.91 o                         
   9   5  11        757.16        288.33       305.82 o                         
  11   5  11        732.50       1465.60       597.65 o                         
  13   5  11       1159.82         57.02       606.74 o                         
  15   5  11       1530.59        343.66       680.23 o                         
 -22   6  11        847.60        860.09       322.89 o                         
 -20   6  11        578.34        290.90       261.08 o                         
 -18   6  11       1054.48        923.99       221.95 o                         
 -16   6  11       1375.09       1529.07       201.45 o                         
 -14   6  11       2336.87       2288.38       224.76 o                         
 -12   6  11        640.17        315.65       139.82 o                         
 -10   6  11       1127.86       1089.49       137.75 o                         
  -8   6  11       5670.91       5760.74       192.14 o                         
  -6   6  11       1166.46       1288.54       120.72 o                         
  -4   6  11       1456.52       1320.30       120.24 o                         
  -2   6  11      11944.34      11570.77       288.08 o                         
   0   6  11       5452.29       5241.70       212.99 o                         
   2   6  11       3108.45       3008.43       231.07 o                         
   4   6  11       3632.71       3642.10       332.72 o                         
   6   6  11       1248.65       1302.73       277.23 o                         
   8   6  11        823.42        810.88       442.82 o                         
  10   6  11       1389.02       2048.63       386.21 o                         
  12   6  11       1562.34       -167.57       564.72 o                         
  14   6  11        356.64        473.35       657.86 o                         
 -21   7  11          1.53        -96.31       286.32 o                         
 -19   7  11         12.93       -234.81       234.81 o                         
 -17   7  11         68.13        106.54       203.12 o                         
 -15   7  11         71.73        -71.96       171.68 o                         
 -13   7  11       4823.32       4266.08       286.85 o                         
 -11   7  11         28.46         28.27       156.30 o                         
  -9   7  11        778.24        592.83       112.57 o                         
  -7   7  11        481.70        322.69       112.71 o                         
  -5   7  11       1915.59       1970.41       134.19 o                         
  -3   7  11        910.52        989.14       138.08 o                         
  -1   7  11        785.09        527.20       119.95 o                         
   1   7  11        756.98        777.28       136.85 o                         
   3   7  11        130.52         51.81       180.31 o                         
   5   7  11        630.58        612.49       320.05 o                         
   7   7  11        413.99        276.55       278.56 o                         
   9   7  11       1017.16       1274.48       781.09 o                         
  11   7  11        403.13        136.51       630.55 o                         
  13   7  11        302.74        636.01       642.44 o                         
 -20   8  11         24.41       -172.78       251.62 o                         
 -18   8  11        836.41         91.86       224.00 o                         
 -16   8  11        198.54        357.73       238.23 o                         
 -14   8  11         28.94        104.01       226.03 o                         
 -12   8  11        192.82        194.50       170.09 o                         
 -10   8  11         32.35        -74.40       169.90 o                         
  -8   8  11        167.34        176.48       152.18 o                         
  -6   8  11         18.73        101.43       124.19 o                         
  -4   8  11        771.61        956.96       156.59 o                         
  -2   8  11       1283.92       1133.45       150.94 o                         
   0   8  11       4219.00       4275.63       266.58 o                         
   2   8  11         24.13       -242.37       242.37 o                         
   4   8  11       1168.35       1256.00       271.92 o                         
   6   8  11        903.53       1300.44       324.42 o                         
   8   8  11        958.88        997.10       853.76 o                         
  10   8  11        438.11        559.22       408.18 o                         
  12   8  11        725.98       1781.73       716.46 o                         
 -19   9  11        138.20       -187.94       438.36 o                         
 -17   9  11        212.12         56.85       230.54 o                         
 -15   9  11       3150.06       3244.57       248.43 o                         
 -13   9  11       2910.98       2611.71       234.56 o                         
 -11   9  11        122.11        -52.83       188.20 o                         
  -9   9  11       2840.22       2783.53       301.31 o                         
  -7   9  11        438.82        311.48       250.44 o                         
  -5   9  11        758.47        795.83       218.63 o                         
  -3   9  11        936.46       1297.19       200.81 o                         
  -1   9  11        695.08        697.01       197.58 o                         
   1   9  11        976.69        893.93       240.11 o                         
   3   9  11         15.82        245.37       287.62 o                         
   5   9  11       5359.38       5595.88       402.39 o                         
   7   9  11       3156.42       3662.58       390.38 o                         
   9   9  11        641.42       1095.59      1342.08 o                         
  11   9  11        343.98       -267.77       591.06 o                         
 -18  10  11        736.67       1543.48       499.56 o                         
 -16  10  11        815.91       1365.38       284.90 o                         
 -14  10  11       1424.12       1561.72       242.87 o                         
 -12  10  11        571.14        414.64       216.51 o                         
 -10  10  11       1027.56        958.17       240.29 o                         
  -8  10  11        702.91        521.97       228.24 o                         
  -6  10  11        743.64       1213.12       322.45 o                         
  -4  10  11          7.25        108.57       228.71 o                         
  -2  10  11        690.85        487.63       249.66 o                         
   0  10  11        390.31        499.85       242.92 o                         
   2  10  11       3121.42       3462.01       756.62 o                         
   4  10  11       2733.24       3192.92       679.34 o                         
   6  10  11        931.06       1343.74       448.24 o                         
   8  10  11        651.43       1106.58       417.21 o                         
  10  10  11        780.44       2050.00       688.72 o                         
 -17  11  11          7.30          0.48       327.77 o                         
 -15  11  11        493.80        633.45       465.70 o                         
 -13  11  11         12.98         53.72       235.90 o                         
 -11  11  11         50.06        272.89       235.64 o                         
  -9  11  11         58.52       -196.68       229.07 o                         
  -7  11  11         39.70        172.51       249.36 o                         
  -5  11  11         47.34        224.63       244.38 o                         
  -3  11  11          1.25        -74.01       238.95 o                         
  -1  11  11          0.07       -136.49       252.53 o                         
   1  11  11        148.31        316.29       321.23 o                         
   3  11  11         98.92        716.24       500.71 o                         
   5  11  11        109.52        656.27       386.01 o                         
   7  11  11          8.96       -285.73       361.97 o                         
 -14  12  11        467.94        123.73       635.07 o                         
 -12  12  11        218.91         15.23       266.02 o                         
 -10  12  11         92.99        268.04       259.04 o                         
  -8  12  11        780.21        875.31       330.28 o                         
  -6  12  11        141.02        343.04       284.11 o                         
  -4  12  11         94.44        340.75       279.79 o                         
  -2  12  11          3.47         -4.08       272.36 o                         
   0  12  11        908.91        594.53       291.36 o                         
   2  12  11        524.48        -44.23       344.72 o                         
   4  12  11        297.65        463.78       390.56 o                         
   6  12  11        278.17        183.96      1653.77 o                         
 -11  13  11        191.46         89.45       294.99 o                         
  -9  13  11       1053.92        594.68       299.23 o                         
  -7  13  11        244.01        -32.46       312.79 o                         
  -5  13  11        156.98        600.90       308.73 o                         
  -3  13  11        210.45        186.21       362.41 o                         
  -1  13  11       1105.14       1597.14       362.32 o                         
   1  13  11        385.84       -727.74       727.74 o                         
   3  13  11        326.89        552.34       718.56 o                         
 -24   0  12        102.56        330.72       424.69 o                         
 -22   0  12        477.70        440.47       448.68 o                         
 -20   0  12        101.78        -74.89       441.73 o                         
 -18   0  12       5118.47       5167.54       497.62 o                         
 -16   0  12       1910.38       1976.75       217.86 o                         
 -14   0  12       2640.39       2595.20       222.97 o                         
 -12   0  12       3067.27       3496.37       324.71 o                         
 -10   0  12        774.26        829.67       173.45 o                         
  -8   0  12       9925.75      10421.18       387.95 o                         
  -6   0  12        468.29        399.67       146.59 o                         
  -4   0  12        259.90        156.00       154.27 o                         
  -2   0  12       2654.67       2921.11       276.49 o                         
   0   0  12      13048.14      12342.52       399.73 o                         
   2   0  12      13899.35      13436.54       446.71 o                         
   4   0  12        728.23        608.08       146.89 o                         
   6   0  12       6892.29       6586.67       579.02 o                         
   8   0  12      19604.65      19849.56      1224.28 o                         
 -25   1  12        172.95        314.24       287.58 o                         
 -23   1  12        332.48        690.06       332.10 o                         
 -21   1  12        423.96        359.68       304.69 o                         
 -19   1  12         39.98         65.54       218.48 o                         
 -17   1  12        254.24        232.67       179.08 o                         
 -15   1  12       4697.67       4429.15       194.44 o                         
 -13   1  12       1567.15       1774.76       143.16 o                         
 -11   1  12        537.28        594.60       113.84 o                         
  -9   1  12        132.15         -1.62       108.58 o                         
  -7   1  12        153.52        132.50       117.29 o                         
  -5   1  12       2923.91       2822.67       162.92 o                         
  -3   1  12       4101.76       3998.96       166.56 o                         
  -1   1  12       1749.72       1620.62       135.21 o                         
   1   1  12        442.55        266.90        99.69 o                         
   3   1  12        978.55        803.43       107.95 o                         
   5   1  12       8527.74       7831.68       256.10 o                         
   7   1  12       5456.71       5121.01       421.71 o                         
   9   1  12        767.75        642.38       416.08 o                         
  11   1  12        194.85        878.96       465.17 o                         
  13   1  12         36.78        362.90       365.01 o                         
  15   1  12         44.32        168.40       497.34 o                         
 -24   2  12         60.09         20.94       268.16 o                         
 -22   2  12        685.04        434.02       256.17 o                         
 -20   2  12         55.13         24.14       229.57 o                         
 -18   2  12        537.12        545.76       230.09 o                         
 -16   2  12         58.71        -18.21       127.59 o                         
 -14   2  12        330.95        366.32       115.25 o                         
 -12   2  12          0.44        -69.75       105.04 o                         
 -10   2  12         24.13         80.87       112.08 o                         
  -8   2  12       6282.77       6066.58       202.10 o                         
  -6   2  12          6.52         57.00       101.29 o                         
  -4   2  12       2922.17       2730.58       156.36 o                         
  -2   2  12          5.22         56.44       100.69 o                         
   0   2  12        141.57         79.14        92.40 o                         
   2   2  12        122.96        111.08        91.07 o                         
   4   2  12        854.19        829.40       108.49 o                         
   6   2  12        178.27        119.74       116.85 o                         
   8   2  12        658.53        315.32       256.61 o                         
  10   2  12        353.75        166.58       484.96 o                         
  12   2  12        158.07        380.34       326.93 o                         
  14   2  12         23.27         51.05       362.42 o                         
 -23   3  12         74.42       -153.63       259.21 o                         
 -21   3  12       1360.11       1354.87       311.58 o                         
 -19   3  12       1712.17       1721.05       268.61 o                         
 -17   3  12       1299.85       1561.08       197.07 o                         
 -15   3  12        864.09        897.41       149.48 o                         
 -13   3  12        115.37        129.68       111.63 o                         
 -11   3  12       1307.52       1195.71       122.39 o                         
  -9   3  12       2035.77       1843.62       140.40 o                         
  -7   3  12       3995.91       4088.00       160.97 o                         
  -5   3  12       1115.89       1020.71       112.86 o                         
  -3   3  12       1632.07       1723.58       135.47 o                         
  -1   3  12       2599.12       2488.74       138.30 o                         
   1   3  12       1740.28       1780.63       150.27 o                         
   3   3  12         13.07        -94.92        94.92 o                         
   5   3  12        119.09         -3.48       111.77 o                         
   7   3  12       4834.02       5151.93       290.86 o                         
   9   3  12       1347.50        934.25       358.33 o                         
  11   3  12        727.82       1901.66       594.35 o                         
  13   3  12        331.88        519.91       560.40 o                         
  15   3  12        120.58       -542.53       542.53 o                         
 -24   4  12       1074.82       1062.56       301.22 o                         
 -22   4  12        862.17        706.43       276.90 o                         
 -20   4  12       3301.42       3667.22       459.59 o                         
 -18   4  12       1460.08       1664.61       210.73 o                         
 -16   4  12       2437.73       2670.31       216.02 o                         
 -14   4  12         88.43        179.00       102.11 o                         
 -12   4  12        136.80         98.00       121.30 o                         
 -10   4  12       1412.53       1439.94       137.34 o                         
  -8   4  12       8190.83       8021.13       227.82 o                         
  -6   4  12       4052.91       3860.57       170.40 o                         
  -4   4  12      11413.36      11078.20       265.47 o                         
  -2   4  12      12902.39      12610.59       395.64 o                         
   0   4  12      11472.81      11325.51       638.84 o                         
   2   4  12       3685.13       3656.34       236.75 o                         
   4   4  12        632.36        738.88       140.01 o                         
   6   4  12        264.37        341.11       222.16 o                         
   8   4  12        485.02        455.12       289.78 o                         
  10   4  12       4592.38       4070.22       747.59 o                         
  12   4  12        433.76        903.11       643.06 o                         
  14   4  12        715.66       1232.07       671.80 o                         
 -23   5  12        155.25        261.93       361.62 o                         
 -21   5  12        585.68        538.70       267.30 o                         
 -19   5  12         40.52       -104.01       216.17 o                         
 -17   5  12         70.76        -29.95       180.64 o                         
 -15   5  12         27.32         69.96       164.24 o                         
 -13   5  12        198.21         40.72       131.61 o                         
 -11   5  12       1166.61       1297.77       139.68 o                         
  -9   5  12         54.76         48.52       114.34 o                         
  -7   5  12        501.63        439.43       118.64 o                         
  -5   5  12        990.42       1026.24       124.24 o                         
  -3   5  12        901.49        702.73       109.00 o                         
  -1   5  12        494.27        586.59       103.91 o                         
   1   5  12        586.43        584.53       126.12 o                         
   3   5  12       1181.78       1399.50       189.46 o                         
   5   5  12        232.82        595.72       222.04 o                         
   7   5  12         48.17        683.65       252.49 o                         
   9   5  12       1009.58       1070.87       394.81 o                         
  11   5  12        170.19        189.51       583.59 o                         
  13   5  12        900.20       1311.72       660.51 o                         
 -22   6  12        111.16         89.70       266.75 o                         
 -20   6  12        174.13         96.07       228.03 o                         
 -18   6  12         20.17        -65.36       189.59 o                         
 -16   6  12        490.17        487.90       186.78 o                         
 -14   6  12        226.46        -48.39       164.00 o                         
 -12   6  12        302.35        465.28       173.24 o                         
 -10   6  12        962.45        744.10       133.74 o                         
  -8   6  12       1066.99       1272.32       153.38 o                         
  -6   6  12        165.76         75.58       116.60 o                         
  -4   6  12        966.83       1013.82       117.69 o                         
  -2   6  12       2197.89       2002.32       139.23 o                         
   0   6  12       1932.73       1777.53       151.84 o                         
   2   6  12       2049.26       1801.11       232.31 o                         
   4   6  12        233.20        -80.51       217.15 o                         
   6   6  12        416.46        402.57       268.13 o                         
   8   6  12        559.51        221.57       344.71 o                         
  10   6  12        381.17       1529.87       631.70 o                         
  12   6  12        363.71        894.60       653.58 o                         
 -21   7  12        469.97        370.50       276.35 o                         
 -19   7  12        486.37        486.49       240.63 o                         
 -17   7  12        553.40        403.48       342.22 o                         
 -15   7  12        367.13        648.71       192.90 o                         
 -13   7  12        245.10        -72.72       173.14 o                         
 -11   7  12        547.97        681.40       174.06 o                         
  -9   7  12       1274.98       1355.78       173.39 o                         
  -7   7  12        490.32        532.82       120.12 o                         
  -5   7  12       2071.05       2060.22       139.68 o                         
  -3   7  12        531.64        443.97       154.03 o                         
  -1   7  12        273.11        356.45       133.29 o                         
   1   7  12        107.10        234.10       184.74 o                         
   3   7  12        577.78        989.92       243.23 o                         
   5   7  12        105.71       -260.09       399.86 o                         
   7   7  12       2155.57       1726.65       334.01 o                         
   9   7  12       2309.38       2725.10       464.20 o                         
  11   7  12        327.69        899.85       648.17 o                         
 -20   8  12        650.77        358.21       272.08 o                         
 -18   8  12        150.18        166.50       220.05 o                         
 -16   8  12       1715.60       1600.21       271.85 o                         
 -14   8  12       3534.57       3122.86       246.86 o                         
 -12   8  12       2906.50       2813.78       227.43 o                         
 -10   8  12          7.78        162.37       162.77 o                         
  -8   8  12       1148.75        958.69       172.37 o                         
  -6   8  12       2638.44       2358.22       178.46 o                         
  -4   8  12       3832.48       3860.78       256.50 o                         
  -2   8  12        454.61        259.70       195.80 o                         
   0   8  12        393.64        311.64       205.96 o                         
   2   8  12       7508.99       7538.18       486.68 o                         
   4   8  12       2178.31       2465.56       454.00 o                         
   6   8  12        805.03        435.44       394.23 o                         
   8   8  12        207.96        445.96       407.70 o                         
  10   8  12        637.86       1740.19       729.79 o                         
 -19   9  12         16.19       -144.23       289.31 o                         
 -17   9  12         91.17        291.67       247.33 o                         
 -15   9  12        422.06        233.18       221.13 o                         
 -13   9  12       2057.97       2121.58       404.91 o                         
 -11   9  12          0.25       -166.26       187.35 o                         
  -9   9  12         38.93         83.24       183.99 o                         
  -7   9  12       2136.12       1931.86       326.12 o                         
  -5   9  12        136.40        256.58       214.13 o                         
  -3   9  12         62.50         43.28       221.65 o                         
  -1   9  12         34.23        416.78       200.04 o                         
   1   9  12         22.38        216.72       243.58 o                         
   3   9  12       2698.49       3011.17       579.78 o                         
   5   9  12        689.50        873.68       301.50 o                         
   7   9  12         88.73        468.51       329.59 o                         
   9   9  12        188.69        753.82       442.92 o                         
 -18  10  12        705.60       1310.77       560.07 o                         
 -16  10  12        899.85        991.08       248.98 o                         
 -14  10  12          2.05       -142.30       213.19 o                         
 -12  10  12         27.09       -222.81       222.81 o                         
 -10  10  12        384.61        845.03       254.71 o                         
  -8  10  12       3195.84       3285.87       323.88 o                         
  -6  10  12       1979.35       1728.51       274.05 o                         
  -4  10  12       2026.57       1724.46       318.52 o                         
  -2  10  12        145.93        225.11       248.98 o                         
   0  10  12        194.37        174.65       255.14 o                         
   2  10  12        152.79         11.32       320.70 o                         
   4  10  12        385.14         57.83       351.30 o                         
   6  10  12         28.67         92.71       355.08 o                         
   8  10  12        153.10        294.25       602.74 o                         
 -15  11  12        708.58        679.70       264.16 o                         
 -13  11  12        103.92        324.63       250.50 o                         
 -11  11  12        318.18        569.72       301.06 o                         
  -9  11  12       1332.38       1108.54       278.21 o                         
  -7  11  12        982.12        829.77       257.78 o                         
  -5  11  12        456.95        905.70       265.74 o                         
  -3  11  12       1892.87       1823.84       325.79 o                         
  -1  11  12        798.55        917.14       283.54 o                         
   1  11  12         45.49       -327.11       327.11 o                         
   3  11  12        624.73        563.09       359.30 o                         
   5  11  12        350.49        862.65       399.09 o                         
   7  11  12         54.14        476.23       607.61 o                         
 -14  12  12        123.66        396.09       279.90 o                         
 -12  12  12        161.14        339.17       403.78 o                         
 -10  12  12        226.15       -219.22       269.60 o                         
  -8  12  12          8.97        602.75       278.26 o                         
  -6  12  12        826.54       1131.05       358.88 o                         
  -4  12  12       1290.90       1581.86       314.15 o                         
  -2  12  12        647.04       1236.37       307.06 o                         
   0  12  12        701.73        521.25       301.90 o                         
   2  12  12        741.40        734.13       458.74 o                         
   4  12  12          4.21        162.02       506.66 o                         
  -9  13  12         85.31        236.11       315.32 o                         
  -7  13  12         16.12        276.72       324.92 o                         
  -5  13  12         14.13       -266.12       366.90 o                         
  -3  13  12        103.78       -291.14       311.06 o                         
  -1  13  12          7.84         47.49       324.81 o                         
   1  13  12        121.60       -526.92       633.53 o                         
 -25   1  13         92.23        -34.63       289.20 o                         
 -23   1  13          9.74       -338.54       338.54 o                         
 -21   1  13        986.63       1169.24       268.48 o                         
 -19   1  13        125.32        321.81       235.81 o                         
 -17   1  13        914.69        516.38       192.78 o                         
 -15   1  13       1834.78       1955.21       170.29 o                         
 -13   1  13        495.26        491.67       137.71 o                         
 -11   1  13        638.29        603.22       128.61 o                         
  -9   1  13       1597.38       1622.01       140.56 o                         
  -7   1  13       3067.85       3112.04       171.79 o                         
  -5   1  13       9394.82       9198.17       314.22 o                         
  -3   1  13        564.28        851.56       116.79 o                         
  -1   1  13         43.15         -6.65       101.32 o                         
   1   1  13        356.84        258.41       105.10 o                         
   3   1  13       8042.83       7534.75       223.73 o                         
   5   1  13         18.59        226.85       154.31 o                         
   7   1  13        401.20        -78.14       281.96 o                         
   9   1  13       1029.14       1115.78       331.16 o                         
  11   1  13       3153.76       3871.26       622.43 o                         
  13   1  13          8.71       -456.52       456.52 o                         
 -24   2  13        158.86       -213.68       275.02 o                         
 -22   2  13       2546.87       2632.88       324.09 o                         
 -20   2  13       1530.08       1758.60       278.75 o                         
 -18   2  13        170.66        -76.26       197.94 o                         
 -16   2  13       1829.05       1930.20       177.33 o                         
 -14   2  13       8237.36       8354.89       257.76 o                         
 -12   2  13        143.27        283.27       126.34 o                         
 -10   2  13        723.08        893.76       133.41 o                         
  -8   2  13       4378.97       4395.92       183.73 o                         
  -6   2  13      12066.85      12241.04       300.76 o                         
  -4   2  13       2912.29       2903.05       166.07 o                         
  -2   2  13       1516.37       1384.09       138.07 o                         
   0   2  13        983.57       1182.58       118.99 o                         
   2   2  13       4806.84       4621.31       259.34 o                         
   4   2  13        820.76        695.66       122.81 o                         
   6   2  13        579.83        841.42       213.26 o                         
   8   2  13       1090.54       1257.72       544.45 o                         
  10   2  13       1086.45       1308.40       501.66 o                         
  12   2  13       1009.28       1622.75       537.48 o                         
  14   2  13         20.48         81.59       470.14 o                         
 -23   3  13         77.60         70.64       395.40 o                         
 -21   3  13        331.97        545.48       279.96 o                         
 -19   3  13         12.20        -54.37       213.83 o                         
 -17   3  13        308.43        435.70       182.79 o                         
 -15   3  13        284.97        168.11       155.55 o                         
 -13   3  13       7690.16       7247.89       285.93 o                         
 -11   3  13       1141.94       1304.70       139.31 o                         
  -9   3  13       1893.80       1690.45       144.20 o                         
  -7   3  13        963.00        955.38       119.28 o                         
  -5   3  13      17046.17      17310.21       374.23 o                         
  -3   3  13        158.85        288.14       118.92 o                         
  -1   3  13        204.40        181.66       114.00 o                         
   1   3  13        782.68        822.15       161.98 o                         
   3   3  13        701.23        489.60       116.26 o                         
   5   3  13         83.66         73.92       172.45 o                         
   7   3  13       1772.47       1888.22       288.49 o                         
   9   3  13          5.81       -392.73       392.73 o                         
  11   3  13        144.51        660.75       561.96 o                         
  13   3  13          9.18         20.75       344.27 o                         
 -24   4  13        118.01        240.31       301.18 o                         
 -22   4  13        566.60        347.59       278.45 o                         
 -20   4  13         21.82        121.64       218.30 o                         
 -18   4  13        435.01        665.11       279.21 o                         
 -16   4  13       1216.36       1046.42       193.65 o                         
 -14   4  13        554.79        487.63       167.86 o                         
 -12   4  13       1613.65       1659.66       148.83 o                         
 -10   4  13       1431.60       1398.05       138.92 o                         
  -8   4  13        409.55        311.85       127.21 o                         
  -6   4  13       3067.42       2779.07       168.88 o                         
  -4   4  13        972.17       1150.35       130.78 o                         
  -2   4  13          0.71         18.29       111.04 o                         
   0   4  13        977.56        747.10       147.61 o                         
   2   4  13       1209.59       1420.56       151.90 o                         
   4   4  13       3231.88       2997.61       260.62 o                         
   6   4  13         18.07       -152.13       374.19 o                         
  10   4  13         62.42        261.84       566.14 o                         
  12   4  13       1407.52       1125.94       639.14 o                         
 -23   5  13       1383.46       1096.23       346.54 o                         
 -21   5  13        974.12        734.39       272.85 o                         
 -19   5  13        686.57        738.42       233.83 o                         
 -17   5  13          6.66        176.12       187.75 o                         
 -15   5  13       3721.79       4336.99       297.69 o                         
 -13   5  13       3002.49       2931.12       219.31 o                         
 -11   5  13        149.54        -19.50       152.86 o                         
  -9   5  13        342.66        298.40       142.74 o                         
  -7   5  13       6828.42       6607.23       211.67 o                         
  -5   5  13       9306.27       9380.03       331.23 o                         
  -3   5  13       1962.95       1696.44       124.88 o                         
  -1   5  13       1083.50       1132.71       122.44 o                         
   1   5  13       1367.42       1223.20       153.52 o                         
   3   5  13       2528.81       3295.06       265.60 o                         
   5   5  13        307.69          9.24       222.18 o                         
   7   5  13       2989.99       3126.39       554.17 o                         
   9   5  13         55.21        522.21       548.31 o                         
  11   5  13       1162.89        685.57       608.34 o                         
  13   5  13        204.73       -223.38       622.96 o                         
 -22   6  13        553.73        -21.14       414.46 o                         
 -20   6  13         85.98        207.15       235.83 o                         
 -18   6  13        838.74       1040.64       207.67 o                         
 -16   6  13        868.45       1127.87       280.16 o                         
 -14   6  13        279.77        254.43       230.73 o                         
 -12   6  13        528.17        964.70       185.24 o                         
 -10   6  13       4106.61       3998.71       262.22 o                         
  -8   6  13       2221.66       2070.65       144.95 o                         
  -6   6  13        436.68        418.12       118.43 o                         
  -4   6  13       1015.13       1075.28       132.63 o                         
  -2   6  13         36.82       -109.98       110.15 o                         
   0   6  13       1153.25       1152.20       168.92 o                         
   2   6  13        335.95         49.47       203.41 o                         
   4   6  13        168.81         42.09       272.83 o                         
   6   6  13       1369.79       1905.53       363.50 o                         
   8   6  13       2111.17       1982.25       416.76 o                         
  10   6  13       1296.04        865.31       646.99 o                         
  12   6  13        669.88       -148.82       623.81 o                         
 -21   7  13         27.19        361.94       252.75 o                         
 -19   7  13         21.73         62.95       233.90 o                         
 -17   7  13          0.85       -126.27       190.92 o                         
 -15   7  13          0.72       -124.13       184.15 o                         
 -13   7  13        774.87        434.16       193.09 o                         
 -11   7  13       3628.33       3332.35       229.07 o                         
  -9   7  13       2040.42       1961.57       200.19 o                         
  -7   7  13         13.38       -149.26       149.26 o                         
  -5   7  13        428.02        218.26       134.28 o                         
  -3   7  13        505.45        480.38       159.07 o                         
  -1   7  13         24.60       -170.72       170.72 o                         
   1   7  13          2.59       -186.76       186.76 o                         
   3   7  13        222.24        383.10       288.62 o                         
   5   7  13        187.33       -267.60       411.24 o                         
   7   7  13        555.67        678.97       383.81 o                         
   9   7  13        431.13        315.77       619.10 o                         
  11   7  13         96.33        426.75       640.20 o                         
 -20   8  13          5.58        -88.86       231.65 o                         
 -18   8  13        344.31        257.69       219.13 o                         
 -16   8  13          3.49       -197.61       197.61 o                         
 -14   8  13          3.41        -45.46       186.37 o                         
 -12   8  13        179.27        608.75       189.98 o                         
 -10   8  13         29.26        -88.67       186.34 o                         
  -8   8  13        231.63        255.78       181.55 o                         
  -6   8  13        970.36        717.21       190.85 o                         
  -4   8  13        117.61        245.47       188.04 o                         
  -2   8  13         30.58        106.30       192.57 o                         
   0   8  13        180.35        277.01       201.81 o                         
   2   8  13        144.44        -19.98       210.83 o                         
   4   8  13        246.14        579.06       309.05 o                         
   6   8  13        212.46        550.66       383.03 o                         
   8   8  13        614.26        463.41      1406.57 o                         
  10   8  13        933.25       1271.61       657.20 o                         
 -19   9  13        159.26        392.91       310.25 o                         
 -17   9  13        160.95        204.27       225.51 o                         
 -15   9  13        259.10        221.84       223.04 o                         
 -13   9  13        530.98        507.88       222.19 o                         
 -11   9  13       5115.98       5184.09       394.15 o                         
  -9   9  13       1457.15       1092.27       252.09 o                         
  -7   9  13         32.07       -222.70       222.70 o                         
  -5   9  13       3310.19       3428.28       310.04 o                         
  -3   9  13        934.36       1340.25       265.55 o                         
  -1   9  13       1004.32       1555.22       267.47 o                         
   1   9  13         30.50       -238.14       238.14 o                         
   3   9  13       1674.61       1545.69       402.47 o                         
   5   9  13       1738.03       2294.22       665.63 o                         
   7   9  13       3047.72       3247.10       432.19 o                         
   9   9  13        859.64        719.75       658.16 o                         
 -18  10  13        521.21        742.42       537.74 o                         
 -16  10  13        704.94        847.55       251.11 o                         
 -14  10  13        132.83         57.75       251.51 o                         
 -12  10  13        233.10        267.52       252.65 o                         
 -10  10  13        718.58        706.95       259.24 o                         
  -8  10  13        706.25        199.03       255.49 o                         
  -6  10  13         22.22       -129.13       234.77 o                         
  -4  10  13         27.25         10.72       252.33 o                         
  -2  10  13       1425.93       1592.61       288.56 o                         
   0  10  13       3294.24       3318.98       337.09 o                         
   2  10  13        327.54        146.86       327.13 o                         
   4  10  13         14.84        358.81       356.14 o                         
   6  10  13       2657.30       3356.75       721.47 o                         
 -15  11  13         46.02       -286.10       286.10 o                         
 -13  11  13        102.55        295.56       264.97 o                         
 -11  11  13          0.14         23.95       256.76 o                         
  -9  11  13          0.16        330.42       262.10 o                         
  -7  11  13        876.37        679.97       269.72 o                         
  -5  11  13        332.64         59.34       263.05 o                         
  -3  11  13        173.41        607.60       286.94 o                         
  -1  11  13         51.35         70.33       380.45 o                         
   1  11  13         21.99        312.31       290.74 o                         
   3  11  13        198.68       -247.32       517.60 o                         
   5  11  13         17.27        926.94       488.95 o                         
 -12  12  13         29.22        216.64       309.43 o                         
 -10  12  13        443.50        -60.56       305.84 o                         
  -8  12  13         15.44       -214.23       282.62 o                         
  -6  12  13        251.82        504.64       291.40 o                         
  -4  12  13        166.72        432.25       299.16 o                         
  -2  12  13       1282.48       1575.75       341.69 o                         
   0  12  13        319.76       -308.77       308.77 o                         
   2  12  13        349.21        626.93       461.40 o                         
  -7  13  13         59.80        -88.43       311.20 o                         
  -5  13  13        247.44        236.69       348.63 o                         
  -3  13  13        812.87        919.68       355.56 o                         
 -24   0  14        869.04        920.67       437.13 o                         
 -22   0  14       1938.17       1894.23       458.27 o                         
 -20   0  14       1417.25       1803.26       685.60 o                         
 -18   0  14        211.57       -109.32       316.53 o                         
 -16   0  14        177.72        393.45       240.43 o                         
 -14   0  14        832.58        864.35       244.66 o                         
 -12   0  14       3854.32       3802.65       311.00 o                         
 -10   0  14       3101.42       3184.05       294.61 o                         
  -8   0  14       4926.86       5059.76       280.56 o                         
  -6   0  14         34.80       -186.43       186.43 o                         
  -4   0  14       1967.07       1998.44       214.67 o                         
  -2   0  14        877.64        856.53       170.79 o                         
   0   0  14       2632.00       2541.78       270.08 o                         
   2   0  14       4808.85       3928.01       246.37 o                         
   4   0  14         38.50        -24.30       163.60 o                         
   6   0  14       8519.65      10059.64       854.07 o                         
   8   0  14       4731.44       4045.71       630.86 o                         
  10   0  14        421.22        880.21       519.81 o                         
  12   0  14        395.59        194.14       468.13 o                         
 -23   1  14       1132.49       1418.86       389.57 o                         
 -21   1  14       1329.14       1366.71       306.80 o                         
 -19   1  14          3.71        112.54       238.40 o                         
 -17   1  14        462.11        365.58       200.13 o                         
 -15   1  14        710.24        139.31       183.23 o                         
 -13   1  14       2921.51       2911.72       192.30 o                         
 -11   1  14       2092.95       2442.73       194.73 o                         
  -9   1  14       4366.65       4570.15       209.38 o                         
  -7   1  14        255.19        208.22       132.13 o                         
  -5   1  14       2397.73       2261.78       162.97 o                         
  -3   1  14        393.16        537.96       128.45 o                         
  -1   1  14        979.60        871.81       121.34 o                         
   1   1  14         98.73         53.65       106.83 o                         
   3   1  14       1897.93       1948.68       188.04 o                         
   5   1  14       2693.52       2622.97       291.49 o                         
   7   1  14       6473.77       6674.28       522.11 o                         
   9   1  14       2581.87       2717.92       412.48 o                         
  11   1  14        182.01         -2.94       357.03 o                         
  13   1  14         57.59       -522.12       862.88 o                         
 -24   2  14          9.29       -272.24       272.24 o                         
 -22   2  14        255.31        278.05       275.23 o                         
 -20   2  14        479.02        282.17       257.07 o                         
 -18   2  14        109.89       -152.42       202.02 o                         
 -16   2  14       1328.05       1356.68       197.12 o                         
 -14   2  14        126.98        311.75       141.62 o                         
 -12   2  14        171.80        232.02       132.27 o                         
 -10   2  14       3695.61       3949.61       188.28 o                         
  -8   2  14         17.49         11.43       141.06 o                         
  -6   2  14        546.14        521.83       127.22 o                         
  -4   2  14       1027.35       1053.89       139.97 o                         
  -2   2  14        633.99        504.34       127.07 o                         
   0   2  14        466.06        286.21       141.30 o                         
   2   2  14        184.88         36.57       115.38 o                         
   4   2  14        907.11        705.61       189.52 o                         
   6   2  14        638.46        399.89       220.02 o                         
   8   2  14          0.44        504.01       330.47 o                         
  10   2  14        188.40        654.36       342.68 o                         
  12   2  14          8.02       -278.30       340.45 o                         
 -23   3  14        481.30        765.77       319.99 o                         
 -21   3  14       3093.52       2951.82       397.08 o                         
 -19   3  14        194.48        547.64       230.06 o                         
 -17   3  14       1500.52       1459.73       214.25 o                         
 -15   3  14          6.56       -163.76       163.76 o                         
 -13   3  14       2698.71       2774.93       177.52 o                         
 -11   3  14       1172.76       1491.19       150.05 o                         
  -9   3  14       4678.31       5238.58       207.88 o                         
  -7   3  14       1404.23       1281.63       144.12 o                         
  -5   3  14       8022.02       8155.52       249.79 o                         
  -3   3  14       2253.05       2552.12       178.72 o                         
  -1   3  14       1817.02       2016.28       149.64 o                         
   1   3  14        431.25        185.06       136.96 o                         
   3   3  14       1199.68       1245.81       211.88 o                         
   5   3  14       5727.35       5643.52       337.80 o                         
   7   3  14        960.47       1436.70       342.91 o                         
   9   3  14        701.78        754.34       343.48 o                         
  11   3  14        830.18       1107.80       483.89 o                         
  13   3  14       1117.06       1028.11       527.17 o                         
 -22   4  14        245.41        346.26       287.92 o                         
 -20   4  14        568.99        916.44       243.01 o                         
 -18   4  14        752.45        635.55       214.95 o                         
 -16   4  14        316.51        269.61       191.88 o                         
 -14   4  14       2487.62       1948.63       209.99 o                         
 -12   4  14        682.91        691.33       144.27 o                         
 -10   4  14        297.90        -29.46       126.43 o                         
  -8   4  14       2286.77       2302.05       169.79 o                         
  -6   4  14       5497.67       5373.06       207.43 o                         
  -4   4  14       6336.11       6100.97       217.00 o                         
  -2   4  14        862.53        891.94       133.42 o                         
   0   4  14       1455.87       1139.12       180.45 o                         
   2   4  14       1626.69       2116.08       236.49 o                         
   4   4  14       2220.76       2430.66       251.55 o                         
   6   4  14        221.15         77.00       246.64 o                         
 -23   5  14        868.15        874.38       366.50 o                         
 -21   5  14        165.76        174.98       270.62 o                         
 -19   5  14         40.67       -133.88       294.82 o                         
 -17   5  14       1209.25       1703.08       226.83 o                         
 -15   5  14       1061.41        611.73       201.10 o                         
 -13   5  14        367.73        518.30       177.34 o                         
 -11   5  14       1122.16       1121.54       165.46 o                         
  -9   5  14       1226.02       1428.21       152.12 o                         
  -7   5  14       3385.43       3174.93       174.73 o                         
  -5   5  14          3.58         45.40       120.83 o                         
  -3   5  14       2375.29       2050.12       147.11 o                         
  -1   5  14       5490.82       5238.67       289.84 o                         
   1   5  14       1712.44       1722.36       243.31 o                         
   3   5  14        132.26        137.49       205.42 o                         
   5   5  14         15.20       -205.27       205.27 o                         
   7   5  14       1156.31        277.90       406.61 o                         
 -22   6  14         21.07       -140.20       252.10 o                         
 -20   6  14        384.03        273.28       242.73 o                         
 -18   6  14        437.11        551.84       207.98 o                         
 -16   6  14        185.91        167.68       198.08 o                         
 -14   6  14         33.77         42.00       186.91 o                         
 -12   6  14       3990.93       3831.28       348.59 o                         
 -10   6  14       4031.34       3796.02       212.66 o                         
  -8   6  14        376.62        374.37       135.69 o                         
  -6   6  14         16.26        213.43       130.70 o                         
  -4   6  14        870.72        780.19       145.75 o                         
  -2   6  14       1090.78       1169.90       209.29 o                         
   0   6  14       1643.37       1787.61       225.23 o                         
   2   6  14         13.45        403.57       226.38 o                         
   4   6  14       2088.66       1583.29       315.96 o                         
   6   6  14        567.35         64.72       445.86 o                         
 -21   7  14        593.37        337.06       322.93 o                         
 -19   7  14        361.57        555.55       247.36 o                         
 -17   7  14       1644.51       1390.71       311.26 o                         
 -15   7  14        752.30        829.51       208.87 o                         
 -13   7  14       5177.18       5457.67       288.40 o                         
 -11   7  14       2259.56       2243.55       213.64 o                         
  -9   7  14       2570.48       2310.26       204.36 o                         
  -7   7  14        894.89        745.21       163.33 o                         
  -5   7  14       1390.46       1479.01       177.17 o                         
  -3   7  14         69.38         23.16       158.36 o                         
  -1   7  14         66.09        335.85       203.89 o                         
   1   7  14         15.18       -203.75       203.75 o                         
   3   7  14        766.49        607.69       304.92 o                         
   5   7  14       4286.63       4894.56       417.92 o                         
   7   7  14       1157.12       2186.74       566.35 o                         
 -20   8  14         59.36        138.43       273.78 o                         
 -18   8  14          3.76       -228.17       228.17 o                         
 -16   8  14         15.39       -171.20       217.33 o                         
 -14   8  14        292.56         29.53       215.01 o                         
 -12   8  14       1242.29        902.09       233.51 o                         
 -10   8  14        620.75        612.46       207.64 o                         
  -8   8  14        846.00        494.08       198.95 o                         
  -6   8  14        648.02        674.25       441.14 o                         
  -4   8  14       1743.46       2169.02       240.54 o                         
  -2   8  14        210.11         84.93       225.38 o                         
   0   8  14       1391.20       1468.34       239.23 o                         
   2   8  14         34.34        501.43       231.68 o                         
   4   8  14         73.78         -2.48       267.74 o                         
   6   8  14        716.35       -169.93       512.21 o                         
 -19   9  14         47.67       -137.86       259.61 o                         
 -17   9  14        523.16        377.40       236.19 o                         
 -15   9  14        680.47        607.48       288.10 o                         
 -13   9  14         55.75        549.37       236.07 o                         
 -11   9  14         60.70       -234.40       234.40 o                         
  -9   9  14        109.71        149.00       245.21 o                         
  -7   9  14        435.44       -113.34       233.72 o                         
  -5   9  14         38.28        -75.23       239.29 o                         
  -3   9  14         46.56         49.10       243.64 o                         
  -1   9  14        792.90        875.46       302.86 o                         
   1   9  14       1173.94        677.12       270.95 o                         
   3   9  14        135.63        409.69       256.32 o                         
   5   9  14        233.47       -132.29       333.60 o                         
   7   9  14        156.67        -43.19       559.02 o                         
 -16  10  14        108.16        437.40       274.59 o                         
 -14  10  14         24.88         75.96       258.37 o                         
 -12  10  14        531.41        775.74       275.16 o                         
 -10  10  14        247.64         66.72       252.12 o                         
  -8  10  14       1576.61       1823.48       296.32 o                         
  -6  10  14        507.90        244.25       263.18 o                         
  -4  10  14       1024.91        397.81       269.39 o                         
  -2  10  14        461.95        292.11       282.17 o                         
   0  10  14        685.57        170.67       276.93 o                         
   2  10  14         33.09        596.42       654.42 o                         
   4  10  14        150.90         75.27       431.58 o                         
   6  10  14        362.96        479.10       639.87 o                         
 -15  11  14        679.49        205.73       443.65 o                         
 -13  11  14        446.30        688.81       281.17 o                         
 -11  11  14         39.05        -48.82       278.38 o                         
  -9  11  14        460.48        609.58       399.99 o                         
  -7  11  14        811.51        916.92       376.26 o                         
  -5  11  14       3432.31       3336.16       407.35 o                         
  -3  11  14        541.05        385.78       321.82 o                         
  -1  11  14        516.35        279.40       296.58 o                         
   1  11  14       1682.79       1704.03       382.16 o                         
   3  11  14       3105.90       3775.02       580.67 o                         
 -12  12  14         51.73       -278.43       362.15 o                         
 -10  12  14          4.23       -145.43       349.10 o                         
  -8  12  14         86.85       1076.72       346.64 o                         
  -6  12  14        486.79        275.46       600.09 o                         
  -4  12  14        199.13        260.93       340.58 o                         
  -2  12  14        292.13         57.09       342.77 o                         
   0  12  14        677.73        704.92       360.64 o                         
 -23   1  15        987.63        954.08       307.89 o                         
 -21   1  15        120.84       -211.77       261.51 o                         
 -19   1  15       1146.89        885.59       271.30 o                         
 -17   1  15       3191.22       3459.80       311.15 o                         
 -15   1  15        157.71         34.88       171.50 o                         
 -13   1  15        585.79        641.35       176.74 o                         
 -11   1  15       1181.44       1250.74       166.24 o                         
  -9   1  15        936.04        918.92       157.20 o                         
  -7   1  15       3982.37       4030.80       206.16 o                         
  -5   1  15       2419.50       2493.12       189.66 o                         
  -3   1  15       2312.86       2285.80       164.73 o                         
  -1   1  15       1771.57       1742.46       154.48 o                         
   1   1  15       2835.91       2747.52       160.95 o                         
   3   1  15         42.16        -19.08       159.95 o                         
   5   1  15         10.82       -305.42       305.42 o                         
   7   1  15        518.49        508.85       846.57 o                         
   9   1  15        499.11        947.57       370.88 o                         
  11   1  15        272.58          5.33       348.04 o                         
 -24   2  15        740.38       1501.26       454.75 o                         
 -22   2  15         48.62       -121.40       270.01 o                         
 -20   2  15        372.02        110.68       260.75 o                         
 -18   2  15        418.62        705.97       264.20 o                         
 -16   2  15       1741.82       1986.01       212.96 o                         
 -14   2  15          8.96        193.27       157.57 o                         
 -12   2  15       3201.66       3597.93       208.88 o                         
 -10   2  15       5788.99       6637.55       258.97 o                         
  -8   2  15       4744.70       5086.33       371.15 o                         
  -6   2  15        863.35        881.84       152.02 o                         
  -4   2  15        497.09        448.17       135.38 o                         
  -2   2  15       5140.29       5404.42       243.39 o                         
   0   2  15        651.47        454.55       147.55 o                         
   2   2  15         10.15       -104.85       195.53 o                         
   4   2  15        283.47         77.04       217.75 o                         
   6   2  15       2246.35       1952.55       510.28 o                         
   8   2  15        277.91        801.57       355.11 o                         
  10   2  15         10.30       -325.01       335.95 o                         
  12   2  15        329.07        124.36       388.43 o                         
 -23   3  15         26.91         45.01       288.90 o                         
 -21   3  15          3.72       -259.34       272.66 o                         
 -19   3  15       1293.52       1404.05       257.53 o                         
 -17   3  15        828.89        627.23       206.12 o                         
 -15   3  15       1193.67       1009.86       197.46 o                         
 -13   3  15        101.77        -81.83       154.09 o                         
 -11   3  15        423.81        460.41       149.02 o                         
  -9   3  15        148.78        -95.30       143.77 o                         
  -7   3  15        658.26        383.80       146.77 o                         
  -5   3  15        166.22        230.30       126.39 o                         
  -3   3  15       1339.54       1258.49       153.00 o                         
  -1   3  15       2376.46       1966.60       158.05 o                         
   1   3  15       1322.13       1491.62       221.69 o                         
   3   3  15       2466.69       2120.09       240.11 o                         
   5   3  15       4407.00       4405.57       381.20 o                         
   7   3  15        222.89        844.16       334.89 o                         
   9   3  15          1.89       -159.18       338.58 o                         
  11   3  15        277.37        347.74       374.38 o                         
 -22   4  15         45.81         21.49       282.99 o                         
 -20   4  15         20.65        455.15       242.21 o                         
 -18   4  15         36.41       -172.96       221.18 o                         
 -16   4  15        185.69        134.89       194.58 o                         
 -14   4  15        130.39       -150.83       179.52 o                         
 -12   4  15         18.48       -145.68       145.68 o                         
 -10   4  15        106.23          4.81       149.41 o                         
  -8   4  15          0.95         25.74       142.17 o                         
  -6   4  15       1721.33       1739.94       176.22 o                         
  -4   4  15          0.82         59.37       124.89 o                         
  -2   4  15        164.62         46.22       138.08 o                         
   0   4  15          0.86        -12.50       202.38 o                         
   2   4  15       1623.27       1540.59       237.41 o                         
   4   4  15        123.22         97.97       218.71 o                         
   6   4  15       1032.38        839.20       285.08 o                         
   8   4  15         75.16       -185.15       440.89 o                         
  10   4  15          0.40        240.61       578.67 o                         
 -21   5  15        577.86        822.67       264.56 o                         
 -19   5  15        855.46        880.87       249.26 o                         
 -17   5  15       2447.45       3022.40       261.88 o                         
 -15   5  15        916.84        656.15       206.05 o                         
 -13   5  15         22.00       -206.60       217.16 o                         
 -11   5  15          7.41        148.02       152.70 o                         
  -9   5  15       5228.41       5105.77       258.70 o                         
  -7   5  15         74.62          1.74       129.28 o                         
  -5   5  15        156.31       -109.14       139.21 o                         
  -3   5  15         85.93        223.86       141.11 o                         
  -1   5  15       4642.18       5298.89       486.30 o                         
   1   5  15       6808.18       7202.06       379.44 o                         
   3   5  15       3109.70       3285.47       292.52 o                         
   5   5  15       3892.63       3839.26       394.40 o                         
   7   5  15        337.19       -278.33       344.95 o                         
   9   5  15        340.73       -103.75       566.69 o                         
 -22   6  15         24.80       -254.42       254.42 o                         
 -20   6  15        908.32        981.74       268.22 o                         
 -18   6  15        140.59         31.84       216.15 o                         
 -16   6  15        667.94        680.95       217.10 o                         
 -14   6  15        667.02        487.09       200.59 o                         
 -12   6  15       4310.18       4285.99       257.75 o                         
 -10   6  15        897.42        781.94       184.82 o                         
  -8   6  15       4988.49       4864.69       231.78 o                         
  -6   6  15        874.97        922.06       160.69 o                         
  -4   6  15          7.13       -159.97       184.28 o                         
  -2   6  15        352.96        374.76       207.60 o                         
   0   6  15        234.53        276.80       211.31 o                         
   2   6  15        146.71         87.27       234.12 o                         
   4   6  15        234.05        237.91       250.07 o                         
   6   6  15        520.00        192.23       454.02 o                         
   8   6  15        403.58        769.45       614.39 o                         
 -21   7  15         28.64       -215.17       255.81 o                         
 -19   7  15          2.60        307.29       252.80 o                         
 -17   7  15         20.78       -120.55       250.28 o                         
 -15   7  15         75.36        -99.80       200.15 o                         
 -13   7  15        344.32        319.71       193.56 o                         
 -11   7  15         59.05        141.11       196.41 o                         
  -9   7  15         29.91        196.70       194.58 o                         
  -7   7  15       1081.63       1148.59       204.69 o                         
  -5   7  15       1835.77       1864.64       237.58 o                         
  -3   7  15       1794.38       1657.11       231.98 o                         
  -1   7  15        178.51        701.28       228.51 o                         
   1   7  15        439.39        417.12       326.92 o                         
   3   7  15        227.54        346.79       246.91 o                         
   5   7  15         25.79         95.02       695.60 o                         
   7   7  15          3.02        -29.81       590.39 o                         
 -20   8  15        231.60        224.39       358.31 o                         
 -18   8  15         26.42        -78.71       243.20 o                         
 -16   8  15        166.81        111.84       294.53 o                         
 -14   8  15        401.89        524.29       234.18 o                         
 -12   8  15        833.38        693.51       230.05 o                         
 -10   8  15       1194.23       1037.39       221.99 o                         
  -8   8  15        174.08        151.34       299.96 o                         
  -6   8  15          4.99        151.00       234.87 o                         
  -4   8  15         71.44        424.78       325.10 o                         
  -2   8  15          3.20        172.62       208.55 o                         
   0   8  15        133.17       -245.27       245.27 o                         
   2   8  15        268.28        111.70       255.66 o                         
   4   8  15        207.18        397.62       326.14 o                         
   6   8  15       1518.65       1141.96       433.79 o                         
   8   8  15        638.79       1634.20       667.83 o                         
 -17   9  15         68.34         -8.78       237.20 o                         
 -15   9  15         14.74       -230.70       230.70 o                         
 -13   9  15       1474.35       1798.79       369.40 o                         
 -11   9  15        703.97        504.41       260.08 o                         
  -9   9  15        203.84        524.78       252.16 o                         
  -7   9  15       1610.40       1086.83       277.58 o                         
  -5   9  15        843.29       1147.16       277.77 o                         
  -3   9  15        600.79        296.95       263.78 o                         
  -1   9  15        537.09        186.02       258.10 o                         
   1   9  15        440.54       -353.11       353.11 o                         
   3   9  15       1376.42       1486.64       384.68 o                         
   5   9  15        781.33        437.33       617.38 o                         
 -16  10  15        114.65        213.28       360.89 o                         
 -14  10  15        251.99        242.82       277.30 o                         
 -12  10  15        456.46        639.38       285.02 o                         
 -10  10  15         96.11        610.57       281.48 o                         
  -8  10  15       1459.07       1913.30       302.24 o                         
  -6  10  15        283.03        369.00       370.13 o                         
  -4  10  15        460.92        431.48       367.86 o                         
  -2  10  15        435.82        372.10       286.12 o                         
   0  10  15         45.34        497.05       287.96 o                         
   2  10  15        140.46        120.92       320.77 o                         
   4  10  15        470.27        567.65       606.40 o                         
 -13  11  15          7.71         10.37       337.21 o                         
 -11  11  15          4.59        359.00       289.27 o                         
  -9  11  15         79.61         80.15       291.03 o                         
  -7  11  15        187.79        180.90       286.13 o                         
  -5  11  15         56.97        -67.01       299.32 o                         
  -3  11  15         84.86       -222.58       292.92 o                         
  -1  11  15        418.36        370.03       360.04 o                         
   1  11  15        361.14        677.83       486.09 o                         
 -10  12  15        769.05        940.09       347.31 o                         
  -8  12  15        444.30        334.40       481.21 o                         
  -6  12  15        200.25        229.78       341.56 o                         
  -4  12  15        402.32        389.03       348.74 o                         
  -2  12  15        208.66        505.41       671.26 o                         
 -24   0  16       3113.79       4020.31       566.72 o                         
 -22   0  16         57.80       -117.87       394.27 o                         
 -20   0  16        453.25        185.06       638.63 o                         
 -18   0  16         36.07        -18.07       356.84 o                         
 -16   0  16       1964.15       2750.23       335.87 o                         
 -14   0  16       4390.40       4706.47       371.82 o                         
 -12   0  16       3775.21       4637.84       366.78 o                         
 -10   0  16       7735.33       8003.71       445.12 o                         
  -8   0  16       3368.57       3776.20       274.45 o                         
  -6   0  16       2332.81       2878.50       455.68 o                         
  -4   0  16        331.40        726.79       414.36 o                         
  -2   0  16       1141.64       1373.21       243.90 o                         
   0   0  16        471.00        375.73       234.99 o                         
   2   0  16        812.84       1123.54       272.85 o                         
   4   0  16       5145.54       4047.67       612.68 o                         
   6   0  16       2623.12       2776.92       619.78 o                         
   8   0  16       3268.65       2043.69       604.08 o                         
  10   0  16       3611.86       3525.73       704.54 o                         
 -23   1  16         55.34       -281.84       281.84 o                         
 -21   1  16        134.58        248.86       281.59 o                         
 -19   1  16         13.17        -24.51       256.06 o                         
 -17   1  16         22.72         69.58       251.02 o                         
 -15   1  16         17.35        -52.33       174.30 o                         
 -13   1  16       2041.92       2305.34       281.85 o                         
 -11   1  16         45.02        164.49       158.56 o                         
  -9   1  16       3417.02       3798.98       214.06 o                         
  -7   1  16        611.49        734.26       159.37 o                         
  -5   1  16         37.09         57.21       154.18 o                         
  -3   1  16        927.46        516.35       145.86 o                         
  -1   1  16       1692.97       1764.98       174.29 o                         
   1   1  16       2094.72       2110.27       191.49 o                         
   3   1  16         53.50          5.90       359.03 o                         
   5   1  16        210.48         -3.01       315.64 o                         
   7   1  16       2563.93       3099.67       443.20 o                         
   9   1  16       1207.44        932.89       517.99 o                         
  11   1  16         24.84        -38.66       363.33 o                         
 -22   2  16          0.55       -305.66       305.66 o                         
 -20   2  16          1.41       -265.80       265.80 o                         
 -18   2  16          2.41       -249.83       249.83 o                         
 -16   2  16         70.93         46.88       188.31 o                         
 -14   2  16        104.40         74.35       163.77 o                         
 -12   2  16         81.18         91.35       162.42 o                         
 -10   2  16        906.02       1059.82       174.56 o                         
  -8   2  16       1453.63       1598.24       174.47 o                         
  -6   2  16       6057.42       5953.09       246.58 o                         
  -4   2  16         50.85        -53.56       131.29 o                         
  -2   2  16        395.33        335.45       151.36 o                         
   0   2  16         26.51       -147.04       147.04 o                         
   2   2  16        112.90        140.27       194.73 o                         
   4   2  16        334.75        152.47       249.47 o                         
   6   2  16        324.25        268.61       339.73 o                         
   8   2  16        124.15       -120.85       360.48 o                         
  10   2  16         88.20        324.91       367.82 o                         
 -23   3  16        735.81        878.72       316.56 o                         
 -21   3  16          2.95        -89.01       280.69 o                         
 -19   3  16          3.59        -25.56       235.00 o                         
 -17   3  16         66.22       -192.65       192.65 o                         
 -15   3  16        145.45        130.71       195.80 o                         
 -13   3  16        250.99        319.06       215.11 o                         
 -11   3  16        767.48        584.15       167.17 o                         
  -9   3  16       4519.58       4605.97       251.38 o                         
  -7   3  16       4162.19       4246.90       221.01 o                         
  -5   3  16       1427.98       1387.17       151.61 o                         
  -3   3  16         25.80         67.11       153.88 o                         
  -1   3  16       2259.24       1934.13       200.71 o                         
   1   3  16       1040.13        873.52       242.15 o                         
   3   3  16       1244.53        772.28       274.63 o                         
   5   3  16        147.84        254.92       333.21 o                         
   7   3  16          4.38       -327.47       327.47 o                         
   9   3  16        353.68        413.99       371.78 o                         
 -22   4  16        576.44        728.65       310.74 o                         
 -20   4  16       1205.23       1563.49       303.01 o                         
 -18   4  16       1405.58        915.92       252.13 o                         
 -16   4  16       1178.86       1101.30       222.48 o                         
 -14   4  16       2625.33       2859.98       249.68 o                         
 -12   4  16       1313.61       1309.27       184.37 o                         
 -10   4  16         91.76       -152.73       152.73 o                         
  -8   4  16         52.39        166.10       154.43 o                         
  -6   4  16         26.70        281.92       155.70 o                         
  -4   4  16         17.31        337.97       148.52 o                         
  -2   4  16        990.58       1075.48       182.89 o                         
   0   4  16       2908.82       3323.52       310.65 o                         
   2   4  16       8157.55       8224.56       403.26 o                         
   4   4  16       3170.86       3036.62       458.81 o                         
   6   4  16       1483.22       1363.75       379.05 o                         
   8   4  16       1327.75       2196.69       423.89 o                         
  10   4  16         26.73       -345.54       345.54 o                         
 -21   5  16        100.69         25.02       261.59 o                         
 -19   5  16        687.01        709.18       259.42 o                         
 -17   5  16       1717.15       1825.01       237.61 o                         
 -15   5  16        413.61        540.24       206.39 o                         
 -13   5  16        349.73         35.73       199.59 o                         
 -11   5  16         18.34       -139.12       184.47 o                         
  -9   5  16        680.39        632.39       162.90 o                         
  -7   5  16          3.07        234.55       147.64 o                         
  -5   5  16        392.45        470.63       171.13 o                         
  -3   5  16       1745.53       2068.82       291.56 o                         
  -1   5  16       1843.74       1768.17       242.84 o                         
   1   5  16        504.73        469.21       241.17 o                         
   3   5  16       1077.27       1049.90       298.33 o                         
   5   5  16          1.59       -259.25       259.25 o                         
   7   5  16          9.86        105.36       360.95 o                         
   9   5  16          6.83        123.54       599.43 o                         
 -20   6  16         85.87       -250.82       250.82 o                         
 -18   6  16        101.04       -106.99       260.27 o                         
 -16   6  16          7.83       -201.32       231.37 o                         
 -14   6  16        539.24        673.78       212.76 o                         
 -12   6  16       1252.08        802.49       209.21 o                         
 -10   6  16        959.63       1078.53       194.19 o                         
  -8   6  16        473.26        528.12       179.06 o                         
  -6   6  16        101.42        347.61       165.73 o                         
  -4   6  16       1373.50       1439.57       236.13 o                         
  -2   6  16         37.66         11.53       221.04 o                         
   0   6  16        708.46        729.77       235.02 o                         
   2   6  16       1582.22       1245.77       264.61 o                         
   4   6  16         83.82         91.67       368.60 o                         
   6   6  16        207.65        733.95       376.89 o                         
   8   6  16        412.53       1189.93       656.54 o                         
 -19   7  16        190.31        473.49       297.96 o                         
 -17   7  16        534.84        657.01       248.46 o                         
 -15   7  16       1042.98       1260.84       285.88 o                         
 -13   7  16       1103.70       1681.21       253.37 o                         
 -11   7  16       1730.99       1892.72       251.24 o                         
  -9   7  16       3626.33       3966.94       283.07 o                         
  -7   7  16        629.15        798.60       255.41 o                         
  -5   7  16        409.06        469.20       208.21 o                         
  -3   7  16       1043.05        602.63       229.50 o                         
  -1   7  16       1158.35       1465.79       394.29 o                         
   1   7  16        310.95        434.84       233.53 o                         
   3   7  16       1133.73       1330.97       287.84 o                         
   5   7  16         75.00       -122.71       305.50 o                         
   7   7  16        152.30       -248.87       574.83 o                         
 -18   8  16        212.49        172.67       277.61 o                         
 -16   8  16        472.66        335.19       248.62 o                         
 -14   8  16        661.48        724.87       248.40 o                         
 -12   8  16       2113.97       2060.36       260.67 o                         
 -10   8  16       1638.23       1667.18       290.74 o                         
  -8   8  16         61.53        235.45       255.90 o                         
  -6   8  16          9.06         47.62       246.85 o                         
  -4   8  16       2292.10       2744.07       313.36 o                         
  -2   8  16         47.60        271.70       257.91 o                         
   0   8  16         36.87       -144.70       223.11 o                         
   2   8  16         22.56        221.17       251.88 o                         
   4   8  16       3882.40       3267.08       353.74 o                         
   6   8  16        583.58        373.11       622.53 o                         
 -17   9  16        259.05       -260.70       260.70 o                         
 -15   9  16         25.35       -170.50       303.45 o                         
 -13   9  16         19.45         61.82       464.33 o                         
 -11   9  16         34.23        -43.49       266.84 o                         
  -9   9  16          2.28       -197.07       252.76 o                         
  -7   9  16          2.81        241.90       260.09 o                         
  -5   9  16        338.82         -2.59       264.92 o                         
  -3   9  16        584.80        173.85       268.18 o                         
  -1   9  16        104.20         27.54       469.47 o                         
   1   9  16        425.36        143.08       287.86 o                         
   3   9  16          0.86        -11.83       351.28 o                         
 -14  10  16        354.68        146.17       314.79 o                         
 -12  10  16         43.23       -143.09       282.98 o                         
 -10  10  16        441.11        198.28       283.63 o                         
  -8  10  16        220.81       -261.46       261.46 o                         
  -6  10  16       1978.88       1898.54       636.37 o                         
  -4  10  16        291.73        368.98       288.31 o                         
  -2  10  16         39.74        226.62       304.76 o                         
   0  10  16         40.74       -188.68       322.47 o                         
   2  10  16        617.68       1348.14       473.40 o                         
 -11  11  16        119.25        460.12       331.33 o                         
  -9  11  16        522.07        297.88       446.98 o                         
  -7  11  16        975.15        321.04       346.43 o                         
  -5  11  16       1979.36       2374.22       485.57 o                         
  -3  11  16        563.93       1201.11       362.61 o                         
  -1  11  16        828.86        613.11       370.03 o                         
 -23   1  17          7.97        195.38       300.07 o                         
 -21   1  17        167.91         16.25       279.54 o                         
 -19   1  17        167.40        332.92       274.96 o                         
 -17   1  17         38.20       -388.59       443.95 o                         
 -15   1  17        154.38        211.56       218.24 o                         
 -13   1  17       3938.34       3915.64       254.38 o                         
 -11   1  17       1558.53       1684.20       282.22 o                         
  -9   1  17       7901.61       8869.68       311.68 o                         
  -7   1  17        349.80        315.58       161.68 o                         
  -5   1  17        381.23        382.26       168.11 o                         
  -3   1  17       1721.97       1977.78       189.74 o                         
  -1   1  17        129.76        468.90       177.89 o                         
   1   1  17         12.61        119.10       357.25 o                         
   3   1  17        109.98       -172.84       321.71 o                         
   5   1  17       1297.98        993.44       374.28 o                         
   7   1  17         50.96       -555.00       585.10 o                         
   9   1  17          2.98       -203.23       398.22 o                         
 -22   2  17         55.97       -291.27       291.27 o                         
 -20   2  17        786.83       1120.16       318.65 o                         
 -18   2  17         39.44       -260.89       260.89 o                         
 -16   2  17       1918.54       2145.08       231.28 o                         
 -14   2  17       1610.23       2001.87       210.92 o                         
 -12   2  17       6005.88       6099.19       271.04 o                         
 -10   2  17       1239.41       1579.75       188.42 o                         
  -8   2  17       1913.83       1882.11       190.00 o                         
  -6   2  17        369.37        450.69       161.57 o                         
  -4   2  17       5247.12       5243.86       299.00 o                         
  -2   2  17       1041.99       1296.89       295.27 o                         
   0   2  17        668.39        815.51       247.16 o                         
   2   2  17       2317.11       1875.29       283.44 o                         
   4   2  17       5786.65       5290.57       513.99 o                         
   6   2  17        561.63        943.70       391.48 o                         
   8   2  17         58.00        475.63       389.92 o                         
 -23   3  17          1.95       -129.95       297.99 o                         
 -21   3  17          2.66       -289.38       299.97 o                         
 -19   3  17        154.97        -47.13       271.50 o                         
 -17   3  17         62.58        177.72       220.58 o                         
 -15   3  17        107.13         64.21       225.10 o                         
 -13   3  17        227.44        202.01       199.53 o                         
 -11   3  17       2614.73       3074.52       249.96 o                         
  -9   3  17          2.36       -156.82       156.82 o                         
  -7   3  17        897.00       1146.08       175.13 o                         
  -5   3  17        227.86        422.60       158.98 o                         
  -3   3  17       1794.22       1808.84       241.40 o                         
  -1   3  17         32.09         71.82       210.72 o                         
   1   3  17         74.42       -260.83       260.83 o                         
   3   3  17        485.09        738.71       266.88 o                         
   5   3  17         76.71        271.64       354.70 o                         
   7   3  17         87.23          0.06       373.05 o                         
   9   3  17         73.48       -184.65       385.69 o                         
 -22   4  17        370.96         47.56       305.90 o                         
 -20   4  17         95.58        355.27       284.74 o                         
 -18   4  17        708.82        694.23       252.78 o                         
 -16   4  17          5.96         19.75       246.88 o                         
 -14   4  17       1906.25       1743.31       241.89 o                         
 -12   4  17         71.24        122.61       196.33 o                         
 -10   4  17        981.74        804.25       176.33 o                         
  -8   4  17       1077.06       1634.00       219.85 o                         
  -6   4  17         41.14       -124.65       161.57 o                         
  -4   4  17         31.60        -93.25       165.36 o                         
  -2   4  17        238.14         11.97       230.40 o                         
   0   4  17        301.35        438.42       235.40 o                         
   2   4  17        730.47        506.76       279.10 o                         
   4   4  17       1163.35       1929.34       408.95 o                         
   6   4  17        226.50       -269.97       419.18 o                         
   8   4  17         86.34         59.10       469.04 o                         
 -21   5  17        801.92       1306.18       317.74 o                         
 -19   5  17        123.09         55.96       253.40 o                         
 -17   5  17       1174.92       1402.06       242.44 o                         
 -15   5  17         65.64         22.63       214.19 o                         
 -13   5  17       2216.86       2669.31       247.93 o                         
 -11   5  17       1010.79       1324.45       213.25 o                         
  -9   5  17         60.57         25.50       160.91 o                         
  -7   5  17        763.59        421.52       179.32 o                         
  -5   5  17        835.91        622.74       193.97 o                         
  -3   5  17        808.36        824.09       237.83 o                         
  -1   5  17        235.32        523.45       229.66 o                         
   1   5  17       1199.45       1315.99       268.36 o                         
   3   5  17       1821.20       1425.24       304.32 o                         
   5   5  17        842.62        581.09       378.75 o                         
   7   5  17          8.97         34.93       363.61 o                         
 -20   6  17        688.66        285.87       297.61 o                         
 -18   6  17        182.91       -149.45       250.16 o                         
 -16   6  17       1773.00       2564.66       266.51 o                         
 -14   6  17       1862.05       1854.36       233.93 o                         
 -12   6  17        572.17        582.12       245.58 o                         
 -10   6  17       1011.13        903.51       224.96 o                         
  -8   6  17       3448.40       4051.10       284.99 o                         
  -6   6  17       1422.63       1385.98       293.58 o                         
  -4   6  17       1784.91       1854.42       257.03 o                         
  -2   6  17        960.86       1494.43       257.73 o                         
   0   6  17       3321.42       3227.04       293.65 o                         
   2   6  17       1813.35       1726.55       327.50 o                         
   4   6  17        672.68        978.35       321.86 o                         
   6   6  17        175.68         52.11       364.45 o                         
 -19   7  17         78.56       -274.48       274.48 o                         
 -17   7  17         15.39        181.84       266.28 o                         
 -15   7  17        124.92        391.85       253.94 o                         
 -13   7  17        227.29         34.55       225.84 o                         
 -11   7  17       1051.50       1189.68       236.53 o                         
  -9   7  17       1372.99        961.85       277.75 o                         
  -7   7  17        983.56       1376.74       289.64 o                         
  -5   7  17        214.60       -239.80       248.16 o                         
  -3   7  17        143.47       -242.59       242.59 o                         
  -1   7  17        797.26        441.12       250.19 o                         
   1   7  17          1.74       -236.14       236.14 o                         
   3   7  17        149.66        208.01       684.75 o                         
   5   7  17         71.04       -418.31       418.31 o                         
 -18   8  17         18.14       -194.77       289.78 o                         
 -16   8  17        196.48         98.13       254.96 o                         
 -14   8  17        514.26        619.57       332.80 o                         
 -12   8  17        742.78        810.86       283.89 o                         
 -10   8  17         14.67        161.51       263.82 o                         
  -8   8  17        137.92       -119.15       258.57 o                         
  -6   8  17        320.83        403.48       260.85 o                         
  -4   8  17        271.27        208.87       257.95 o                         
  -2   8  17        339.18         57.40       269.32 o                         
   0   8  17       1067.06       1090.69       296.83 o                         
   2   8  17        890.48       1146.67       334.81 o                         
   4   8  17        365.35        153.84       322.47 o                         
 -15   9  17         17.39       -186.08       275.97 o                         
 -13   9  17        428.45        814.43       303.06 o                         
 -11   9  17         71.51        337.52       286.47 o                         
  -9   9  17       1654.64       1158.75       336.18 o                         
  -7   9  17       1198.88       1680.28       317.62 o                         
  -5   9  17         30.61       -263.24       263.24 o                         
  -3   9  17         28.93        167.14       279.28 o                         
  -1   9  17          4.62        193.42       292.65 o                         
   1   9  17       1342.11       1661.13       373.68 o                         
   3   9  17          4.42       -146.71       391.40 o                         
 -14  10  17        156.95        145.21       329.24 o                         
 -12  10  17        279.33        351.11       294.58 o                         
 -10  10  17        457.07         99.64       291.69 o                         
  -8  10  17        515.56        855.26       308.01 o                         
  -6  10  17        111.41        253.72       340.99 o                         
  -4  10  17        265.61         79.68       472.73 o                         
  -2  10  17          7.67        175.70       339.28 o                         
   0  10  17        420.43        796.82       362.78 o                         
  -9  11  17          7.45        823.45       347.47 o                         
  -7  11  17          0.53        -37.62       348.76 o                         
  -5  11  17        124.60        500.37       357.54 o                         
 -22   0  18         17.23       -476.43       948.10 o                         
 -20   0  18        947.57        282.98       418.11 o                         
 -18   0  18        558.49        511.21       396.28 o                         
 -16   0  18        412.45        913.62       832.18 o                         
 -14   0  18         11.51       -282.21       402.75 o                         
 -12   0  18       5940.04       6006.49       433.38 o                         
 -10   0  18       8422.13       9389.47       530.66 o                         
  -8   0  18        521.69        656.56       229.12 o                         
  -6   0  18       1034.04       1171.57       278.30 o                         
  -4   0  18       1428.11       1928.68       376.22 o                         
  -2   0  18        341.45        492.51       254.77 o                         
   0   0  18       1015.80        769.09       309.83 o                         
   2   0  18       5228.77       4779.77       717.11 o                         
   4   0  18         22.43       -478.24       478.24 o                         
   6   0  18         13.10         68.85       538.51 o                         
   8   0  18       4867.10       3922.63       782.95 o                         
 -23   1  18         80.29       -163.16       307.95 o                         
 -21   1  18        225.57        -58.39       306.43 o                         
 -19   1  18        172.74        583.43       304.17 o                         
 -17   1  18         34.81       -264.13       264.13 o                         
 -15   1  18        227.62         67.33       223.24 o                         
 -13   1  18         87.65        336.79       203.64 o                         
 -11   1  18       1586.99       1657.13       202.63 o                         
  -9   1  18        296.31         96.92       204.20 o                         
  -7   1  18        799.47       1026.64       177.49 o                         
  -5   1  18         71.27        -12.95       166.83 o                         
  -3   1  18        268.18        466.50       175.01 o                         
  -1   1  18        112.74        329.68       196.91 o                         
   1   1  18        264.02        186.22       249.48 o                         
   3   1  18          3.36        245.34       337.97 o                         
   5   1  18        880.82        677.18       410.22 o                         
   7   1  18        572.79        469.65       396.75 o                         
 -22   2  18        108.47       -246.76       294.44 o                         
 -20   2  18          0.07         59.73       286.92 o                         
 -18   2  18         27.79        294.99       276.07 o                         
 -16   2  18        421.37        308.71       241.37 o                         
 -14   2  18        471.15        261.24       205.77 o                         
 -12   2  18        123.82        177.33       183.57 o                         
 -10   2  18        364.15        100.69       172.62 o                         
  -8   2  18       1503.21       1776.75       236.63 o                         
  -6   2  18        258.05        186.69       173.90 o                         
  -4   2  18         86.26         45.10       185.99 o                         
  -2   2  18        867.03        738.26       191.05 o                         
   0   2  18        246.54        246.56       258.51 o                         
   2   2  18        228.52        218.60       471.45 o                         
   4   2  18         73.87       -254.01       336.82 o                         
   6   2  18        150.79        402.87       995.25 o                         
   8   2  18          0.21        864.82       414.20 o                         
 -21   3  18         77.39       -286.16       286.16 o                         
 -19   3  18        174.74          4.74       287.79 o                         
 -17   3  18        319.16       1022.86       254.25 o                         
 -15   3  18        556.47        869.91       226.06 o                         
 -13   3  18          5.29        225.81       205.03 o                         
 -11   3  18        795.90        823.66       193.24 o                         
  -9   3  18        313.97        350.41       177.46 o                         
  -7   3  18         20.10       -123.17       173.83 o                         
  -5   3  18        804.67       1180.83       200.16 o                         
  -3   3  18       1611.33       1618.99       256.61 o                         
  -1   3  18        141.25        -96.16       218.83 o                         
   1   3  18        712.04        426.40       276.57 o                         
   3   3  18        569.34        648.80       379.20 o                         
   5   3  18         98.32       -336.96       336.96 o                         
   7   3  18        139.37        -95.91       376.89 o                         
 -20   4  18        717.00        917.70       305.63 o                         
 -18   4  18        681.19        720.81       293.75 o                         
 -16   4  18       2442.99       2971.50       428.38 o                         
 -14   4  18        824.32        457.71       219.81 o                         
 -12   4  18          5.72        232.49       202.49 o                         
 -10   4  18          6.07         33.61       169.78 o                         
  -8   4  18          8.27         91.81       180.75 o                         
  -6   4  18        633.01        647.13       194.32 o                         
  -4   4  18       2328.61       2755.63       286.50 o                         
  -2   4  18        973.29       1183.56       268.14 o                         
   0   4  18       1360.68        988.60       587.39 o                         
   2   4  18       1150.22        899.25       309.27 o                         
   4   4  18       1327.71       1520.44       422.92 o                         
   6   4  18        866.25       1448.40       416.57 o                         
 -21   5  18        412.65         83.04       284.71 o                         
 -19   5  18        501.44        961.11       283.38 o                         
 -17   5  18          7.31        143.64       232.18 o                         
 -15   5  18         78.07        117.53       217.45 o                         
 -13   5  18          3.72       -196.78       196.78 o                         
 -11   5  18         23.52       -116.42       241.96 o                         
  -9   5  18        768.07        753.97       242.63 o                         
  -7   5  18       1092.42       1216.61       202.21 o                         
  -5   5  18       1517.32       1762.15       257.24 o                         
  -3   5  18        514.56        437.99       245.97 o                         
  -1   5  18         32.44         66.60       226.23 o                         
   1   5  18       1820.98       1294.94       333.83 o                         
   3   5  18        133.40        344.24       344.52 o                         
   5   5  18        159.87       -233.32       614.17 o                         
 -20   6  18         11.63        476.10       529.73 o                         
 -18   6  18         80.48        642.38       304.33 o                         
 -16   6  18       1322.28       1196.04       269.71 o                         
 -14   6  18         87.14        137.40       238.79 o                         
 -12   6  18          1.98        200.37       229.24 o                         
 -10   6  18       1066.92       1200.35       239.67 o                         
  -8   6  18       1148.06       1346.27       287.68 o                         
  -6   6  18        142.04        474.44       231.26 o                         
  -4   6  18         51.52          3.04       226.26 o                         
  -2   6  18        479.62        782.89       253.38 o                         
   0   6  18        246.84        536.61       251.39 o                         
   2   6  18         43.61       -101.69       303.24 o                         
   4   6  18         15.23        189.76       556.86 o                         
 -19   7  18        257.43        834.29       312.79 o                         
 -17   7  18        111.15        292.81       273.88 o                         
 -15   7  18        200.87       -244.43       244.43 o                         
 -13   7  18        929.60       1129.86       261.91 o                         
 -11   7  18       2820.76       3054.21       332.93 o                         
  -9   7  18       1175.66       1657.43       300.13 o                         
  -7   7  18        328.69        428.75       401.26 o                         
  -5   7  18        336.96        201.22       253.76 o                         
  -3   7  18       1789.54       1912.96       314.70 o                         
  -1   7  18       1857.78       2635.46       599.40 o                         
   1   7  18        791.29        843.81       306.01 o                         
   3   7  18          4.81       -288.46       306.15 o                         
 -16   8  18        304.82        173.37       295.94 o                         
 -14   8  18        295.98        386.08       303.50 o                         
 -12   8  18       2194.84       2392.89       334.09 o                         
 -10   8  18        467.44        671.34       288.52 o                         
  -8   8  18        239.91        279.04       413.36 o                         
  -6   8  18        717.29        791.33       296.02 o                         
  -4   8  18        164.03        162.83       282.01 o                         
  -2   8  18        127.59       -365.98       365.98 o                         
   0   8  18        400.99        309.00       294.52 o                         
   2   8  18        266.63        253.09       406.90 o                         
 -15   9  18         52.01       -264.70       289.94 o                         
 -13   9  18         15.15        577.66       306.04 o                         
 -11   9  18        129.78       -282.91       282.91 o                         
  -9   9  18          2.38          3.03       298.46 o                         
  -7   9  18         67.11        203.62       382.59 o                         
  -5   9  18          5.13        100.84       297.78 o                         
  -3   9  18        118.64        124.98       303.34 o                         
  -1   9  18        320.48         37.93       340.79 o                         
 -12  10  18        145.76         83.99       338.10 o                         
 -10  10  18          2.85         25.12       344.07 o                         
  -8  10  18         15.34        508.63       368.69 o                         
  -6  10  18        485.03        509.81       369.40 o                         
  -4  10  18         22.13        562.90       526.35 o                         
 -21   1  19         13.36         72.05       327.30 o                         
 -19   1  19        173.00        230.00       292.04 o                         
 -17   1  19        614.27        479.36       289.58 o                         
 -15   1  19       1067.75        971.29       259.62 o                         
 -13   1  19        969.81       1088.87       227.00 o                         
 -11   1  19       2865.60       3246.02       239.62 o                         
  -9   1  19        371.74        266.25       187.92 o                         
  -7   1  19         92.78        187.73       180.36 o                         
  -5   1  19       1935.88       1851.39       213.60 o                         
  -3   1  19       1580.56       1651.80       230.25 o                         
  -1   1  19       2840.78       2450.49       328.46 o                         
   1   1  19        672.03        545.82       362.91 o                         
   3   1  19        261.90         60.84       480.34 o                         
   5   1  19        365.75       1167.67       435.30 o                         
   7   1  19        241.31        497.42       429.77 o                         
 -22   2  19        349.65        413.01       324.71 o                         
 -20   2  19        147.98        445.60       319.07 o                         
 -18   2  19       1050.92        632.06       307.54 o                         
 -16   2  19       1436.06       1104.75       265.25 o                         
 -14   2  19       1344.16       1274.49       235.93 o                         
 -12   2  19        160.62        -80.78       184.42 o                         
 -10   2  19         41.17        332.47       183.57 o                         
  -8   2  19        136.06        308.03       176.41 o                         
  -6   2  19       1710.86       1531.78       217.99 o                         
  -4   2  19        620.66        573.90       207.55 o                         
  -2   2  19       1099.94        813.52       370.89 o                         
   0   2  19       4182.02       3575.40       409.12 o                         
   2   2  19        927.61        767.39       382.27 o                         
   4   2  19        108.01         -9.09       379.82 o                         
   6   2  19        118.53       -388.98       388.98 o                         
 -21   3  19        192.06       -303.17       303.17 o                         
 -19   3  19        143.91       -289.21       289.21 o                         
 -17   3  19        803.96       1430.13       320.50 o                         
 -15   3  19         97.31       -168.05       219.05 o                         
 -13   3  19        917.20        668.27       228.70 o                         
 -11   3  19        979.91       1137.46       251.22 o                         
  -9   3  19        369.71        536.67       187.87 o                         
  -7   3  19        769.69       1234.95       216.72 o                         
  -5   3  19        289.54        333.90       193.17 o                         
  -3   3  19        257.26        146.04       248.22 o                         
  -1   3  19        105.94        588.43       288.57 o                         
   1   3  19         60.10        278.24       290.68 o                         
   3   3  19         50.92        134.86       374.91 o                         
   5   3  19         23.70       -363.04       363.04 o                         
 -20   4  19          0.23        281.70       302.72 o                         
 -18   4  19        138.15        185.15       297.71 o                         
 -16   4  19        229.58        191.38       235.98 o                         
 -14   4  19        420.10        310.66       309.06 o                         
 -12   4  19        232.91       -202.20       202.20 o                         
 -10   4  19         69.99        124.83       232.35 o                         
  -8   4  19        807.71       1114.52       224.46 o                         
  -6   4  19        185.95        313.79       231.16 o                         
  -4   4  19        199.00        -12.68       238.40 o                         
  -2   4  19        100.24        -28.05       238.61 o                         
   0   4  19        143.41        160.94       306.48 o                         
   2   4  19        106.36        -73.76       400.78 o                         
   4   4  19         61.80        789.17       409.23 o                         
 -19   5  19        882.60        795.97       318.05 o                         
 -17   5  19        690.41        777.53       264.97 o                         
 -15   5  19        985.98        901.66       273.17 o                         
 -13   5  19       2043.39       2231.51       277.62 o                         
 -11   5  19        667.66        527.26       243.65 o                         
  -9   5  19         10.48        160.66       226.29 o                         
  -7   5  19       1452.14       1797.02       264.37 o                         
  -5   5  19        526.83        390.78       286.66 o                         
  -3   5  19         99.01        248.11       241.93 o                         
  -1   5  19        345.69        385.89       285.69 o                         
   1   5  19        501.03        432.66       306.57 o                         
   3   5  19        960.69       1134.09      1034.14 o                         
   5   5  19        106.85        661.24      1045.65 o                         
 -18   6  19        394.55       -145.15       295.55 o                         
 -16   6  19        210.91        294.58       294.61 o                         
 -14   6  19          5.30        141.43       250.54 o                         
 -12   6  19         43.02        504.39       249.21 o                         
 -10   6  19        587.08        553.54       283.59 o                         
  -8   6  19        846.00       1124.83       286.56 o                         
  -6   6  19        686.10        840.93       297.27 o                         
  -4   6  19       1094.91        996.99       305.89 o                         
  -2   6  19       2120.21       2115.68       351.19 o                         
   0   6  19       2047.11       2484.22       340.42 o                         
   2   6  19        148.02       -121.88       312.12 o                         
   4   6  19        310.91        341.73       423.28 o                         
 -17   7  19         24.26         78.09       298.53 o                         
 -15   7  19         11.21         -9.02       272.28 o                         
 -13   7  19        120.74         -8.61       287.82 o                         
 -11   7  19        463.15        588.44       299.61 o                         
  -9   7  19         13.77       -211.61       376.38 o                         
  -7   7  19        244.09        187.22       288.90 o                         
  -5   7  19        554.12        896.58       297.84 o                         
  -3   7  19        670.85        206.65       277.07 o                         
  -1   7  19         19.73        382.07       527.06 o                         
   1   7  19          5.07       -260.63       319.22 o                         
 -16   8  19         10.83         88.08       302.85 o                         
 -14   8  19          1.71        -13.67       339.46 o                         
 -12   8  19         18.92        103.84       304.42 o                         
 -10   8  19        421.99        478.61       352.54 o                         
  -8   8  19        190.17        -40.46       300.15 o                         
  -6   8  19          4.70        -20.57       295.08 o                         
  -4   8  19         25.84       -200.84       287.47 o                         
  -2   8  19        825.43       1177.09       327.68 o                         
   0   8  19        395.61        120.67       406.54 o                         
 -13   9  19        333.64        443.96       446.23 o                         
 -11   9  19        685.69        742.68       313.81 o                         
  -9   9  19        768.76        617.20       323.27 o                         
  -7   9  19         92.92       -267.63       292.79 o                         
  -5   9  19        430.03        878.75       363.35 o                         
  -3   9  19        728.24        494.22       375.23 o                         
 -20   0  20        414.08        637.15       456.15 o                         
 -18   0  20        310.86       1212.82       467.10 o                         
 -16   0  20         69.79       -251.87       905.71 o                         
 -14   0  20         10.97        144.44       308.09 o                         
 -12   0  20        937.89        929.99       340.18 o                         
 -10   0  20        312.15        -31.39       303.17 o                         
  -8   0  20       3970.86       4422.26       362.73 o                         
  -6   0  20        618.35        448.77       277.40 o                         
  -4   0  20        713.74       1045.08       353.59 o                         
  -2   0  20        418.34        441.83       527.45 o                         
   0   0  20       3892.83       4236.93       728.35 o                         
   2   0  20         61.06       -319.02       537.26 o                         
   4   0  20        139.24        668.55       559.31 o                         
 -21   1  20        140.54        531.62       332.72 o                         
 -19   1  20        696.02        584.71       320.00 o                         
 -17   1  20        191.83        221.81       302.19 o                         
 -15   1  20       1439.99       2190.20       322.54 o                         
 -13   1  20        841.88        888.56       229.38 o                         
 -11   1  20        330.73        521.29       208.68 o                         
  -9   1  20          3.99        -58.29       187.27 o                         
  -7   1  20        716.08        448.31       198.80 o                         
  -5   1  20         22.34         61.78       207.51 o                         
  -3   1  20        110.87       -172.01       277.54 o                         
  -1   1  20          4.92       -250.57       352.69 o                         
   1   1  20        265.96        146.33       578.61 o                         
   3   1  20       1234.54       1499.21       451.67 o                         
   5   1  20        292.63       -384.80       402.68 o                         
 -20   2  20          9.33       -308.26       308.26 o                         
 -18   2  20         46.77       -291.62       291.62 o                         
 -16   2  20          0.26         20.11       489.28 o                         
 -14   2  20          0.08       -241.30       241.30 o                         
 -12   2  20        646.39        707.06       232.19 o                         
 -10   2  20       1118.91        549.65       200.57 o                         
  -8   2  20        150.93       -111.68       208.40 o                         
  -6   2  20        128.24         71.98       208.08 o                         
  -4   2  20       1069.29        677.11       313.33 o                         
  -2   2  20       1000.87        738.07       405.98 o                         
   0   2  20        145.77        147.28       387.18 o                         
   2   2  20          2.88        307.13       689.64 o                         
   4   2  20         18.64       1004.96       428.74 o                         
 -19   3  20        970.90        761.70       327.33 o                         
 -17   3  20        886.27       1083.68       320.98 o                         
 -15   3  20       2244.64       2813.14       311.86 o                         
 -13   3  20       1293.48       1602.67       324.95 o                         
 -11   3  20         11.98       -167.42       215.49 o                         
  -9   3  20        797.02        823.11       232.70 o                         
  -7   3  20       1726.58       2259.47       245.06 o                         
  -5   3  20       1021.77       1061.74       257.92 o                         
  -3   3  20        539.21        694.93       317.71 o                         
  -1   3  20        713.34        760.29       321.30 o                         
   1   3  20       1030.27       1393.69       530.09 o                         
   3   3  20        435.71        671.72       413.63 o                         
 -20   4  20        355.51        624.81       313.86 o                         
 -18   4  20        592.15        472.89       333.26 o                         
 -16   4  20        574.44        638.11       262.49 o                         
 -14   4  20         77.19        237.26       253.51 o                         
 -12   4  20        796.56       1037.35       261.09 o                         
 -10   4  20        452.67        803.95       251.23 o                         
  -8   4  20        295.68        183.73       226.43 o                         
  -6   4  20        157.03          9.30       236.41 o                         
  -4   4  20        998.93        687.86       261.80 o                         
  -2   4  20        190.35        240.64       322.34 o                         
   0   4  20        380.32        342.16       644.17 o                         
   2   4  20        292.29        661.57       399.93 o                         
   4   4  20        793.04         88.49       419.80 o                         
 -19   5  20          7.91         23.96       355.04 o                         
 -17   5  20         41.61       -426.98       426.98 o                         
 -15   5  20       1055.00       1556.28       501.76 o                         
 -13   5  20        360.02        537.84       262.26 o                         
 -11   5  20        137.49       -140.78       268.14 o                         
  -9   5  20        319.21        509.33       339.65 o                         
  -7   5  20         65.65       -140.15       271.21 o                         
  -5   5  20          5.05       -247.12       247.12 o                         
  -3   5  20          3.86       -196.24       259.60 o                         
  -1   5  20         64.71       -273.76       273.76 o                         
   1   5  20        894.60        418.66       418.74 o                         
   3   5  20        622.44        374.51       849.55 o                         
 -18   6  20         58.42       -126.36       330.05 o                         
 -16   6  20        123.42        480.99       434.88 o                         
 -14   6  20         25.61        303.67       271.02 o                         
 -12   6  20        124.16        -57.28       425.40 o                         
 -10   6  20       1159.85        800.92       309.50 o                         
  -8   6  20       1053.63       1719.92       331.23 o                         
  -6   6  20        133.25        255.02       283.09 o                         
  -4   6  20         83.67        121.23       277.75 o                         
  -2   6  20          0.99        132.13       297.56 o                         
   0   6  20        218.40        439.72       301.60 o                         
 -15   7  20        431.63        272.12       347.80 o                         
 -13   7  20        385.55        719.59       314.94 o                         
 -11   7  20        605.51        973.57       325.37 o                         
  -9   7  20        853.85        672.14       423.70 o                         
  -7   7  20        929.63       1275.31       323.17 o                         
  -5   7  20         62.18         64.90       288.12 o                         
  -3   7  20        461.72        611.24       308.41 o                         
  -1   7  20        625.44        585.39       420.04 o                         
 -14   8  20        219.32        -96.73       313.89 o                         
 -12   8  20         81.19        201.29       360.16 o                         
 -10   8  20        261.35        720.69       492.74 o                         
  -8   8  20        770.64        984.57       392.57 o                         
  -6   8  20        320.82        156.00       301.60 o                         
  -4   8  20        602.19        248.51       373.93 o                         
  -2   8  20        771.66        650.35       667.02 o                         
 -19   1  21        748.98        391.81       323.77 o                         
 -17   1  21         67.91        392.30       384.29 o                         
 -15   1  21        226.86        136.54       295.71 o                         
 -13   1  21       1198.69        910.79       264.79 o                         
 -11   1  21         62.32       -194.45       194.45 o                         
  -9   1  21          6.11       -109.44       266.27 o                         
  -7   1  21       2416.36       2806.55       264.36 o                         
  -5   1  21        265.44       -123.69       383.67 o                         
  -3   1  21       1435.39       1172.15       345.36 o                         
  -1   1  21       1223.12       1512.57       441.64 o                         
   1   1  21        640.26       1026.56       431.07 o                         
   3   1  21        652.42        795.43       448.69 o                         
 -20   2  21        183.11        137.61       327.91 o                         
 -18   2  21        150.48       -240.28       292.88 o                         
 -16   2  21        558.24        -50.45       417.41 o                         
 -14   2  21       2905.16       3159.29       329.79 o                         
 -12   2  21        256.33        353.70       221.70 o                         
 -10   2  21       1277.00       1448.15       253.15 o                         
  -8   2  21       2574.72       3310.67       273.46 o                         
  -6   2  21        508.99        599.64       278.57 o                         
  -4   2  21        416.34        420.66       586.38 o                         
  -2   2  21       1077.49        533.27      1245.98 o                         
   0   2  21         97.23        114.25       408.00 o                         
   2   2  21          4.34         24.22       422.01 o                         
 -19   3  21         35.36        473.39       643.96 o                         
 -17   3  21         39.91        -36.35       311.40 o                         
 -15   3  21        801.73        876.50       293.45 o                         
 -13   3  21        471.29        242.54       259.51 o                         
 -11   3  21        720.11        479.48       256.26 o                         
  -9   3  21       1182.01       1398.69       238.99 o                         
  -7   3  21       1037.17       1168.29       271.74 o                         
  -5   3  21          4.28         56.58       361.33 o                         
  -3   3  21        396.69        357.13       320.60 o                         
  -1   3  21        137.42       1213.93       643.25 o                         
   1   3  21        634.14        409.81       434.88 o                         
 -18   4  21        352.06        689.13       367.90 o                         
 -16   4  21        117.50       -336.51       336.51 o                         
 -14   4  21          8.27       -183.74       320.33 o                         
 -12   4  21        345.26         60.46       247.57 o                         
 -10   4  21          2.03         97.06       265.63 o                         
  -8   4  21         12.14       -185.17       286.74 o                         
  -6   4  21         57.75        113.68       330.35 o                         
  -4   4  21        302.11        680.11       295.99 o                         
  -2   4  21        131.75         77.05       289.91 o                         
   0   4  21          4.08        791.02       434.13 o                         
 -17   5  21         73.24        193.03       458.42 o                         
 -15   5  21       2098.31       2851.43       330.50 o                         
 -13   5  21        267.72         48.06       265.99 o                         
 -11   5  21        297.48        417.40       308.77 o                         
  -9   5  21        247.10        514.88       297.09 o                         
  -7   5  21        222.25        197.34       292.05 o                         
  -5   5  21         23.33       -286.48       286.48 o                         
  -3   5  21       1470.86       1831.59       363.00 o                         
  -1   5  21        393.54        485.00       316.38 o                         
 -16   6  21         10.24       -229.72       308.57 o                         
 -14   6  21        254.74        650.71       318.73 o                         
 -12   6  21        944.71        928.88       323.04 o                         
 -10   6  21        426.75        229.61       308.29 o                         
  -8   6  21        191.57       -118.09       294.36 o                         
  -6   6  21        643.42        250.20       297.20 o                         
  -4   6  21        227.92        404.46       350.94 o                         
  -2   6  21         41.19        176.05       368.78 o                         
 -13   7  21         61.23       -301.82       308.40 o                         
 -11   7  21         71.19        530.68       312.97 o                         
  -9   7  21        111.97       -212.12       305.61 o                         
  -7   7  21        724.97        254.37       378.00 o                         
  -5   7  21        875.90       1164.47       545.91 o                         
  -3   7  21        270.06        397.14       415.71 o                         
 -18   0  22       1077.15       1006.97       503.85 o                         
 -16   0  22          8.70       1207.86       464.21 o                         
 -14   0  22        315.64        168.61      1179.17 o                         
 -12   0  22        819.91        253.25       347.43 o                         
 -10   0  22       2353.25       2263.53       478.65 o                         
  -8   0  22       1550.15       2163.55       545.74 o                         
  -6   0  22         97.25       -265.41       352.65 o                         
  -4   0  22       1871.80       2120.70       668.61 o                         
  -2   0  22        325.23         37.33       593.78 o                         
   0   0  22          4.37       -564.82       564.82 o                         
 -19   1  22         71.80        202.83       321.44 o                         
 -17   1  22         44.03        359.60       325.13 o                         
 -15   1  22         25.92       -189.26       304.24 o                         
 -13   1  22          2.01        314.97       268.00 o                         
 -11   1  22        151.89        130.08       295.35 o                         
  -9   1  22        547.59        583.99       253.02 o                         
  -7   1  22        498.19       1031.00       260.44 o                         
  -5   1  22       1109.76       1612.09       385.96 o                         
  -3   1  22         37.91        436.77       445.52 o                         
  -1   1  22         31.56        544.67       413.55 o                         
   1   1  22         80.46       -470.35       470.35 o                         
 -18   2  22          2.86       -305.41       305.41 o                         
 -16   2  22         72.88         57.18       571.22 o                         
 -14   2  22         86.36       -294.03       294.03 o                         
 -12   2  22        614.50        800.79       363.50 o                         
 -10   2  22         18.07        347.93       235.60 o                         
  -8   2  22          9.94       -127.97       319.96 o                         
  -6   2  22         25.12       -250.97       271.98 o                         
  -4   2  22       1128.60        832.48       338.03 o                         
  -2   2  22          2.26        285.49       409.13 o                         
   0   2  22         91.83        570.34       434.36 o                         
 -17   3  22         58.72       -302.24       347.90 o                         
 -15   3  22        778.87        593.01       445.45 o                         
 -13   3  22          3.53       -148.97       345.77 o                         
 -11   3  22          5.46       -136.89       255.57 o                         
  -9   3  22         84.22       -123.22       345.24 o                         
  -7   3  22       1103.09       1381.50       315.61 o                         
  -5   3  22       1777.57       2043.61       335.06 o                         
  -3   3  22       1358.00       1639.37       342.66 o                         
  -1   3  22        109.80        398.09       429.50 o                         
 -16   4  22        607.04       1322.20       389.19 o                         
 -14   4  22       1449.66       1576.12       504.43 o                         
 -12   4  22        908.50        857.10       448.87 o                         
 -10   4  22         45.47        349.98       431.55 o                         
  -8   4  22         30.21        302.17       397.74 o                         
  -6   4  22        428.80       1289.48       419.79 o                         
  -4   4  22        966.46        778.65       316.14 o                         
  -2   4  22        224.47        354.27       356.10 o                         
 -15   5  22         22.36       -330.20       355.70 o                         
 -13   5  22          2.83        602.22       316.96 o                         
 -11   5  22         17.34        170.03       301.42 o                         
  -9   5  22          1.24        887.57       320.33 o                         
  -7   5  22        282.72        -21.96       292.34 o                         
  -5   5  22        188.73         42.02       341.86 o                         
  -3   5  22         22.64        255.07       359.35 o                         
 -12   6  22        540.81        588.48       322.18 o                         
 -10   6  22          7.18         62.34       303.83 o                         
  -8   6  22        226.67         67.88       307.33 o                         
  -6   6  22        491.25        622.36       337.73 o                         
 -17   1  23         48.48       -262.76       323.72 o                         
 -15   1  23        190.50       -185.06       360.35 o                         
 -13   1  23         29.06       -337.34       337.34 o                         
 -11   1  23        895.93        926.62       359.64 o                         
  -9   1  23        331.25        293.78       334.83 o                         
  -7   1  23        529.03        901.07       378.74 o                         
  -5   1  23         57.81        666.48       437.14 o                         
  -3   1  23        280.19         24.97       429.14 o                         
 -16   2  23        328.14       1205.92       630.32 o                         
 -14   2  23        243.72       -131.84       356.39 o                         
 -12   2  23       1544.93       1192.57       330.44 o                         
 -10   2  23       1011.05        659.72       460.36 o                         
  -8   2  23        569.65        722.17       418.62 o                         
  -6   2  23        829.38       1390.61       323.79 o                         
  -4   2  23       1393.95       1058.19       382.47 o                         
  -2   2  23        291.76        400.01       427.37 o                         
 -15   3  23        578.77        161.57       373.51 o                         
 -13   3  23         94.86        250.64       316.85 o                         
 -11   3  23         71.12        173.55       369.36 o                         
  -9   3  23        360.13        425.39       343.30 o                         
  -7   3  23        298.50        941.91       338.06 o                         
  -5   3  23        309.33        416.09       308.91 o                         
  -3   3  23        105.49        365.79       575.82 o                         
 -14   4  23          2.67       -351.02       351.02 o                         
 -12   4  23        359.08        -30.94       355.09 o                         
 -10   4  23        143.71         11.75       305.56 o                         
  -8   4  23          8.89         38.37       348.30 o                         
  -6   4  23         20.97         49.74       343.17 o                         
  -4   4  23         60.07       1074.22       725.37 o                         
 -11   5  23       1263.24       1018.95       328.05 o                         
  -9   5  23        367.92         13.98       317.42 o                         
  -7   5  23          3.00       -207.93       329.14 o                         
 -14   0  24        127.99       -280.96       575.54 o                         
 -12   0  24         52.22       -610.07       610.07 o                         
 -10   0  24       1112.79       1007.49       764.16 o                         
  -8   0  24         17.83       -541.63       541.63 o                         
  -6   0  24       1046.58        961.60       642.33 o                         
 -13   1  24         80.50       -228.31       414.96 o                         
 -11   1  24        542.16        768.79       426.97 o                         
  -9   1  24        395.65        586.51       470.25 o                         
  -7   1  24        778.41        786.55       447.11 o                         
 -12   2  24         32.71        692.70       455.61 o                         
 -10   2  24         61.68         64.13       429.60 o                         
  -8   2  24         77.51        934.15       457.86 o                         
                                                                                
